# Supplementary material for: ABE-VIEW: Android Interface for Wireless Data Acquisition and Control
Source: Sensors (Basel). 2018 Aug 13;18(8):2647. doi: 10.3390/s18082647 (PMC6111993; doi:10.3390/s18082647)
Supplement: Supplementary file 1 [file sensors-18-02647-s001.zip]

Archive with 18 entries (18 files):
- Design S1/Color Sorter PROTOTYPE v3 DMJ Edit.brd
- Design S1/Color Sorter PROTOTYPE v3 DMJ Edit.sch
- Design S1/Design S1.docx
- Design S2/ABE-Stat1_01_01.brd
- Design S2/ABE-Stat1_01_01.sch
- Design S2/Design S2.docx
- Figure S1.docx
- File S1.docx
- File S2.docx
- Sketch_S1_ABE-VIEW_Template/Sketch_S1_ABE-VIEW_Template.hex
- Sketch_S1_ABE-VIEW_Template/Sketch_S1_ABE-VIEW_Template.ino
- Sketch_S1_ABE-VIEW_Template/Sketch_S1_ABE-VIEW_Template.ino.with_bootloader.eightanaloginputs.hex
- Sketch_S2_ABE-Stat_1_01_03_systemPhase/ABE-Stat_AnalogFcns.ino
- Sketch_S2_ABE-Stat_1_01_03_systemPhase/ABE-Stat_AnalyticalMethods.ino
- Sketch_S2_ABE-Stat_1_01_03_systemPhase/ABE-Stat_Calibrations.ino
- Sketch_S2_ABE-Stat_1_01_03_systemPhase/ABE-Stat_DigitalConfigurations.ino
- Sketch_S2_ABE-Stat_1_01_03_systemPhase/ABE-Stat_NetworkAnalyzer.ino
- Sketch_S2_ABE-Stat_1_01_03_systemPhase/Sketch_S2_ABE-Stat_1_01_03_systemPhase.ino
