# Supplementary material for: ABE-VIEW: Android Interface for Wireless Data Acquisition and Control
Source: Sensors (Basel). 2018 Aug 13;18(8):2647. doi: 10.3390/s18082647 (PMC6111993; doi:10.3390/s18082647)
Supplement: Supplementary file 1 [file sensors-18-02647-s001.zip › Design S1/Color Sorter PROTOTYPE v3 DMJ Edit.brd]

<?xml version="1.0" encoding="utf-8"?>
<!DOCTYPE eagle SYSTEM "eagle.dtd">
<eagle version="6.4">
<drawing>
<settings>
<setting alwaysvectorfont="no"/>
<setting verticaltext="up"/>
</settings>
<grid distance="0.005" unitdist="inch" unit="inch" style="lines" multiple="1" display="no" altdistance="0.025" altunitdist="inch" altunit="inch"/>
<layers>
<layer number="1" name="Top" color="4" fill="1" visible="yes" active="yes"/>
<layer number="2" name="Route2" color="1" fill="3" visible="yes" active="yes"/>
<layer number="3" name="Route3" color="4" fill="3" visible="yes" active="yes"/>
<layer number="14" name="Route14" color="1" fill="6" visible="yes" active="yes"/>
<layer number="15" name="Route15" color="4" fill="6" visible="yes" active="yes"/>
<layer number="16" name="Bottom" color="1" fill="1" visible="yes" active="yes"/>
<layer number="17" name="Pads" color="2" fill="1" visible="yes" active="yes"/>
<layer number="18" name="Vias" color="2" fill="1" visible="yes" active="yes"/>
<layer number="19" name="Unrouted" color="6" fill="1" visible="yes" active="yes"/>
<layer number="20" name="Dimension" color="15" fill="1" visible="yes" active="yes"/>
<layer number="21" name="tPlace" color="7" fill="1" visible="yes" active="yes"/>
<layer number="22" name="bPlace" color="7" fill="1" visible="yes" active="yes"/>
<layer number="23" name="tOrigins" color="15" fill="1" visible="yes" active="yes"/>
<layer number="24" name="bOrigins" color="15" fill="1" visible="yes" active="yes"/>
<layer number="25" name="tNames" color="7" fill="1" visible="yes" active="yes"/>
<layer number="26" name="bNames" color="7" fill="1" visible="yes" active="yes"/>
<layer number="27" name="tValues" color="7" fill="1" visible="yes" active="yes"/>
<layer number="28" name="bValues" color="7" fill="1" visible="yes" active="yes"/>
<layer number="29" name="tStop" color="7" fill="3" visible="yes" active="yes"/>
<layer number="30" name="bStop" color="7" fill="6" visible="yes" active="yes"/>
<layer number="31" name="tCream" color="7" fill="4" visible="yes" active="yes"/>
<layer number="32" name="bCream" color="7" fill="5" visible="yes" active="yes"/>
<layer number="33" name="tFinish" color="6" fill="3" visible="yes" active="yes"/>
<layer number="34" name="bFinish" color="6" fill="6" visible="yes" active="yes"/>
<layer number="35" name="tGlue" color="7" fill="4" visible="yes" active="yes"/>
<layer number="36" name="bGlue" color="7" fill="5" visible="yes" active="yes"/>
<layer number="37" name="tTest" color="7" fill="1" visible="yes" active="yes"/>
<layer number="38" name="bTest" color="7" fill="1" visible="yes" active="yes"/>
<layer number="39" name="tKeepout" color="4" fill="11" visible="yes" active="yes"/>
<layer number="40" name="bKeepout" color="1" fill="11" visible="yes" active="yes"/>
<layer number="41" name="tRestrict" color="4" fill="10" visible="yes" active="yes"/>
<layer number="42" name="bRestrict" color="1" fill="10" visible="yes" active="yes"/>
<layer number="43" name="vRestrict" color="2" fill="10" visible="yes" active="yes"/>
<layer number="44" name="Drills" color="7" fill="1" visible="yes" active="yes"/>
<layer number="45" name="Holes" color="7" fill="1" visible="yes" active="yes"/>
<layer number="46" name="Milling" color="3" fill="1" visible="yes" active="yes"/>
<layer number="47" name="Measures" color="7" fill="1" visible="yes" active="yes"/>
<layer number="48" name="Document" color="7" fill="1" visible="yes" active="yes"/>
<layer number="49" name="Reference" color="7" fill="1" visible="yes" active="yes"/>
<layer number="50" name="dxf" color="7" fill="1" visible="no" active="no"/>
<layer number="51" name="tDocu" color="7" fill="1" visible="yes" active="yes"/>
<layer number="52" name="bDocu" color="7" fill="1" visible="yes" active="yes"/>
<layer number="53" name="tGND_GNDA" color="7" fill="9" visible="no" active="no"/>
<layer number="54" name="bGND_GNDA" color="1" fill="9" visible="no" active="no"/>
<layer number="56" name="wert" color="7" fill="1" visible="no" active="no"/>
<layer number="57" name="tCAD" color="7" fill="1" visible="no" active="no"/>
<layer number="59" name="tCarbon" color="7" fill="1" visible="no" active="no"/>
<layer number="60" name="bCarbon" color="7" fill="1" visible="no" active="no"/>
<layer number="90" name="Modules" color="5" fill="1" visible="no" active="no"/>
<layer number="91" name="Nets" color="2" fill="1" visible="no" active="no"/>
<layer number="92" name="Busses" color="1" fill="1" visible="no" active="no"/>
<layer number="93" name="Pins" color="2" fill="1" visible="no" active="no"/>
<layer number="94" name="Symbols" color="4" fill="1" visible="no" active="no"/>
<layer number="95" name="Names" color="7" fill="1" visible="no" active="no"/>
<layer number="96" name="Values" color="7" fill="1" visible="no" active="no"/>
<layer number="97" name="Info" color="7" fill="1" visible="no" active="no"/>
<layer number="98" name="Guide" color="6" fill="1" visible="no" active="no"/>
<layer number="99" name="SpiceOrder" color="7" fill="1" visible="no" active="no"/>
<layer number="100" name="Muster" color="7" fill="1" visible="no" active="no"/>
<layer number="101" name="Patch_Top" color="12" fill="4" visible="yes" active="yes"/>
<layer number="102" name="Vscore" color="7" fill="1" visible="yes" active="yes"/>
<layer number="103" name="tMap" color="7" fill="1" visible="yes" active="yes"/>
<layer number="104" name="Name" color="7" fill="1" visible="yes" active="yes"/>
<layer number="105" name="tPlate" color="14" fill="6" visible="yes" active="yes"/>
<layer number="106" name="bPlate" color="14" fill="3" visible="yes" active="yes"/>
<layer number="107" name="Crop" color="11" fill="1" visible="yes" active="yes"/>
<layer number="108" name="tplace-old" color="10" fill="1" visible="yes" active="yes"/>
<layer number="109" name="ref-old" color="11" fill="1" visible="yes" active="yes"/>
<layer number="110" name="fp0" color="7" fill="1" visible="yes" active="yes"/>
<layer number="111" name="LPC17xx" color="7" fill="1" visible="yes" active="yes"/>
<layer number="112" name="tSilk" color="7" fill="1" visible="yes" active="yes"/>
<layer number="113" name="IDFDebug" color="4" fill="1" visible="yes" active="yes"/>
<layer number="116" name="Patch_BOT" color="9" fill="4" visible="yes" active="yes"/>
<layer number="118" name="Rect_Pads" color="7" fill="1" visible="yes" active="yes"/>
<layer number="121" name="_tsilk" color="7" fill="1" visible="yes" active="yes"/>
<layer number="122" name="_bsilk" color="7" fill="1" visible="yes" active="yes"/>
<layer number="123" name="tTestmark" color="7" fill="1" visible="yes" active="yes"/>
<layer number="124" name="bTestmark" color="7" fill="1" visible="yes" active="yes"/>
<layer number="125" name="_tNames" color="7" fill="1" visible="yes" active="yes"/>
<layer number="126" name="_bNames" color="7" fill="1" visible="yes" active="yes"/>
<layer number="127" name="_tValues" color="7" fill="1" visible="yes" active="yes"/>
<layer number="128" name="_bValues" color="7" fill="1" visible="yes" active="yes"/>
<layer number="129" name="Mask" color="7" fill="1" visible="yes" active="yes"/>
<layer number="131" name="tAdjust" color="7" fill="1" visible="yes" active="yes"/>
<layer number="132" name="bAdjust" color="7" fill="1" visible="yes" active="yes"/>
<layer number="144" name="Drill_legend" color="7" fill="1" visible="yes" active="yes"/>
<layer number="150" name="Notes" color="7" fill="1" visible="yes" active="yes"/>
<layer number="151" name="HeatSink" color="7" fill="1" visible="yes" active="yes"/>
<layer number="152" name="_bDocu" color="7" fill="1" visible="yes" active="yes"/>
<layer number="153" name="FabDoc1" color="7" fill="1" visible="yes" active="yes"/>
<layer number="154" name="FabDoc2" color="7" fill="1" visible="yes" active="yes"/>
<layer number="155" name="FabDoc3" color="7" fill="1" visible="yes" active="yes"/>
<layer number="199" name="Contour" color="7" fill="1" visible="yes" active="yes"/>
<layer number="200" name="200bmp" color="1" fill="10" visible="no" active="no"/>
<layer number="201" name="201bmp" color="2" fill="1" visible="no" active="no"/>
<layer number="202" name="202bmp" color="3" fill="1" visible="no" active="no"/>
<layer number="203" name="203bmp" color="4" fill="10" visible="yes" active="yes"/>
<layer number="204" name="204bmp" color="5" fill="10" visible="yes" active="yes"/>
<layer number="205" name="205bmp" color="6" fill="10" visible="yes" active="yes"/>
<layer number="206" name="206bmp" color="7" fill="10" visible="yes" active="yes"/>
<layer number="207" name="207bmp" color="8" fill="10" visible="yes" active="yes"/>
<layer number="208" name="208bmp" color="9" fill="10" visible="yes" active="yes"/>
<layer number="209" name="209bmp" color="7" fill="1" visible="yes" active="yes"/>
<layer number="210" name="210bmp" color="7" fill="1" visible="yes" active="yes"/>
<layer number="211" name="211bmp" color="7" fill="1" visible="yes" active="yes"/>
<layer number="212" name="212bmp" color="7" fill="1" visible="yes" active="yes"/>
<layer number="213" name="213bmp" color="7" fill="1" visible="yes" active="yes"/>
<layer number="214" name="214bmp" color="7" fill="1" visible="yes" active="yes"/>
<layer number="215" name="215bmp" color="7" fill="1" visible="yes" active="yes"/>
<layer number="216" name="216bmp" color="7" fill="1" visible="yes" active="yes"/>
<layer number="217" name="217bmp" color="18" fill="1" visible="no" active="no"/>
<layer number="218" name="218bmp" color="19" fill="1" visible="no" active="no"/>
<layer number="219" name="219bmp" color="20" fill="1" visible="no" active="no"/>
<layer number="220" name="220bmp" color="21" fill="1" visible="no" active="no"/>
<layer number="221" name="221bmp" color="22" fill="1" visible="no" active="no"/>
<layer number="222" name="222bmp" color="23" fill="1" visible="no" active="no"/>
<layer number="223" name="223bmp" color="24" fill="1" visible="no" active="no"/>
<layer number="224" name="224bmp" color="25" fill="1" visible="no" active="no"/>
<layer number="225" name="225bmp" color="7" fill="1" visible="yes" active="yes"/>
<layer number="226" name="226bmp" color="7" fill="1" visible="yes" active="yes"/>
<layer number="227" name="227bmp" color="7" fill="1" visible="yes" active="yes"/>
<layer number="228" name="228bmp" color="7" fill="1" visible="yes" active="yes"/>
<layer number="229" name="229bmp" color="7" fill="1" visible="yes" active="yes"/>
<layer number="230" name="230bmp" color="7" fill="1" visible="yes" active="yes"/>
<layer number="231" name="231bmp" color="7" fill="1" visible="yes" active="yes"/>
<layer number="248" name="Housing" color="7" fill="1" visible="yes" active="yes"/>
<layer number="249" name="Edge" color="7" fill="1" visible="yes" active="yes"/>
<layer number="250" name="Descript" color="3" fill="1" visible="no" active="no"/>
<layer number="251" name="SMDround" color="12" fill="11" visible="no" active="no"/>
<layer number="254" name="cooling" color="7" fill="1" visible="yes" active="yes"/>
<layer number="255" name="routoute" color="7" fill="1" visible="yes" active="yes"/>
</layers>
<board>
<plain>
<wire x1="0" y1="0" x2="31.75" y2="0" width="0" layer="20"/>
<wire x1="31.75" y1="0" x2="31.75" y2="76.2" width="0" layer="20"/>
<wire x1="31.75" y1="76.2" x2="0" y2="76.2" width="0" layer="20"/>
<wire x1="0" y1="76.2" x2="0" y2="0" width="0" layer="20"/>
<hole x="15.875" y="2.54" drill="3.2"/>
<hole x="15.875" y="73.66" drill="3.2"/>
<text x="7.239" y="11.557" size="2.54" layer="51">+</text>
<text x="8.001" y="6.096" size="2.54" layer="51">-</text>
<text x="4.699" y="2.667" size="1.016" layer="51">(solenoid)</text>
<text x="0.635" y="42.799" size="1.016" layer="52" rot="MR90">(Center Positive, 6 - 18V)</text>
<text x="21.082" y="34.163" size="0.6096" layer="51">D6</text>
<text x="21.844" y="36.83" size="0.6096" layer="51">D5</text>
<text x="21.59" y="39.37" size="0.6096" layer="51">GND</text>
<text x="19.431" y="42.799" size="0.6096" layer="51">+12V</text>
<text x="19.812" y="45.339" size="0.6096" layer="51">D10</text>
<text x="20.32" y="47.879" size="0.6096" layer="51">D9</text>
<text x="31.496" y="59.055" size="1.016" layer="52" rot="MR0">Taylor Hori &amp; Tiffany Ulep
BE 482 Project, Spring 2016
Coffee Cherry Color Sorter (v2)
January 28, 2016
D5- Current Set on LED Driver
D6- Enable on LED Driver
D9 &amp; D10 allow external digital comm
i2c address APDS-9960 0x39</text>
</plain>
<libraries>
<library name="be-420-custom-parts">
<packages>
<package name="RN-42">
<smd name="PIO10" x="-0.6" y="-12.9" dx="0.8" dy="1.3" layer="1"/>
<smd name="PIO11" x="-1.8" y="-12.9" dx="0.8" dy="1.3" layer="1"/>
<smd name="GND@3" x="-3.1" y="-12.9" dx="0.8" dy="1.3" layer="1"/>
<smd name="AIO1" x="-4.1" y="-12.9" dx="0.8" dy="1.3" layer="1"/>
<smd name="PIO9" x="0.6" y="-12.9" dx="0.8" dy="1.3" layer="1"/>
<smd name="PIO8" x="1.8" y="-12.9" dx="0.8" dy="1.3" layer="1"/>
<smd name="GND@4" x="3.1" y="-12.9" dx="0.8" dy="1.3" layer="1"/>
<smd name="AIO0" x="4.1" y="-12.9" dx="0.8" dy="1.3" layer="1"/>
<smd name="GND@2" x="-6.6" y="-10.1" dx="0.8" dy="1.3" layer="1" rot="R90"/>
<smd name="VDD" x="-6.6" y="-8.9" dx="0.8" dy="1.3" layer="1" rot="R90"/>
<smd name="PCM_OUT" x="-6.6" y="-7.7" dx="0.8" dy="1.3" layer="1" rot="R90"/>
<smd name="PCM_IN" x="-6.6" y="-6.5" dx="0.8" dy="1.3" layer="1" rot="R90"/>
<smd name="PCM_SYNC" x="-6.6" y="-5.3" dx="0.8" dy="1.3" layer="1" rot="R90"/>
<smd name="PCM_CLOCK" x="-6.6" y="-4.1" dx="0.8" dy="1.3" layer="1" rot="R90"/>
<smd name="SPI_CLOCK" x="-6.6" y="-2.9" dx="0.8" dy="1.3" layer="1" rot="R90"/>
<smd name="RESET" x="-6.6" y="-1.7" dx="0.8" dy="1.3" layer="1" rot="R90"/>
<smd name="PIO7" x="-6.6" y="-0.5" dx="0.8" dy="1.3" layer="1" rot="R90"/>
<smd name="PIO6" x="-6.6" y="0.7" dx="0.8" dy="1.3" layer="1" rot="R90"/>
<smd name="SPIMOSI" x="-6.6" y="1.9" dx="0.8" dy="1.3" layer="1" rot="R90"/>
<smd name="GND@1" x="-6.6" y="3.1" dx="0.8" dy="1.3" layer="1" rot="R90"/>
<smd name="SPI_MISO" x="6.6" y="3.1" dx="0.8" dy="1.3" layer="1" rot="R90"/>
<smd name="SPI_CSB" x="6.6" y="1.9" dx="0.8" dy="1.3" layer="1" rot="R90"/>
<smd name="PIO4" x="6.6" y="0.7" dx="0.8" dy="1.3" layer="1" rot="R90"/>
<smd name="PIO5" x="6.6" y="-0.5" dx="0.8" dy="1.3" layer="1" rot="R90"/>
<smd name="PIO3" x="6.6" y="-1.7" dx="0.8" dy="1.3" layer="1" rot="R90"/>
<smd name="PIO2" x="6.6" y="-2.9" dx="0.8" dy="1.3" layer="1" rot="R90"/>
<smd name="USB_D-" x="6.6" y="-4.1" dx="0.8" dy="1.3" layer="1" rot="R90"/>
<smd name="USB_D+" x="6.6" y="-5.3" dx="0.8" dy="1.3" layer="1" rot="R90"/>
<smd name="UART_CTS" x="6.6" y="-6.5" dx="0.8" dy="1.3" layer="1" rot="R90"/>
<smd name="UART-RTS" x="6.6" y="-7.7" dx="0.8" dy="1.3" layer="1" rot="R90"/>
<smd name="UART_TX" x="6.6" y="-8.9" dx="0.8" dy="1.3" layer="1" rot="R90"/>
<smd name="UART_RX" x="6.6" y="-10.1" dx="0.8" dy="1.3" layer="1" rot="R90"/>
<wire x1="-6.6" y1="12.9" x2="6.6" y2="12.9" width="0.127" layer="21"/>
<wire x1="6.6" y1="12.9" x2="6.6" y2="6.1" width="0.127" layer="21"/>
<wire x1="6.6" y1="5.9" x2="6.6" y2="-12.9" width="0.127" layer="21"/>
<wire x1="6.6" y1="-12.9" x2="-6.6" y2="-12.9" width="0.127" layer="21"/>
<wire x1="-6.6" y1="-12.9" x2="-6.6" y2="5.9" width="0.127" layer="21"/>
<wire x1="-6.6" y1="5.9" x2="-6.6" y2="12.9" width="0.127" layer="21"/>
<wire x1="-6.6" y1="5.9" x2="6.6" y2="5.9" width="0.127" layer="21"/>
<wire x1="6.6" y1="5.9" x2="6.6" y2="6.1" width="0.127" layer="21"/>
<text x="-2.4" y="-2.1" size="1.27" layer="21">RN-42</text>
<text x="-3.4" y="-4.6" size="1.27" layer="21">Bluetooth</text>
<text x="-2.8" y="7.7" size="1.27" layer="21">antenna</text>
</package>
</packages>
</library>
<library name="rcl">
<description>&lt;b&gt;Resistors, Capacitors, Inductors&lt;/b&gt;&lt;p&gt;
Based on the previous libraries:
&lt;ul&gt;
&lt;li&gt;r.lbr
&lt;li&gt;cap.lbr 
&lt;li&gt;cap-fe.lbr
&lt;li&gt;captant.lbr
&lt;li&gt;polcap.lbr
&lt;li&gt;ipc-smd.lbr
&lt;/ul&gt;
All SMD packages are defined according to the IPC specifications and  CECC&lt;p&gt;
&lt;author&gt;Created by librarian@cadsoft.de&lt;/author&gt;&lt;p&gt;
&lt;p&gt;
for Electrolyt Capacitors see also :&lt;p&gt;
www.bccomponents.com &lt;p&gt;
www.panasonic.com&lt;p&gt;
www.kemet.com&lt;p&gt;
http://www.secc.co.jp/pdf/os_e/2004/e_os_all.pdf &lt;b&gt;(SANYO)&lt;/b&gt;
&lt;p&gt;
for trimmer refence see : &lt;u&gt;www.electrospec-inc.com/cross_references/trimpotcrossref.asp&lt;/u&gt;&lt;p&gt;

&lt;table border=0 cellspacing=0 cellpadding=0 width="100%" cellpaddding=0&gt;
&lt;tr valign="top"&gt;

&lt;! &lt;td width="10"&gt;&amp;nbsp;&lt;/td&gt;
&lt;td width="90%"&gt;

&lt;b&gt;&lt;font color="#0000FF" size="4"&gt;TRIM-POT CROSS REFERENCE&lt;/font&gt;&lt;/b&gt;
&lt;P&gt;
&lt;TABLE BORDER=0 CELLSPACING=1 CELLPADDING=2&gt;
  &lt;TR&gt;
    &lt;TD COLSPAN=8&gt;
      &lt;FONT SIZE=3 FACE=ARIAL&gt;&lt;B&gt;RECTANGULAR MULTI-TURN&lt;/B&gt;&lt;/FONT&gt;
    &lt;/TD&gt;
  &lt;/TR&gt;
  &lt;TR&gt;
    &lt;TD ALIGN=CENTER&gt;
      &lt;B&gt;
      &lt;FONT SIZE=3 FACE=ARIAL color="#FF0000"&gt;BOURNS&lt;/FONT&gt;
      &lt;/B&gt;
    &lt;/TD&gt;
    &lt;TD ALIGN=CENTER&gt;
      &lt;B&gt;
      &lt;FONT SIZE=3 FACE=ARIAL color="#FF0000"&gt;BI&amp;nbsp;TECH&lt;/FONT&gt;
      &lt;/B&gt;
    &lt;/TD&gt;
    &lt;TD ALIGN=CENTER&gt;
      &lt;B&gt;
      &lt;FONT SIZE=3 FACE=ARIAL color="#FF0000"&gt;DALE-VISHAY&lt;/FONT&gt;
      &lt;/B&gt;
    &lt;/TD&gt;
    &lt;TD ALIGN=CENTER&gt;
      &lt;B&gt;
      &lt;FONT SIZE=3 FACE=ARIAL color="#FF0000"&gt;PHILIPS/MEPCO&lt;/FONT&gt;
      &lt;/B&gt;
    &lt;/TD&gt;
    &lt;TD ALIGN=CENTER&gt;
      &lt;B&gt;
      &lt;FONT SIZE=3 FACE=ARIAL color="#FF0000"&gt;MURATA&lt;/FONT&gt;
      &lt;/B&gt;
    &lt;/TD&gt;
    &lt;TD ALIGN=CENTER&gt;
      &lt;B&gt;
      &lt;FONT SIZE=3 FACE=ARIAL color="#FF0000"&gt;PANASONIC&lt;/FONT&gt;
      &lt;/B&gt;
    &lt;/TD&gt;
    &lt;TD ALIGN=CENTER&gt;
      &lt;B&gt;
      &lt;FONT SIZE=3 FACE=ARIAL color="#FF0000"&gt;SPECTROL&lt;/FONT&gt;
      &lt;/B&gt;
    &lt;/TD&gt;
    &lt;TD ALIGN=CENTER&gt;
      &lt;B&gt;
      &lt;FONT SIZE=3 FACE=ARIAL color="#FF0000"&gt;MILSPEC&lt;/FONT&gt;
      &lt;/B&gt;
    &lt;/TD&gt;&lt;TD&gt;&amp;nbsp;&lt;/TD&gt;
  &lt;/TR&gt;
  &lt;TR&gt;
    &lt;TD BGCOLOR="#cccccc" ALIGN=CENTER&gt;&lt;FONT FACE=ARIAL SIZE=3 &gt;
      3005P&lt;BR&gt;
      3006P&lt;BR&gt;
      3006W&lt;BR&gt;
      3006Y&lt;BR&gt;
      3009P&lt;BR&gt;
      3009W&lt;BR&gt;
      3009Y&lt;BR&gt;
      3057J&lt;BR&gt;
      3057L&lt;BR&gt;
      3057P&lt;BR&gt;
      3057Y&lt;BR&gt;
      3059J&lt;BR&gt;
      3059L&lt;BR&gt;
      3059P&lt;BR&gt;
      3059Y&lt;BR&gt;&lt;/FONT&gt;
    &lt;/TD&gt;
    &lt;TD BGCOLOR="#cccccc" ALIGN=CENTER&gt;&lt;FONT FACE=ARIAL SIZE=3&gt;
      -&lt;BR&gt;
      89P&lt;BR&gt;
      89W&lt;BR&gt;
      89X&lt;BR&gt;
      89PH&lt;BR&gt;
      76P&lt;BR&gt;
      89XH&lt;BR&gt;
      78SLT&lt;BR&gt;
      78L&amp;nbsp;ALT&lt;BR&gt;
      56P&amp;nbsp;ALT&lt;BR&gt;
      78P&amp;nbsp;ALT&lt;BR&gt;
      T8S&lt;BR&gt;
      78L&lt;BR&gt;
      56P&lt;BR&gt;
      78P&lt;BR&gt;&lt;/FONT&gt;
    &lt;/TD&gt;
    &lt;TD BGCOLOR="#cccccc" ALIGN=CENTER&gt;&lt;FONT FACE=ARIAL SIZE=3&gt;
      -&lt;BR&gt;
      T18/784&lt;BR&gt;
      783&lt;BR&gt;
      781&lt;BR&gt;
      -&lt;BR&gt;
      -&lt;BR&gt;
      -&lt;BR&gt;
      2199&lt;BR&gt;
      1697/1897&lt;BR&gt;
      1680/1880&lt;BR&gt;
      2187&lt;BR&gt;
      -&lt;BR&gt;
      -&lt;BR&gt;
      -&lt;BR&gt;
      -&lt;BR&gt;&lt;/FONT&gt;
    &lt;/TD&gt;
    &lt;TD BGCOLOR="#cccccc" ALIGN=CENTER&gt;&lt;FONT FACE=ARIAL SIZE=3&gt;
      -&lt;BR&gt;
      8035EKP/CT20/RJ-20P&lt;BR&gt;
      -&lt;BR&gt;
      RJ-20X&lt;BR&gt;
      -&lt;BR&gt;
      -&lt;BR&gt;
      -&lt;BR&gt;
      1211L&lt;BR&gt;
      8012EKQ&amp;nbsp;ALT&lt;BR&gt;
      8012EKR&amp;nbsp;ALT&lt;BR&gt;
      1211P&lt;BR&gt;
      8012EKJ&lt;BR&gt;
      8012EKL&lt;BR&gt;
      8012EKQ&lt;BR&gt;
      8012EKR&lt;BR&gt;&lt;/FONT&gt;
    &lt;/TD&gt;
    &lt;TD BGCOLOR="#cccccc" ALIGN=CENTER&gt;&lt;FONT FACE=ARIAL SIZE=3&gt;
      -&lt;BR&gt;
      2101P&lt;BR&gt;
      2101W&lt;BR&gt;
      2101Y&lt;BR&gt;
      -&lt;BR&gt;
      -&lt;BR&gt;
      -&lt;BR&gt;
      -&lt;BR&gt;
      -&lt;BR&gt;
      -&lt;BR&gt;
      -&lt;BR&gt;
      -&lt;BR&gt;
      2102L&lt;BR&gt;
      2102S&lt;BR&gt;
      2102Y&lt;BR&gt;&lt;/FONT&gt;
    &lt;/TD&gt;
    &lt;TD BGCOLOR="#cccccc" ALIGN=CENTER&gt;&lt;FONT FACE=ARIAL SIZE=3&gt;
      -&lt;BR&gt;
      EVMCOG&lt;BR&gt;
      -&lt;BR&gt;
      -&lt;BR&gt;
      -&lt;BR&gt;
      -&lt;BR&gt;
      -&lt;BR&gt;
      -&lt;BR&gt;
      -&lt;BR&gt;
      -&lt;BR&gt;
      -&lt;BR&gt;
      -&lt;BR&gt;
      -&lt;BR&gt;
      -&lt;BR&gt;
      -&lt;BR&gt;&lt;/FONT&gt;
    &lt;/TD&gt;
    &lt;TD BGCOLOR="#cccccc" ALIGN=CENTER&gt;&lt;FONT FACE=ARIAL SIZE=3&gt;
      -&lt;BR&gt;
      43P&lt;BR&gt;
      43W&lt;BR&gt;
      43Y&lt;BR&gt;
      -&lt;BR&gt;
      -&lt;BR&gt;
      -&lt;BR&gt;
      -&lt;BR&gt;
      40L&lt;BR&gt;
      40P&lt;BR&gt;
      40Y&lt;BR&gt;
      70Y-T602&lt;BR&gt;
      70L&lt;BR&gt;
      70P&lt;BR&gt;
      70Y&lt;BR&gt;&lt;/FONT&gt;
    &lt;/TD&gt;
    &lt;TD BGCOLOR="#cccccc" ALIGN=CENTER&gt;&lt;FONT FACE=ARIAL SIZE=3&gt;
      -&lt;BR&gt;
      -&lt;BR&gt;
      -&lt;BR&gt;
      -&lt;BR&gt;
      -&lt;BR&gt;
      -&lt;BR&gt;
      -&lt;BR&gt;
      -&lt;BR&gt;
      RT/RTR12&lt;BR&gt;
      RT/RTR12&lt;BR&gt;
      RT/RTR12&lt;BR&gt;
      -&lt;BR&gt;
      RJ/RJR12&lt;BR&gt;
      RJ/RJR12&lt;BR&gt;
      RJ/RJR12&lt;BR&gt;&lt;/FONT&gt;
    &lt;/TD&gt;
  &lt;/TR&gt;
  &lt;TR&gt;
    &lt;TD COLSPAN=8&gt;&amp;nbsp;
    &lt;/TD&gt;
  &lt;/TR&gt;
  &lt;TR&gt;
    &lt;TD COLSPAN=8&gt;
      &lt;FONT SIZE=4 FACE=ARIAL&gt;&lt;B&gt;SQUARE MULTI-TURN&lt;/B&gt;&lt;/FONT&gt;
    &lt;/TD&gt;
  &lt;/TR&gt;
  &lt;TR&gt;
   &lt;TD ALIGN=CENTER&gt;
      &lt;FONT SIZE=3 FACE=ARIAL&gt;&lt;B&gt;BOURN&lt;/B&gt;&lt;/FONT&gt;
    &lt;/TD&gt;
    &lt;TD ALIGN=CENTER&gt;
      &lt;FONT SIZE=3 FACE=ARIAL&gt;&lt;B&gt;BI&amp;nbsp;TECH&lt;/B&gt;&lt;/FONT&gt;
    &lt;/TD&gt;
    &lt;TD ALIGN=CENTER&gt;
      &lt;FONT SIZE=3 FACE=ARIAL&gt;&lt;B&gt;DALE-VISHAY&lt;/B&gt;&lt;/FONT&gt;
    &lt;/TD&gt;
    &lt;TD ALIGN=CENTER&gt;
      &lt;FONT SIZE=3 FACE=ARIAL&gt;&lt;B&gt;PHILIPS/MEPCO&lt;/B&gt;&lt;/FONT&gt;
    &lt;/TD&gt;
    &lt;TD ALIGN=CENTER&gt;
      &lt;FONT SIZE=3 FACE=ARIAL&gt;&lt;B&gt;MURATA&lt;/B&gt;&lt;/FONT&gt;
    &lt;/TD&gt;
    &lt;TD ALIGN=CENTER&gt;
      &lt;FONT SIZE=3 FACE=ARIAL&gt;&lt;B&gt;PANASONIC&lt;/B&gt;&lt;/FONT&gt;
    &lt;/TD&gt;
    &lt;TD ALIGN=CENTER&gt;
      &lt;FONT SIZE=3 FACE=ARIAL&gt;&lt;B&gt;SPECTROL&lt;/B&gt;&lt;/FONT&gt;
    &lt;/TD&gt;
    &lt;TD ALIGN=CENTER&gt;
      &lt;FONT SIZE=3 FACE=ARIAL&gt;&lt;B&gt;MILSPEC&lt;/B&gt;&lt;/FONT&gt;
    &lt;/TD&gt;
  &lt;/TR&gt;
  &lt;TR&gt;
    &lt;TD BGCOLOR="#cccccc" ALIGN=CENTER&gt;&lt;FONT FACE=ARIAL SIZE=3&gt;
      3250L&lt;BR&gt;
      3250P&lt;BR&gt;
      3250W&lt;BR&gt;
      3250X&lt;BR&gt;
      3252P&lt;BR&gt;
      3252W&lt;BR&gt;
      3252X&lt;BR&gt;
      3260P&lt;BR&gt;
      3260W&lt;BR&gt;
      3260X&lt;BR&gt;
      3262P&lt;BR&gt;
      3262W&lt;BR&gt;
      3262X&lt;BR&gt;
      3266P&lt;BR&gt;
      3266W&lt;BR&gt;
      3266X&lt;BR&gt;
      3290H&lt;BR&gt;
      3290P&lt;BR&gt;
      3290W&lt;BR&gt;
      3292P&lt;BR&gt;
      3292W&lt;BR&gt;
      3292X&lt;BR&gt;
      3296P&lt;BR&gt;
      3296W&lt;BR&gt;
      3296X&lt;BR&gt;
      3296Y&lt;BR&gt;
      3296Z&lt;BR&gt;
      3299P&lt;BR&gt;
      3299W&lt;BR&gt;
      3299X&lt;BR&gt;
      3299Y&lt;BR&gt;
      3299Z&lt;BR&gt;&lt;/FONT&gt;
    &lt;/TD&gt;
    &lt;TD BGCOLOR="#cccccc" ALIGN=CENTER&gt;&lt;FONT FACE=ARIAL SIZE=3&gt;
      -&lt;BR&gt;
      66P&amp;nbsp;ALT&lt;BR&gt;
      66W&amp;nbsp;ALT&lt;BR&gt;
      66X&amp;nbsp;ALT&lt;BR&gt;
      66P&amp;nbsp;ALT&lt;BR&gt;
      66W&amp;nbsp;ALT&lt;BR&gt;
      66X&amp;nbsp;ALT&lt;BR&gt;
      -&lt;BR&gt;
      64W&amp;nbsp;ALT&lt;BR&gt;
      -&lt;BR&gt;
      64P&amp;nbsp;ALT&lt;BR&gt;
      64W&amp;nbsp;ALT&lt;BR&gt;
      64X&amp;nbsp;ALT&lt;BR&gt;
      64P&lt;BR&gt;
      64W&lt;BR&gt;
      64X&lt;BR&gt;
      66X&amp;nbsp;ALT&lt;BR&gt;
      66P&amp;nbsp;ALT&lt;BR&gt;
      66W&amp;nbsp;ALT&lt;BR&gt;
      66P&lt;BR&gt;
      66W&lt;BR&gt;
      66X&lt;BR&gt;
      67P&lt;BR&gt;
      67W&lt;BR&gt;
      67X&lt;BR&gt;
      67Y&lt;BR&gt;
      67Z&lt;BR&gt;
      68P&lt;BR&gt;
      68W&lt;BR&gt;
      68X&lt;BR&gt;
      67Y&amp;nbsp;ALT&lt;BR&gt;
      67Z&amp;nbsp;ALT&lt;BR&gt;&lt;/FONT&gt;
    &lt;/TD&gt;
    &lt;TD BGCOLOR="#cccccc" ALIGN=CENTER&gt;&lt;FONT FACE=ARIAL SIZE=3&gt;
      5050&lt;BR&gt;
      5091&lt;BR&gt;
      5080&lt;BR&gt;
      5087&lt;BR&gt;
      -&lt;BR&gt;
      -&lt;BR&gt;
      -&lt;BR&gt;
      -&lt;BR&gt;
      -&lt;BR&gt;
      -&lt;BR&gt;
      -&lt;BR&gt;
      T63YB&lt;BR&gt;
      T63XB&lt;BR&gt;
      -&lt;BR&gt;
      -&lt;BR&gt;
      -&lt;BR&gt;
      5887&lt;BR&gt;
      5891&lt;BR&gt;
      5880&lt;BR&gt;
      -&lt;BR&gt;
      -&lt;BR&gt;
      -&lt;BR&gt;
      T93Z&lt;BR&gt;
      T93YA&lt;BR&gt;
      T93XA&lt;BR&gt;
      T93YB&lt;BR&gt;
      T93XB&lt;BR&gt;
      -&lt;BR&gt;
      -&lt;BR&gt;
      -&lt;BR&gt;
      -&lt;BR&gt;
      -&lt;BR&gt;&lt;/FONT&gt;
    &lt;/TD&gt;
    &lt;TD BGCOLOR="#cccccc" ALIGN=CENTER&gt;&lt;FONT FACE=ARIAL SIZE=3&gt;
      -&lt;BR&gt;
      -&lt;BR&gt;
      -&lt;BR&gt;
      -&lt;BR&gt;
      -&lt;BR&gt;
      -&lt;BR&gt;
      -&lt;BR&gt;
      -&lt;BR&gt;
      -&lt;BR&gt;
      -&lt;BR&gt;
      8026EKP&lt;BR&gt;
      8026EKW&lt;BR&gt;
      8026EKM&lt;BR&gt;
      8026EKP&lt;BR&gt;
      8026EKB&lt;BR&gt;
      8026EKM&lt;BR&gt;
      1309X&lt;BR&gt;
      1309P&lt;BR&gt;
      1309W&lt;BR&gt;
      8024EKP&lt;BR&gt;
      8024EKW&lt;BR&gt;
      8024EKN&lt;BR&gt;
      RJ-9P/CT9P&lt;BR&gt;
      RJ-9W&lt;BR&gt;
      RJ-9X&lt;BR&gt;
      -&lt;BR&gt;
      -&lt;BR&gt;
      -&lt;BR&gt;
      -&lt;BR&gt;
      -&lt;BR&gt;
      -&lt;BR&gt;
      -&lt;BR&gt;&lt;/FONT&gt;
    &lt;/TD&gt;
    &lt;TD BGCOLOR="#cccccc" ALIGN=CENTER&gt;&lt;FONT FACE=ARIAL SIZE=3&gt;
      -&lt;BR&gt;
      -&lt;BR&gt;
      -&lt;BR&gt;
      -&lt;BR&gt;
      -&lt;BR&gt;
      -&lt;BR&gt;
      -&lt;BR&gt;
      -&lt;BR&gt;
      -&lt;BR&gt;
      -&lt;BR&gt;
      3103P&lt;BR&gt;
      3103Y&lt;BR&gt;
      3103Z&lt;BR&gt;
      3103P&lt;BR&gt;
      3103Y&lt;BR&gt;
      3103Z&lt;BR&gt;
      -&lt;BR&gt;
      -&lt;BR&gt;
      -&lt;BR&gt;
      -&lt;BR&gt;
      -&lt;BR&gt;
      -&lt;BR&gt;
      3105P/3106P&lt;BR&gt;
      3105W/3106W&lt;BR&gt;
      3105X/3106X&lt;BR&gt;
      3105Y/3106Y&lt;BR&gt;
      3105Z/3105Z&lt;BR&gt;
      3102P&lt;BR&gt;
      3102W&lt;BR&gt;
      3102X&lt;BR&gt;
      3102Y&lt;BR&gt;
      3102Z&lt;BR&gt;&lt;/FONT&gt;
    &lt;/TD&gt;
    &lt;TD BGCOLOR="#cccccc" ALIGN=CENTER&gt;&lt;FONT FACE=ARIAL SIZE=3&gt;
      -&lt;BR&gt;
      -&lt;BR&gt;
      -&lt;BR&gt;
      -&lt;BR&gt;
      -&lt;BR&gt;
      -&lt;BR&gt;
      -&lt;BR&gt;
      -&lt;BR&gt;
      -&lt;BR&gt;
      -&lt;BR&gt;
      -&lt;BR&gt;
      -&lt;BR&gt;
      -&lt;BR&gt;
      -&lt;BR&gt;
      -&lt;BR&gt;
      -&lt;BR&gt;
      -&lt;BR&gt;
      -&lt;BR&gt;
      -&lt;BR&gt;
      -&lt;BR&gt;
      -&lt;BR&gt;
      -&lt;BR&gt;
      EVMCBG&lt;BR&gt;
      EVMCCG&lt;BR&gt;
      -&lt;BR&gt;
      -&lt;BR&gt;
      -&lt;BR&gt;
      -&lt;BR&gt;
      -&lt;BR&gt;
      -&lt;BR&gt;
      -&lt;BR&gt;
      -&lt;BR&gt;&lt;/FONT&gt;
    &lt;/TD&gt;
    &lt;TD BGCOLOR="#cccccc" ALIGN=CENTER&gt;&lt;FONT FACE=ARIAL SIZE=3&gt;
      55-1-X&lt;BR&gt;
      55-4-X&lt;BR&gt;
      55-3-X&lt;BR&gt;
      55-2-X&lt;BR&gt;
      -&lt;BR&gt;
      -&lt;BR&gt;
      -&lt;BR&gt;
      -&lt;BR&gt;
      -&lt;BR&gt;
      -&lt;BR&gt;
      -&lt;BR&gt;
      -&lt;BR&gt;
      -&lt;BR&gt;
      -&lt;BR&gt;
      -&lt;BR&gt;
      -&lt;BR&gt;
      50-2-X&lt;BR&gt;
      50-4-X&lt;BR&gt;
      50-3-X&lt;BR&gt;
      -&lt;BR&gt;
      -&lt;BR&gt;
      -&lt;BR&gt;
      64P&lt;BR&gt;
      64W&lt;BR&gt;
      64X&lt;BR&gt;
      64Y&lt;BR&gt;
      64Z&lt;BR&gt;
      -&lt;BR&gt;
      -&lt;BR&gt;
      -&lt;BR&gt;
      -&lt;BR&gt;
      -&lt;BR&gt;&lt;/FONT&gt;
    &lt;/TD&gt;
    &lt;TD BGCOLOR="#cccccc" ALIGN=CENTER&gt;&lt;FONT FACE=ARIAL SIZE=3&gt;
      RT/RTR22&lt;BR&gt;
      RT/RTR22&lt;BR&gt;
      RT/RTR22&lt;BR&gt;
      RT/RTR22&lt;BR&gt;
      RJ/RJR22&lt;BR&gt;
      RJ/RJR22&lt;BR&gt;
      RJ/RJR22&lt;BR&gt;
      RT/RTR26&lt;BR&gt;
      RT/RTR26&lt;BR&gt;
      RT/RTR26&lt;BR&gt;
      RJ/RJR26&lt;BR&gt;
      RJ/RJR26&lt;BR&gt;
      RJ/RJR26&lt;BR&gt;
      RJ/RJR26&lt;BR&gt;
      RJ/RJR26&lt;BR&gt;
      RJ/RJR26&lt;BR&gt;
      RT/RTR24&lt;BR&gt;
      RT/RTR24&lt;BR&gt;
      RT/RTR24&lt;BR&gt;
      RJ/RJR24&lt;BR&gt;
      RJ/RJR24&lt;BR&gt;
      RJ/RJR24&lt;BR&gt;
      RJ/RJR24&lt;BR&gt;
      RJ/RJR24&lt;BR&gt;
      RJ/RJR24&lt;BR&gt;
      -&lt;BR&gt;
      -&lt;BR&gt;
      -&lt;BR&gt;
      -&lt;BR&gt;
      -&lt;BR&gt;
      -&lt;BR&gt;
      -&lt;BR&gt;&lt;/FONT&gt;
    &lt;/TD&gt;
  &lt;/TR&gt;
  &lt;TR&gt;
    &lt;TD COLSPAN=8&gt;&amp;nbsp;
    &lt;/TD&gt;
  &lt;/TR&gt;
  &lt;TR&gt;
    &lt;TD COLSPAN=8&gt;
      &lt;FONT SIZE=4 FACE=ARIAL&gt;&lt;B&gt;SINGLE TURN&lt;/B&gt;&lt;/FONT&gt;
    &lt;/TD&gt;
  &lt;/TR&gt;
  &lt;TR&gt;
    &lt;TD ALIGN=CENTER&gt;
      &lt;FONT SIZE=3 FACE=ARIAL&gt;&lt;B&gt;BOURN&lt;/B&gt;&lt;/FONT&gt;
    &lt;/TD&gt;
    &lt;TD ALIGN=CENTER&gt;
      &lt;FONT SIZE=3 FACE=ARIAL&gt;&lt;B&gt;BI&amp;nbsp;TECH&lt;/B&gt;&lt;/FONT&gt;
    &lt;/TD&gt;
    &lt;TD ALIGN=CENTER&gt;
      &lt;FONT SIZE=3 FACE=ARIAL&gt;&lt;B&gt;DALE-VISHAY&lt;/B&gt;&lt;/FONT&gt;
    &lt;/TD&gt;
    &lt;TD ALIGN=CENTER&gt;
      &lt;FONT SIZE=3 FACE=ARIAL&gt;&lt;B&gt;PHILIPS/MEPCO&lt;/B&gt;&lt;/FONT&gt;
    &lt;/TD&gt;
    &lt;TD ALIGN=CENTER&gt;
      &lt;FONT SIZE=3 FACE=ARIAL&gt;&lt;B&gt;MURATA&lt;/B&gt;&lt;/FONT&gt;
    &lt;/TD&gt;
    &lt;TD ALIGN=CENTER&gt;
      &lt;FONT SIZE=3 FACE=ARIAL&gt;&lt;B&gt;PANASONIC&lt;/B&gt;&lt;/FONT&gt;
    &lt;/TD&gt;
    &lt;TD ALIGN=CENTER&gt;
      &lt;FONT SIZE=3 FACE=ARIAL&gt;&lt;B&gt;SPECTROL&lt;/B&gt;&lt;/FONT&gt;
    &lt;/TD&gt;
    &lt;TD ALIGN=CENTER&gt;
      &lt;FONT SIZE=3 FACE=ARIAL&gt;&lt;B&gt;MILSPEC&lt;/B&gt;&lt;/FONT&gt;
    &lt;/TD&gt;
  &lt;/TR&gt;
  &lt;TR&gt;
    &lt;TD BGCOLOR="#cccccc" ALIGN=CENTER&gt;&lt;FONT FACE=ARIAL SIZE=3&gt;
      3323P&lt;BR&gt;
      3323S&lt;BR&gt;
      3323W&lt;BR&gt;
      3329H&lt;BR&gt;
      3329P&lt;BR&gt;
      3329W&lt;BR&gt;
      3339H&lt;BR&gt;
      3339P&lt;BR&gt;
      3339W&lt;BR&gt;
      3352E&lt;BR&gt;
      3352H&lt;BR&gt;
      3352K&lt;BR&gt;
      3352P&lt;BR&gt;
      3352T&lt;BR&gt;
      3352V&lt;BR&gt;
      3352W&lt;BR&gt;
      3362H&lt;BR&gt;
      3362M&lt;BR&gt;
      3362P&lt;BR&gt;
      3362R&lt;BR&gt;
      3362S&lt;BR&gt;
      3362U&lt;BR&gt;
      3362W&lt;BR&gt;
      3362X&lt;BR&gt;
      3386B&lt;BR&gt;
      3386C&lt;BR&gt;
      3386F&lt;BR&gt;
      3386H&lt;BR&gt;
      3386K&lt;BR&gt;
      3386M&lt;BR&gt;
      3386P&lt;BR&gt;
      3386S&lt;BR&gt;
      3386W&lt;BR&gt;
      3386X&lt;BR&gt;&lt;/FONT&gt;
    &lt;/TD&gt;
    &lt;TD BGCOLOR="#cccccc" ALIGN=CENTER&gt;&lt;FONT FACE=ARIAL SIZE=3&gt;
      25P&lt;BR&gt;
      25S&lt;BR&gt;
      25RX&lt;BR&gt;
      82P&lt;BR&gt;
      82M&lt;BR&gt;
      82PA&lt;BR&gt;
      -&lt;BR&gt;
      -&lt;BR&gt;
      -&lt;BR&gt;
      91E&lt;BR&gt;
      91X&lt;BR&gt;
      91T&lt;BR&gt;
      91B&lt;BR&gt;
      91A&lt;BR&gt;
      91V&lt;BR&gt;
      91W&lt;BR&gt;
      25W&lt;BR&gt;
      25V&lt;BR&gt;
      25P&lt;BR&gt;
      -&lt;BR&gt;
      25S&lt;BR&gt;
      25U&lt;BR&gt;
      25RX&lt;BR&gt;
      25X&lt;BR&gt;
      72XW&lt;BR&gt;
      72XL&lt;BR&gt;
      72PM&lt;BR&gt;
      72RX&lt;BR&gt;
      -&lt;BR&gt;
      72PX&lt;BR&gt;
      72P&lt;BR&gt;
      72RXW&lt;BR&gt;
      72RXL&lt;BR&gt;
      72X&lt;BR&gt;&lt;/FONT&gt;
    &lt;/TD&gt;
    &lt;TD BGCOLOR="#cccccc" ALIGN=CENTER&gt;&lt;FONT FACE=ARIAL SIZE=3&gt;
      -&lt;BR&gt;
      -&lt;BR&gt;
      -&lt;BR&gt;
      T7YB&lt;BR&gt;
      T7YA&lt;BR&gt;
      -&lt;BR&gt;
      -&lt;BR&gt;
      -&lt;BR&gt;
      -&lt;BR&gt;
      -&lt;BR&gt;
      -&lt;BR&gt;
      -&lt;BR&gt;
      -&lt;BR&gt;
      -&lt;BR&gt;
      -&lt;BR&gt;
      -&lt;BR&gt;
      -&lt;BR&gt;
      TXD&lt;BR&gt;
      TYA&lt;BR&gt;
      TYP&lt;BR&gt;
      -&lt;BR&gt;
      TYD&lt;BR&gt;
      TX&lt;BR&gt;
      -&lt;BR&gt;
      150SX&lt;BR&gt;
      100SX&lt;BR&gt;
      102T&lt;BR&gt;
      101S&lt;BR&gt;
      190T&lt;BR&gt;
      150TX&lt;BR&gt;
      101&lt;BR&gt;
      -&lt;BR&gt;
      -&lt;BR&gt;
      101SX&lt;BR&gt;&lt;/FONT&gt;
    &lt;/TD&gt;
    &lt;TD BGCOLOR="#cccccc" ALIGN=CENTER&gt;&lt;FONT FACE=ARIAL SIZE=3&gt;
      ET6P&lt;BR&gt;
      ET6S&lt;BR&gt;
      ET6X&lt;BR&gt;
      RJ-6W/8014EMW&lt;BR&gt;
      RJ-6P/8014EMP&lt;BR&gt;
      RJ-6X/8014EMX&lt;BR&gt;
      TM7W&lt;BR&gt;
      TM7P&lt;BR&gt;
      TM7X&lt;BR&gt;
      -&lt;BR&gt;
      8017SMS&lt;BR&gt;
      -&lt;BR&gt;
      8017SMB&lt;BR&gt;
      8017SMA&lt;BR&gt;
      -&lt;BR&gt;
      -&lt;BR&gt;
      CT-6W&lt;BR&gt;
      CT-6H&lt;BR&gt;
      CT-6P&lt;BR&gt;
      CT-6R&lt;BR&gt;
      -&lt;BR&gt;
      CT-6V&lt;BR&gt;
      CT-6X&lt;BR&gt;
      -&lt;BR&gt;
      -&lt;BR&gt;
      8038EKV&lt;BR&gt;
      -&lt;BR&gt;
      8038EKX&lt;BR&gt;
      -&lt;BR&gt;
      -&lt;BR&gt;
      8038EKP&lt;BR&gt;
      8038EKZ&lt;BR&gt;
      8038EKW&lt;BR&gt;
      -&lt;BR&gt;&lt;/FONT&gt;
    &lt;/TD&gt;
    &lt;TD BGCOLOR="#cccccc" ALIGN=CENTER&gt;&lt;FONT FACE=ARIAL SIZE=3&gt;
      -&lt;BR&gt;
      -&lt;BR&gt;
      -&lt;BR&gt;
      3321H&lt;BR&gt;
      3321P&lt;BR&gt;
      3321N&lt;BR&gt;
      1102H&lt;BR&gt;
      1102P&lt;BR&gt;
      1102T&lt;BR&gt;
      RVA0911V304A&lt;BR&gt;
      -&lt;BR&gt;
      RVA0911H413A&lt;BR&gt;
      RVG0707V100A&lt;BR&gt;
      RVA0607V(H)306A&lt;BR&gt;
      RVA1214H213A&lt;BR&gt;
      -&lt;BR&gt;
      -&lt;BR&gt;
      -&lt;BR&gt;
      -&lt;BR&gt;
      -&lt;BR&gt;
      -&lt;BR&gt;
      -&lt;BR&gt;
      -&lt;BR&gt;
      -&lt;BR&gt;
      3104B&lt;BR&gt;
      3104C&lt;BR&gt;
      3104F&lt;BR&gt;
      3104H&lt;BR&gt;
      -&lt;BR&gt;
      3104M&lt;BR&gt;
      3104P&lt;BR&gt;
      3104S&lt;BR&gt;
      3104W&lt;BR&gt;
      3104X&lt;BR&gt;&lt;/FONT&gt;
    &lt;/TD&gt;
    &lt;TD BGCOLOR="#cccccc" ALIGN=CENTER&gt;&lt;FONT FACE=ARIAL SIZE=3&gt;
      EVMQ0G&lt;BR&gt;
      EVMQIG&lt;BR&gt;
      EVMQ3G&lt;BR&gt;
      EVMS0G&lt;BR&gt;
      EVMQ0G&lt;BR&gt;
      EVMG0G&lt;BR&gt;
      -&lt;BR&gt;
      -&lt;BR&gt;
      -&lt;BR&gt;
      EVMK4GA00B&lt;BR&gt;
      EVM30GA00B&lt;BR&gt;
      EVMK0GA00B&lt;BR&gt;
      EVM38GA00B&lt;BR&gt;
      EVMB6&lt;BR&gt;
      EVLQ0&lt;BR&gt;
      -&lt;BR&gt;
      EVMMSG&lt;BR&gt;
      EVMMBG&lt;BR&gt;
      EVMMAG&lt;BR&gt;
      -&lt;BR&gt;
      -&lt;BR&gt;
      EVMMCS&lt;BR&gt;
      -&lt;BR&gt;
      -&lt;BR&gt;
      -&lt;BR&gt;
      -&lt;BR&gt;
      -&lt;BR&gt;
      EVMM1&lt;BR&gt;
      -&lt;BR&gt;
      -&lt;BR&gt;
      EVMM0&lt;BR&gt;
      -&lt;BR&gt;
      -&lt;BR&gt;
      EVMM3&lt;BR&gt;&lt;/FONT&gt;
    &lt;/TD&gt;
    &lt;TD BGCOLOR="#cccccc" ALIGN=CENTER&gt;&lt;FONT FACE=ARIAL SIZE=3&gt;
      -&lt;BR&gt;
      -&lt;BR&gt;
      -&lt;BR&gt;
      62-3-1&lt;BR&gt;
      62-1-2&lt;BR&gt;
      -&lt;BR&gt;
      -&lt;BR&gt;
      -&lt;BR&gt;
      -&lt;BR&gt;
      -&lt;BR&gt;
      -&lt;BR&gt;
      -&lt;BR&gt;
      -&lt;BR&gt;
      -&lt;BR&gt;
      -&lt;BR&gt;
      -&lt;BR&gt;
      67R&lt;BR&gt;
      -&lt;BR&gt;
      67P&lt;BR&gt;
      -&lt;BR&gt;
      -&lt;BR&gt;
      -&lt;BR&gt;
      -&lt;BR&gt;
      67X&lt;BR&gt;
      63V&lt;BR&gt;
      63S&lt;BR&gt;
      63M&lt;BR&gt;
      -&lt;BR&gt;
      -&lt;BR&gt;
      63H&lt;BR&gt;
      63P&lt;BR&gt;
      -&lt;BR&gt;
      -&lt;BR&gt;
      63X&lt;BR&gt;&lt;/FONT&gt;
    &lt;/TD&gt;
    &lt;TD BGCOLOR="#cccccc" ALIGN=CENTER&gt;&lt;FONT FACE=ARIAL SIZE=3&gt;
      -&lt;BR&gt;
      -&lt;BR&gt;
      -&lt;BR&gt;
      RJ/RJR50&lt;BR&gt;
      RJ/RJR50&lt;BR&gt;
      RJ/RJR50&lt;BR&gt;
      -&lt;BR&gt;
      -&lt;BR&gt;
      -&lt;BR&gt;
      -&lt;BR&gt;
      -&lt;BR&gt;
      -&lt;BR&gt;
      -&lt;BR&gt;
      -&lt;BR&gt;
      -&lt;BR&gt;
      -&lt;BR&gt;
      -&lt;BR&gt;
      -&lt;BR&gt;
      -&lt;BR&gt;
      -&lt;BR&gt;
      -&lt;BR&gt;
      -&lt;BR&gt;
      -&lt;BR&gt;
      -&lt;BR&gt;
      -&lt;BR&gt;
      -&lt;BR&gt;
      -&lt;BR&gt;
      -&lt;BR&gt;
      -&lt;BR&gt;
      -&lt;BR&gt;
      -&lt;BR&gt;
      -&lt;BR&gt;
      -&lt;BR&gt;
      -&lt;BR&gt;&lt;/FONT&gt;
    &lt;/TD&gt;
  &lt;/TR&gt;
&lt;/TABLE&gt;
&lt;P&gt;&amp;nbsp;&lt;P&gt;
&lt;TABLE BORDER=0 CELLSPACING=1 CELLPADDING=3&gt;
  &lt;TR&gt;
    &lt;TD COLSPAN=7&gt;
      &lt;FONT color="#0000FF" SIZE=4 FACE=ARIAL&gt;&lt;B&gt;SMD TRIM-POT CROSS REFERENCE&lt;/B&gt;&lt;/FONT&gt;
      &lt;P&gt;
      &lt;FONT SIZE=4 FACE=ARIAL&gt;&lt;B&gt;MULTI-TURN&lt;/B&gt;&lt;/FONT&gt;
    &lt;/TD&gt;
  &lt;/TR&gt;
  &lt;TR&gt;
    &lt;TD&gt;
      &lt;FONT SIZE=3 FACE=ARIAL&gt;&lt;B&gt;BOURNS&lt;/B&gt;&lt;/FONT&gt;
    &lt;/TD&gt;
    &lt;TD&gt;
      &lt;FONT SIZE=3 FACE=ARIAL&gt;&lt;B&gt;BI&amp;nbsp;TECH&lt;/B&gt;&lt;/FONT&gt;
    &lt;/TD&gt;
    &lt;TD&gt;
      &lt;FONT SIZE=3 FACE=ARIAL&gt;&lt;B&gt;DALE-VISHAY&lt;/B&gt;&lt;/FONT&gt;
    &lt;/TD&gt;
    &lt;TD&gt;
      &lt;FONT SIZE=3 FACE=ARIAL&gt;&lt;B&gt;PHILIPS/MEPCO&lt;/B&gt;&lt;/FONT&gt;
    &lt;/TD&gt;
    &lt;TD&gt;
      &lt;FONT SIZE=3 FACE=ARIAL&gt;&lt;B&gt;PANASONIC&lt;/B&gt;&lt;/FONT&gt;
    &lt;/TD&gt;
    &lt;TD&gt;
      &lt;FONT SIZE=3 FACE=ARIAL&gt;&lt;B&gt;TOCOS&lt;/B&gt;&lt;/FONT&gt;
    &lt;/TD&gt;
    &lt;TD&gt;
      &lt;FONT SIZE=3 FACE=ARIAL&gt;&lt;B&gt;AUX/KYOCERA&lt;/B&gt;&lt;/FONT&gt;
    &lt;/TD&gt;
  &lt;/TR&gt;
  &lt;TR&gt;
    &lt;TD BGCOLOR="#cccccc" ALIGN=CENTER&gt;&lt;FONT FACE=ARIAL SIZE=3&gt;
      3224G&lt;BR&gt;
      3224J&lt;BR&gt;
      3224W&lt;BR&gt;
      3269P&lt;BR&gt;
      3269W&lt;BR&gt;
      3269X&lt;BR&gt;&lt;/FONT&gt;
    &lt;/TD&gt;
    &lt;TD BGCOLOR="#cccccc" ALIGN=CENTER&gt;&lt;FONT FACE=ARIAL SIZE=3&gt;
      44G&lt;BR&gt;
      44J&lt;BR&gt;
      44W&lt;BR&gt;
      84P&lt;BR&gt;
      84W&lt;BR&gt;
      84X&lt;BR&gt;&lt;/FONT&gt;
    &lt;/TD&gt;
    &lt;TD BGCOLOR="#cccccc" ALIGN=CENTER&gt;&lt;FONT FACE=ARIAL SIZE=3&gt;
      -&lt;BR&gt;
      -&lt;BR&gt;
      -&lt;BR&gt;
      ST63Z&lt;BR&gt;
      ST63Y&lt;BR&gt;
      -&lt;BR&gt;&lt;/FONT&gt;
    &lt;/TD&gt;
    &lt;TD BGCOLOR="#cccccc" ALIGN=CENTER&gt;&lt;FONT FACE=ARIAL SIZE=3&gt;
      -&lt;BR&gt;
      -&lt;BR&gt;
      -&lt;BR&gt;
      ST5P&lt;BR&gt;
      ST5W&lt;BR&gt;
      ST5X&lt;BR&gt;&lt;/FONT&gt;
    &lt;/TD&gt;
    &lt;TD BGCOLOR="#cccccc" ALIGN=CENTER&gt;&lt;FONT FACE=ARIAL SIZE=3&gt;
      -&lt;BR&gt;
      -&lt;BR&gt;
      -&lt;BR&gt;
      -&lt;BR&gt;
      -&lt;BR&gt;
      -&lt;BR&gt;&lt;/FONT&gt;
    &lt;/TD&gt;
    &lt;TD BGCOLOR="#cccccc" ALIGN=CENTER&gt;&lt;FONT FACE=ARIAL SIZE=3&gt;
      -&lt;BR&gt;
      -&lt;BR&gt;
      -&lt;BR&gt;
      -&lt;BR&gt;
      -&lt;BR&gt;
      -&lt;BR&gt;&lt;/FONT&gt;
    &lt;/TD&gt;
    &lt;TD BGCOLOR="#cccccc" ALIGN=CENTER&gt;&lt;FONT FACE=ARIAL SIZE=3&gt;
      -&lt;BR&gt;
      -&lt;BR&gt;
      -&lt;BR&gt;
      -&lt;BR&gt;
      -&lt;BR&gt;
      -&lt;BR&gt;&lt;/FONT&gt;
    &lt;/TD&gt;
  &lt;/TR&gt;
  &lt;TR&gt;
    &lt;TD COLSPAN=7&gt;&amp;nbsp;
    &lt;/TD&gt;
  &lt;/TR&gt;
  &lt;TR&gt;
    &lt;TD COLSPAN=7&gt;
      &lt;FONT SIZE=4 FACE=ARIAL&gt;&lt;B&gt;SINGLE TURN&lt;/B&gt;&lt;/FONT&gt;
    &lt;/TD&gt;
  &lt;/TR&gt;
  &lt;TR&gt;
    &lt;TD&gt;
      &lt;FONT SIZE=3 FACE=ARIAL&gt;&lt;B&gt;BOURNS&lt;/B&gt;&lt;/FONT&gt;
    &lt;/TD&gt;
    &lt;TD&gt;
      &lt;FONT SIZE=3 FACE=ARIAL&gt;&lt;B&gt;BI&amp;nbsp;TECH&lt;/B&gt;&lt;/FONT&gt;
    &lt;/TD&gt;
    &lt;TD&gt;
      &lt;FONT SIZE=3 FACE=ARIAL&gt;&lt;B&gt;DALE-VISHAY&lt;/B&gt;&lt;/FONT&gt;
    &lt;/TD&gt;
    &lt;TD&gt;
      &lt;FONT SIZE=3 FACE=ARIAL&gt;&lt;B&gt;PHILIPS/MEPCO&lt;/B&gt;&lt;/FONT&gt;
    &lt;/TD&gt;
    &lt;TD&gt;
      &lt;FONT SIZE=3 FACE=ARIAL&gt;&lt;B&gt;PANASONIC&lt;/B&gt;&lt;/FONT&gt;
    &lt;/TD&gt;
    &lt;TD&gt;
      &lt;FONT SIZE=3 FACE=ARIAL&gt;&lt;B&gt;TOCOS&lt;/B&gt;&lt;/FONT&gt;
    &lt;/TD&gt;
    &lt;TD&gt;
      &lt;FONT SIZE=3 FACE=ARIAL&gt;&lt;B&gt;AUX/KYOCERA&lt;/B&gt;&lt;/FONT&gt;
    &lt;/TD&gt;
  &lt;/TR&gt;
  &lt;TR&gt;
    &lt;TD BGCOLOR="#cccccc" ALIGN=CENTER&gt;&lt;FONT FACE=ARIAL SIZE=3&gt;
      3314G&lt;BR&gt;
      3314J&lt;BR&gt;
      3364A/B&lt;BR&gt;
      3364C/D&lt;BR&gt;
      3364W/X&lt;BR&gt;
      3313G&lt;BR&gt;
      3313J&lt;BR&gt;&lt;/FONT&gt;
    &lt;/TD&gt;
    &lt;TD BGCOLOR="#cccccc" ALIGN=CENTER&gt;&lt;FONT FACE=ARIAL SIZE=3&gt;
      23B&lt;BR&gt;
      23A&lt;BR&gt;
      21X&lt;BR&gt;
      21W&lt;BR&gt;
      -&lt;BR&gt;
      22B&lt;BR&gt;
      22A&lt;BR&gt;&lt;/FONT&gt;
    &lt;/TD&gt;
    &lt;TD BGCOLOR="#cccccc" ALIGN=CENTER&gt;&lt;FONT FACE=ARIAL SIZE=3&gt;
      ST5YL/ST53YL&lt;BR&gt;
      ST5YJ/5T53YJ&lt;BR&gt;
      ST-23A&lt;BR&gt;
      ST-22B&lt;BR&gt;
      ST-22&lt;BR&gt;
      -&lt;BR&gt;
      -&lt;BR&gt;&lt;/FONT&gt;
    &lt;/TD&gt;
    &lt;TD BGCOLOR="#cccccc" ALIGN=CENTER&gt;&lt;FONT FACE=ARIAL SIZE=3&gt;
      ST-4B&lt;BR&gt;
      ST-4A&lt;BR&gt;
      -&lt;BR&gt;
      -&lt;BR&gt;
      -&lt;BR&gt;
      ST-3B&lt;BR&gt;
      ST-3A&lt;BR&gt;&lt;/FONT&gt;
    &lt;/TD&gt;
    &lt;TD BGCOLOR="#cccccc" ALIGN=CENTER&gt;&lt;FONT FACE=ARIAL SIZE=3&gt;
      -&lt;BR&gt;
      EVM-6YS&lt;BR&gt;
      EVM-1E&lt;BR&gt;
      EVM-1G&lt;BR&gt;
      EVM-1D&lt;BR&gt;
      -&lt;BR&gt;
      -&lt;BR&gt;&lt;/FONT&gt;
    &lt;/TD&gt;
    &lt;TD BGCOLOR="#cccccc" ALIGN=CENTER&gt;&lt;FONT FACE=ARIAL SIZE=3&gt;
      G4B&lt;BR&gt;
      G4A&lt;BR&gt;
      TR04-3S1&lt;BR&gt;
      TRG04-2S1&lt;BR&gt;
      -&lt;BR&gt;
      -&lt;BR&gt;
      -&lt;BR&gt;&lt;/FONT&gt;
    &lt;/TD&gt;
    &lt;TD BGCOLOR="#cccccc" ALIGN=CENTER&gt;&lt;FONT FACE=ARIAL SIZE=3&gt;
      -&lt;BR&gt;
      -&lt;BR&gt;
      DVR-43A&lt;BR&gt;
      CVR-42C&lt;BR&gt;
      CVR-42A/C&lt;BR&gt;
      -&lt;BR&gt;
      -&lt;BR&gt;&lt;/FONT&gt;
    &lt;/TD&gt;
  &lt;/TR&gt;
&lt;/TABLE&gt;
&lt;P&gt;
&lt;FONT SIZE=4 FACE=ARIAL&gt;&lt;B&gt;ALT =&amp;nbsp;ALTERNATE&lt;/B&gt;&lt;/FONT&gt;
&lt;P&gt;

&amp;nbsp;
&lt;P&gt;
&lt;/td&gt;
&lt;/tr&gt;
&lt;/table&gt;</description>
<packages>
<package name="C0805">
<description>&lt;b&gt;CAPACITOR&lt;/b&gt;&lt;p&gt;</description>
<wire x1="-1.973" y1="0.983" x2="1.973" y2="0.983" width="0.0508" layer="39"/>
<wire x1="1.973" y1="-0.983" x2="-1.973" y2="-0.983" width="0.0508" layer="39"/>
<wire x1="-1.973" y1="-0.983" x2="-1.973" y2="0.983" width="0.0508" layer="39"/>
<wire x1="-0.381" y1="0.66" x2="0.381" y2="0.66" width="0.1016" layer="51"/>
<wire x1="-0.356" y1="-0.66" x2="0.381" y2="-0.66" width="0.1016" layer="51"/>
<wire x1="1.973" y1="0.983" x2="1.973" y2="-0.983" width="0.0508" layer="39"/>
<smd name="1" x="-0.95" y="0" dx="1.3" dy="1.5" layer="1"/>
<smd name="2" x="0.95" y="0" dx="1.3" dy="1.5" layer="1"/>
<text x="-1.27" y="1.27" size="1.27" layer="25">&gt;NAME</text>
<text x="-1.27" y="-2.54" size="1.27" layer="27">&gt;VALUE</text>
<rectangle x1="-1.0922" y1="-0.7239" x2="-0.3421" y2="0.7262" layer="51"/>
<rectangle x1="0.3556" y1="-0.7239" x2="1.1057" y2="0.7262" layer="51"/>
<rectangle x1="-0.1001" y1="-0.4001" x2="0.1001" y2="0.4001" layer="35"/>
</package>
<package name="CT7343">
<description>&lt;b&gt;TANTALUM CAPACITOR&lt;/b&gt;</description>
<wire x1="-4.973" y1="2.483" x2="4.973" y2="2.483" width="0.0508" layer="39"/>
<wire x1="4.973" y1="-2.483" x2="-4.973" y2="-2.483" width="0.0508" layer="39"/>
<wire x1="-4.973" y1="-2.483" x2="-4.973" y2="2.483" width="0.0508" layer="39"/>
<wire x1="4.973" y1="2.483" x2="4.973" y2="-2.483" width="0.0508" layer="39"/>
<wire x1="-3.592" y1="-2.195" x2="-3.592" y2="2.195" width="0.2032" layer="51"/>
<wire x1="-3.734" y1="1.143" x2="-3.734" y2="-1.143" width="0.1524" layer="51"/>
<wire x1="3.582" y1="2.195" x2="-3.592" y2="2.195" width="0.2032" layer="51"/>
<wire x1="3.582" y1="-2.195" x2="-3.592" y2="-2.195" width="0.2032" layer="51"/>
<wire x1="3.734" y1="1.143" x2="3.734" y2="-1.143" width="0.1524" layer="51"/>
<wire x1="3.582" y1="-2.195" x2="3.582" y2="2.195" width="0.2032" layer="51"/>
<wire x1="-2.04" y1="0" x2="-3.09" y2="0" width="0.2032" layer="51"/>
<wire x1="-2.55" y1="0.52" x2="-2.55" y2="-0.52" width="0.2032" layer="51"/>
<smd name="+" x="-3.2" y="0" dx="2.6" dy="2.4" layer="1"/>
<smd name="-" x="3.2" y="0" dx="2.6" dy="2.4" layer="1"/>
<text x="-2.54" y="2.54" size="1.27" layer="25">&gt;NAME</text>
<text x="-2.54" y="-3.81" size="1.27" layer="27">&gt;VALUE</text>
<rectangle x1="-0.5001" y1="-1" x2="0.5001" y2="1" layer="35"/>
</package>
<package name="R0805">
<description>&lt;b&gt;RESISTOR&lt;/b&gt;&lt;p&gt;</description>
<wire x1="-0.41" y1="0.635" x2="0.41" y2="0.635" width="0.1524" layer="51"/>
<wire x1="-0.41" y1="-0.635" x2="0.41" y2="-0.635" width="0.1524" layer="51"/>
<wire x1="-1.973" y1="0.983" x2="1.973" y2="0.983" width="0.0508" layer="39"/>
<wire x1="1.973" y1="0.983" x2="1.973" y2="-0.983" width="0.0508" layer="39"/>
<wire x1="1.973" y1="-0.983" x2="-1.973" y2="-0.983" width="0.0508" layer="39"/>
<wire x1="-1.973" y1="-0.983" x2="-1.973" y2="0.983" width="0.0508" layer="39"/>
<smd name="1" x="-0.95" y="0" dx="1.3" dy="1.5" layer="1"/>
<smd name="2" x="0.95" y="0" dx="1.3" dy="1.5" layer="1"/>
<text x="-0.635" y="1.27" size="1.27" layer="25">&gt;NAME</text>
<text x="-0.635" y="-2.54" size="1.27" layer="27">&gt;VALUE</text>
<rectangle x1="0.4064" y1="-0.6985" x2="1.0564" y2="0.7015" layer="51"/>
<rectangle x1="-1.0668" y1="-0.6985" x2="-0.4168" y2="0.7015" layer="51"/>
<rectangle x1="-0.1999" y1="-0.5001" x2="0.1999" y2="0.5001" layer="35"/>
</package>
</packages>
</library>
<library name="1A_Jenkins_2013">
<packages>
<package name="3-4E1A">
<smd name="C" x="-2.2" y="0" dx="1.4" dy="2.1" layer="1"/>
<smd name="A" x="2.2" y="0" dx="1.4" dy="2.1" layer="1"/>
<wire x1="-2" y1="1.25" x2="-1.75" y2="1.5" width="0.127" layer="21" curve="-90"/>
<wire x1="-1.75" y1="1.5" x2="1.75" y2="1.5" width="0.127" layer="21"/>
<wire x1="1.75" y1="1.5" x2="2" y2="1.25" width="0.127" layer="21" curve="-90"/>
<wire x1="2" y1="-1.25" x2="1.75" y2="-1.5" width="0.127" layer="21" curve="-90"/>
<wire x1="1.75" y1="-1.5" x2="-1.75" y2="-1.5" width="0.127" layer="21"/>
<wire x1="-1.75" y1="-1.5" x2="-2" y2="-1.25" width="0.127" layer="21" curve="-90"/>
<wire x1="-1" y1="1" x2="-1" y2="-1" width="0.6" layer="21"/>
<text x="-1.5" y="1.75" size="0.6096" layer="25">&gt;NAME</text>
<text x="-1.75" y="-2.25" size="0.6096" layer="27">&gt;VALUE</text>
</package>
<package name="TQFP-32">
<wire x1="3.505" y1="3.505" x2="3.505" y2="-3.505" width="0.1524" layer="21"/>
<wire x1="3.505" y1="-3.505" x2="-3.505" y2="-3.505" width="0.1524" layer="21"/>
<wire x1="-3.505" y1="-3.505" x2="-3.505" y2="3.15" width="0.1524" layer="21"/>
<wire x1="-3.15" y1="3.505" x2="3.505" y2="3.505" width="0.1524" layer="21"/>
<wire x1="-3.15" y1="3.505" x2="-3.505" y2="3.15" width="0.1524" layer="21"/>
<circle x="-2.7432" y="2.7432" radius="0.3592" width="0.1524" layer="21"/>
<smd name="1" x="-4.2926" y="2.8" dx="1.27" dy="0.5588" layer="1"/>
<smd name="2" x="-4.2926" y="2" dx="1.27" dy="0.5588" layer="1"/>
<smd name="3" x="-4.2926" y="1.2" dx="1.27" dy="0.5588" layer="1"/>
<smd name="4" x="-4.2926" y="0.4" dx="1.27" dy="0.5588" layer="1"/>
<smd name="5" x="-4.2926" y="-0.4" dx="1.27" dy="0.5588" layer="1"/>
<smd name="6" x="-4.2926" y="-1.2" dx="1.27" dy="0.5588" layer="1"/>
<smd name="7" x="-4.2926" y="-2" dx="1.27" dy="0.5588" layer="1"/>
<smd name="8" x="-4.2926" y="-2.8" dx="1.27" dy="0.5588" layer="1"/>
<smd name="9" x="-2.8" y="-4.2926" dx="0.5588" dy="1.27" layer="1"/>
<smd name="10" x="-2" y="-4.2926" dx="0.5588" dy="1.27" layer="1"/>
<smd name="11" x="-1.2" y="-4.2926" dx="0.5588" dy="1.27" layer="1"/>
<smd name="12" x="-0.4" y="-4.2926" dx="0.5588" dy="1.27" layer="1"/>
<smd name="13" x="0.4" y="-4.2926" dx="0.5588" dy="1.27" layer="1"/>
<smd name="14" x="1.2" y="-4.2926" dx="0.5588" dy="1.27" layer="1"/>
<smd name="15" x="2" y="-4.2926" dx="0.5588" dy="1.27" layer="1"/>
<smd name="16" x="2.8" y="-4.2926" dx="0.5588" dy="1.27" layer="1"/>
<smd name="17" x="4.2926" y="-2.8" dx="1.27" dy="0.5588" layer="1"/>
<smd name="18" x="4.2926" y="-2" dx="1.27" dy="0.5588" layer="1"/>
<smd name="19" x="4.2926" y="-1.2" dx="1.27" dy="0.5588" layer="1"/>
<smd name="20" x="4.2926" y="-0.4" dx="1.27" dy="0.5588" layer="1"/>
<smd name="21" x="4.2926" y="0.4" dx="1.27" dy="0.5588" layer="1"/>
<smd name="22" x="4.2926" y="1.2" dx="1.27" dy="0.5588" layer="1"/>
<smd name="23" x="4.2926" y="2" dx="1.27" dy="0.5588" layer="1"/>
<smd name="24" x="4.2926" y="2.8" dx="1.27" dy="0.5588" layer="1"/>
<smd name="25" x="2.8" y="4.2926" dx="0.5588" dy="1.27" layer="1"/>
<smd name="26" x="2" y="4.2926" dx="0.5588" dy="1.27" layer="1"/>
<smd name="27" x="1.2" y="4.2926" dx="0.5588" dy="1.27" layer="1"/>
<smd name="28" x="0.4" y="4.2926" dx="0.5588" dy="1.27" layer="1"/>
<smd name="29" x="-0.4" y="4.2926" dx="0.5588" dy="1.27" layer="1"/>
<smd name="30" x="-1.2" y="4.2926" dx="0.5588" dy="1.27" layer="1"/>
<smd name="31" x="-2" y="4.2926" dx="0.5588" dy="1.27" layer="1"/>
<smd name="32" x="-2.8" y="4.2926" dx="0.5588" dy="1.27" layer="1"/>
<text x="-2.7686" y="5.08" size="0.8128" layer="25">&gt;NAME</text>
<text x="-3.0226" y="-1.27" size="0.8128" layer="27">&gt;VALUE</text>
<rectangle x1="-4.5466" y1="2.5714" x2="-3.556" y2="3.0286" layer="51"/>
<rectangle x1="-4.5466" y1="1.7714" x2="-3.556" y2="2.2286" layer="51"/>
<rectangle x1="-4.5466" y1="0.9714" x2="-3.556" y2="1.4286" layer="51"/>
<rectangle x1="-4.5466" y1="0.1714" x2="-3.556" y2="0.6286" layer="51"/>
<rectangle x1="-4.5466" y1="-0.6286" x2="-3.556" y2="-0.1714" layer="51"/>
<rectangle x1="-4.5466" y1="-1.4286" x2="-3.556" y2="-0.9714" layer="51"/>
<rectangle x1="-4.5466" y1="-2.2286" x2="-3.556" y2="-1.7714" layer="51"/>
<rectangle x1="-4.5466" y1="-3.0286" x2="-3.556" y2="-2.5714" layer="51"/>
<rectangle x1="-3.0286" y1="-4.5466" x2="-2.5714" y2="-3.556" layer="51"/>
<rectangle x1="-2.2286" y1="-4.5466" x2="-1.7714" y2="-3.556" layer="51"/>
<rectangle x1="-1.4286" y1="-4.5466" x2="-0.9714" y2="-3.556" layer="51"/>
<rectangle x1="-0.6286" y1="-4.5466" x2="-0.1714" y2="-3.556" layer="51"/>
<rectangle x1="0.1714" y1="-4.5466" x2="0.6286" y2="-3.556" layer="51"/>
<rectangle x1="0.9714" y1="-4.5466" x2="1.4286" y2="-3.556" layer="51"/>
<rectangle x1="1.7714" y1="-4.5466" x2="2.2286" y2="-3.556" layer="51"/>
<rectangle x1="2.5714" y1="-4.5466" x2="3.0286" y2="-3.556" layer="51"/>
<rectangle x1="3.556" y1="-3.0286" x2="4.5466" y2="-2.5714" layer="51"/>
<rectangle x1="3.556" y1="-2.2286" x2="4.5466" y2="-1.7714" layer="51"/>
<rectangle x1="3.556" y1="-1.4286" x2="4.5466" y2="-0.9714" layer="51"/>
<rectangle x1="3.556" y1="-0.6286" x2="4.5466" y2="-0.1714" layer="51"/>
<rectangle x1="3.556" y1="0.1714" x2="4.5466" y2="0.6286" layer="51"/>
<rectangle x1="3.556" y1="0.9714" x2="4.5466" y2="1.4286" layer="51"/>
<rectangle x1="3.556" y1="1.7714" x2="4.5466" y2="2.2286" layer="51"/>
<rectangle x1="3.556" y1="2.5714" x2="4.5466" y2="3.0286" layer="51"/>
<rectangle x1="2.5714" y1="3.556" x2="3.0286" y2="4.5466" layer="51"/>
<rectangle x1="1.7714" y1="3.556" x2="2.2286" y2="4.5466" layer="51"/>
<rectangle x1="0.9714" y1="3.556" x2="1.4286" y2="4.5466" layer="51"/>
<rectangle x1="0.1714" y1="3.556" x2="0.6286" y2="4.5466" layer="51"/>
<rectangle x1="-0.6286" y1="3.556" x2="-0.1714" y2="4.5466" layer="51"/>
<rectangle x1="-1.4286" y1="3.556" x2="-0.9714" y2="4.5466" layer="51"/>
<rectangle x1="-2.2286" y1="3.556" x2="-1.7714" y2="4.5466" layer="51"/>
<rectangle x1="-3.0286" y1="3.556" x2="-2.5714" y2="4.5466" layer="51"/>
</package>
<package name="SC70-6">
<wire x1="-1.08" y1="0.5" x2="1.12" y2="0.5" width="0.2032" layer="51"/>
<wire x1="1.12" y1="0.5" x2="1.12" y2="-0.5" width="0.2032" layer="21"/>
<wire x1="1.12" y1="-0.5" x2="-1.08" y2="-0.5" width="0.2032" layer="51"/>
<wire x1="-1.08" y1="-0.5" x2="-1.08" y2="0.5" width="0.2032" layer="21"/>
<circle x="-0.63" y="-0.2" radius="0.15" width="0" layer="21"/>
<smd name="1" x="-0.63" y="-0.85" dx="0.35" dy="0.8" layer="1"/>
<smd name="2" x="0.02" y="-0.85" dx="0.35" dy="0.8" layer="1"/>
<smd name="3" x="0.67" y="-0.85" dx="0.35" dy="0.8" layer="1"/>
<smd name="4" x="0.67" y="0.85" dx="0.35" dy="0.8" layer="1"/>
<smd name="5" x="0.02" y="0.85" dx="0.35" dy="0.8" layer="1"/>
<smd name="6" x="-0.63" y="0.85" dx="0.35" dy="0.8" layer="1"/>
<text x="-1.18" y="1.35" size="1.016" layer="25">&gt;NAME</text>
<text x="-1.18" y="-2.35" size="1.016" layer="27">&gt;VALUE</text>
<rectangle x1="-0.78" y1="-1.1" x2="-0.48" y2="-0.6" layer="51"/>
<rectangle x1="-0.13" y1="-1.1" x2="0.17" y2="-0.6" layer="51"/>
<rectangle x1="0.52" y1="-1.1" x2="0.82" y2="-0.6" layer="51"/>
<rectangle x1="0.52" y1="0.6" x2="0.82" y2="1.1" layer="51"/>
<rectangle x1="-0.13" y1="0.6" x2="0.17" y2="1.1" layer="51"/>
<rectangle x1="-0.78" y1="0.6" x2="-0.48" y2="1.1" layer="51"/>
</package>
<package name="SMD_POWER_JACK">
<wire x1="-7.54" y1="4.5" x2="-7.54" y2="-4.5" width="0.2032" layer="51"/>
<wire x1="-7.54" y1="4.5" x2="-6.04" y2="4.5" width="0.2032" layer="51"/>
<wire x1="7.26" y1="4.5" x2="7.26" y2="-4.5" width="0.2032" layer="21"/>
<wire x1="-6.04" y1="-4.5" x2="-7.54" y2="-4.5" width="0.2032" layer="51"/>
<wire x1="-6.04" y1="4.5" x2="-6.04" y2="2.5" width="0.2032" layer="21"/>
<wire x1="-6.04" y1="2.5" x2="-6.04" y2="-2.5" width="0.2032" layer="21"/>
<wire x1="-6.04" y1="-2.5" x2="-6.04" y2="-4.5" width="0.2032" layer="21"/>
<wire x1="-6.04" y1="2.5" x2="-2.54" y2="2.5" width="0.2032" layer="21"/>
<wire x1="-2.54" y1="2.5" x2="-0.254" y2="0" width="0.2032" layer="21" curve="-90"/>
<wire x1="-0.254" y1="0" x2="-2.54" y2="-2.5" width="0.2032" layer="21" curve="-90"/>
<wire x1="-2.54" y1="-2.5" x2="-6.04" y2="-2.5" width="0.2032" layer="21"/>
<wire x1="-6.04" y1="4.5" x2="-4.54" y2="4.5" width="0.2032" layer="21"/>
<wire x1="-0.54" y1="4.5" x2="1.56" y2="4.5" width="0.2032" layer="21"/>
<wire x1="5.66" y1="4.5" x2="7.26" y2="4.5" width="0.2032" layer="21"/>
<wire x1="7.26" y1="-4.5" x2="5.56" y2="-4.5" width="0.2032" layer="21"/>
<wire x1="1.56" y1="-4.5" x2="-0.54" y2="-4.5" width="0.2032" layer="21"/>
<wire x1="-4.54" y1="-4.5" x2="-6.04" y2="-4.5" width="0.2032" layer="21"/>
<smd name="GND" x="-2.54" y="-5.7" dx="2.8" dy="2.4" layer="1"/>
<smd name="P$4" x="3.56" y="-5.7" dx="2.8" dy="2.4" layer="1"/>
<smd name="VIN0" x="-2.54" y="5.7" dx="2.8" dy="2.4" layer="1"/>
<smd name="VIN1" x="3.56" y="5.7" dx="2.8" dy="2.4" layer="1"/>
<hole x="-2.54" y="0" drill="1.6002"/>
<hole x="2.032" y="0" drill="1.8034"/>
<text x="6.35" y="-3.81" size="1.27" layer="25" rot="R90">&gt;NAME</text>
</package>
<package name="LED_SAMSUNG_SPMWHT541MD7WATMS0">
<smd name="A" x="-2.55" y="0" dx="0.7" dy="2.4" layer="1"/>
<smd name="KA" x="2.55" y="0" dx="0.7" dy="2.4" layer="1"/>
<smd name="KG" x="0.35" y="0" dx="2.55" dy="1.18" layer="1" rot="R180"/>
<wire x1="-2.5" y1="1.5" x2="-2" y2="1.5" width="0.127" layer="21"/>
<wire x1="-1.5" y1="1.5" x2="2.5" y2="1.5" width="0.127" layer="21"/>
<wire x1="-2.5" y1="-1.5" x2="2.5" y2="-1.5" width="0.127" layer="21"/>
<wire x1="-2" y1="1" x2="-1.5" y2="1.5" width="0.127" layer="21"/>
<wire x1="-1.5" y1="1.5" x2="-2" y2="1.5" width="0.127" layer="21"/>
<wire x1="-2" y1="1.5" x2="-2" y2="1" width="0.127" layer="21"/>
<wire x1="0" y1="-0.75" x2="0" y2="-1" width="0.127" layer="21"/>
<wire x1="0" y1="-1" x2="0" y2="-1.25" width="0.127" layer="21"/>
<wire x1="0" y1="-1.25" x2="0.5" y2="-1" width="0.127" layer="21"/>
<wire x1="0.5" y1="-1" x2="0" y2="-0.75" width="0.127" layer="21"/>
<wire x1="0" y1="-1" x2="-0.5" y2="-1" width="0.127" layer="21"/>
<wire x1="0.5" y1="-0.75" x2="0.5" y2="-1" width="0.127" layer="21"/>
<wire x1="0.5" y1="-1" x2="0.5" y2="-1.25" width="0.127" layer="21"/>
<wire x1="0.5" y1="-1" x2="1" y2="-1" width="0.127" layer="21"/>
<text x="-1.5" y="1.75" size="0.6096" layer="25">&gt;NAME</text>
<text x="-1.5" y="0.75" size="0.6096" layer="27">&gt;VALUE</text>
</package>
<package name="SOT-23-3">
<wire x1="0.66" y1="-1.422" x2="-0.66" y2="-1.422" width="0.1524" layer="51"/>
<wire x1="-0.66" y1="-1.422" x2="-0.66" y2="1.422" width="0.1524" layer="51"/>
<wire x1="-0.66" y1="1.422" x2="0.66" y2="1.422" width="0.1524" layer="51"/>
<wire x1="0.66" y1="1.422" x2="0.66" y2="-1.422" width="0.1524" layer="51"/>
<smd name="3" x="1.1" y="0" dx="1" dy="1.4" layer="1" rot="R270"/>
<smd name="2" x="-1.1" y="-0.95" dx="1" dy="1.4" layer="1" rot="R270"/>
<smd name="1" x="-1.1" y="0.95" dx="1" dy="1.4" layer="1" rot="R270"/>
<text x="1.905" y="1.905" size="1.27" layer="25" rot="R270">&gt;NAME</text>
<text x="-3.175" y="1.905" size="1.27" layer="27" rot="R270">&gt;VALUE</text>
<rectangle x1="0.7747" y1="-0.2921" x2="1.2319" y2="0.2921" layer="51" rot="R270"/>
<rectangle x1="-1.2319" y1="-1.2319" x2="-0.7747" y2="-0.6477" layer="51" rot="R270"/>
<rectangle x1="-1.2319" y1="0.6477" x2="-0.7747" y2="1.2319" layer="51" rot="R270"/>
</package>
<package name="SOT-223">
<wire x1="3.277" y1="1.778" x2="3.277" y2="-1.778" width="0.2032" layer="21"/>
<wire x1="3.277" y1="-1.778" x2="-3.277" y2="-1.778" width="0.2032" layer="21"/>
<wire x1="-3.277" y1="-1.778" x2="-3.277" y2="1.778" width="0.2032" layer="21"/>
<wire x1="-3.277" y1="1.778" x2="3.277" y2="1.778" width="0.2032" layer="21"/>
<smd name="1" x="-2.311" y="-3.099" dx="1.219" dy="2.235" layer="1"/>
<smd name="2" x="0" y="-3.099" dx="1.219" dy="2.235" layer="1"/>
<smd name="3" x="2.311" y="-3.099" dx="1.219" dy="2.235" layer="1"/>
<smd name="4" x="0" y="3.099" dx="3.6" dy="2.2" layer="1"/>
<text x="-2.54" y="0.0508" size="1.27" layer="25">&gt;NAME</text>
<text x="-2.54" y="-1.3208" size="1.27" layer="27">&gt;VALUE</text>
<rectangle x1="-1.6002" y1="1.8034" x2="1.6002" y2="3.6576" layer="51"/>
<rectangle x1="-0.4318" y1="-3.6576" x2="0.4318" y2="-1.8034" layer="51"/>
<rectangle x1="-2.7432" y1="-3.6576" x2="-1.8796" y2="-1.8034" layer="51"/>
<rectangle x1="1.8796" y1="-3.6576" x2="2.7432" y2="-1.8034" layer="51"/>
<rectangle x1="-1.6002" y1="1.8034" x2="1.6002" y2="3.6576" layer="51"/>
<rectangle x1="-0.4318" y1="-3.6576" x2="0.4318" y2="-1.8034" layer="51"/>
<rectangle x1="-2.7432" y1="-3.6576" x2="-1.8796" y2="-1.8034" layer="51"/>
<rectangle x1="1.8796" y1="-3.6576" x2="2.7432" y2="-1.8034" layer="51"/>
</package>
</packages>
</library>
<library name="SparkFun">
<packages>
<package name="2X3">
<wire x1="-1.27" y1="-0.635" x2="-0.635" y2="-1.27" width="0.2032" layer="21"/>
<wire x1="0.635" y1="-1.27" x2="1.27" y2="-0.635" width="0.2032" layer="21"/>
<wire x1="1.27" y1="-0.635" x2="1.905" y2="-1.27" width="0.2032" layer="21"/>
<wire x1="3.175" y1="-1.27" x2="3.81" y2="-0.635" width="0.2032" layer="21"/>
<wire x1="3.81" y1="-0.635" x2="4.445" y2="-1.27" width="0.2032" layer="21"/>
<wire x1="5.715" y1="-1.27" x2="6.35" y2="-0.635" width="0.2032" layer="21"/>
<wire x1="-1.27" y1="-0.635" x2="-1.27" y2="3.175" width="0.2032" layer="21"/>
<wire x1="-1.27" y1="3.175" x2="-0.635" y2="3.81" width="0.2032" layer="21"/>
<wire x1="-0.635" y1="3.81" x2="0.635" y2="3.81" width="0.2032" layer="21"/>
<wire x1="0.635" y1="3.81" x2="1.27" y2="3.175" width="0.2032" layer="21"/>
<wire x1="1.27" y1="3.175" x2="1.905" y2="3.81" width="0.2032" layer="21"/>
<wire x1="1.905" y1="3.81" x2="3.175" y2="3.81" width="0.2032" layer="21"/>
<wire x1="3.175" y1="3.81" x2="3.81" y2="3.175" width="0.2032" layer="21"/>
<wire x1="3.81" y1="3.175" x2="4.445" y2="3.81" width="0.2032" layer="21"/>
<wire x1="4.445" y1="3.81" x2="5.715" y2="3.81" width="0.2032" layer="21"/>
<wire x1="5.715" y1="3.81" x2="6.35" y2="3.175" width="0.2032" layer="21"/>
<wire x1="1.27" y1="3.175" x2="1.27" y2="-0.635" width="0.2032" layer="21"/>
<wire x1="3.81" y1="3.175" x2="3.81" y2="-0.635" width="0.2032" layer="21"/>
<wire x1="6.35" y1="3.175" x2="6.35" y2="-0.635" width="0.2032" layer="21"/>
<wire x1="4.445" y1="-1.27" x2="5.715" y2="-1.27" width="0.2032" layer="21"/>
<wire x1="1.905" y1="-1.27" x2="3.175" y2="-1.27" width="0.2032" layer="21"/>
<wire x1="-0.635" y1="-1.27" x2="0.635" y2="-1.27" width="0.2032" layer="21"/>
<wire x1="0.635" y1="-1.605" x2="-0.635" y2="-1.605" width="0.2032" layer="21"/>
<pad name="1" x="0" y="0" drill="1.016" diameter="1.8796" shape="octagon"/>
<pad name="2" x="0" y="2.54" drill="1.016" diameter="1.8796" shape="octagon"/>
<pad name="3" x="2.54" y="0" drill="1.016" diameter="1.8796" shape="octagon"/>
<pad name="4" x="2.54" y="2.54" drill="1.016" diameter="1.8796" shape="octagon"/>
<pad name="5" x="5.08" y="0" drill="1.016" diameter="1.8796" shape="octagon"/>
<pad name="6" x="5.08" y="2.54" drill="1.016" diameter="1.8796" shape="octagon"/>
<text x="-1.27" y="4.445" size="1.27" layer="25" ratio="10">&gt;NAME</text>
<text x="-1.27" y="-3.175" size="1.27" layer="27">&gt;VALUE</text>
<rectangle x1="-0.254" y1="-0.254" x2="0.254" y2="0.254" layer="51"/>
<rectangle x1="-0.254" y1="2.286" x2="0.254" y2="2.794" layer="51"/>
<rectangle x1="2.286" y1="2.286" x2="2.794" y2="2.794" layer="51"/>
<rectangle x1="2.286" y1="-0.254" x2="2.794" y2="0.254" layer="51"/>
<rectangle x1="4.826" y1="2.286" x2="5.334" y2="2.794" layer="51"/>
<rectangle x1="4.826" y1="-0.254" x2="5.334" y2="0.254" layer="51"/>
</package>
<package name="LED-1206">
<wire x1="-1" y1="1" x2="-2.4" y2="1" width="0.2032" layer="21"/>
<wire x1="-2.4" y1="1" x2="-2.4" y2="-1" width="0.2032" layer="21"/>
<wire x1="-2.4" y1="-1" x2="-1" y2="-1" width="0.2032" layer="21"/>
<wire x1="1" y1="1" x2="2.4" y2="1" width="0.2032" layer="21"/>
<wire x1="2.4" y1="1" x2="2.4" y2="-1" width="0.2032" layer="21"/>
<wire x1="2.4" y1="-1" x2="1" y2="-1" width="0.2032" layer="21"/>
<wire x1="0.3" y1="0.7" x2="0.3" y2="0" width="0.2032" layer="21"/>
<wire x1="0.3" y1="0" x2="0.3" y2="-0.7" width="0.2032" layer="21"/>
<wire x1="0.3" y1="0" x2="-0.3" y2="0.6" width="0.2032" layer="21"/>
<wire x1="-0.3" y1="0.6" x2="-0.3" y2="-0.6" width="0.2032" layer="21"/>
<wire x1="-0.3" y1="-0.6" x2="0.3" y2="0" width="0.2032" layer="21"/>
<smd name="A" x="-1.5" y="0" dx="1.2" dy="1.4" layer="1"/>
<smd name="C" x="1.5" y="0" dx="1.2" dy="1.4" layer="1"/>
<text x="-0.889" y="1.397" size="0.4064" layer="25">&gt;NAME</text>
<text x="-1.016" y="-1.778" size="0.4064" layer="27">&gt;VALUE</text>
</package>
</packages>
</library>
<library name="BE482">
<packages>
<package name="SOT23-5">
<wire x1="1.27" y1="0.4294" x2="1.27" y2="-0.4294" width="0.2032" layer="21"/>
<wire x1="1.4" y1="-0.8" x2="-1.4" y2="-0.8" width="0.1524" layer="51"/>
<wire x1="-1.27" y1="-0.4294" x2="-1.27" y2="0.4294" width="0.2032" layer="21"/>
<wire x1="-1.4" y1="0.8" x2="1.4" y2="0.8" width="0.1524" layer="51"/>
<wire x1="-0.2684" y1="0.7088" x2="0.2684" y2="0.7088" width="0.2032" layer="21"/>
<wire x1="1.4" y1="0.8" x2="1.4" y2="-0.8" width="0.1524" layer="51"/>
<wire x1="-1.4" y1="0.8" x2="-1.4" y2="-0.8" width="0.1524" layer="51"/>
<rectangle x1="-1.2" y1="-1.5" x2="-0.7" y2="-0.85" layer="51"/>
<rectangle x1="-0.25" y1="-1.5" x2="0.25" y2="-0.85" layer="51"/>
<rectangle x1="0.7" y1="-1.5" x2="1.2" y2="-0.85" layer="51"/>
<rectangle x1="0.7" y1="0.85" x2="1.2" y2="1.5" layer="51"/>
<rectangle x1="-1.2" y1="0.85" x2="-0.7" y2="1.5" layer="51"/>
<smd name="1" x="-0.95" y="-1.3001" dx="0.55" dy="1.2" layer="1"/>
<smd name="2" x="0" y="-1.3001" dx="0.55" dy="1.2" layer="1"/>
<smd name="3" x="0.95" y="-1.3001" dx="0.55" dy="1.2" layer="1"/>
<smd name="4" x="0.95" y="1.3001" dx="0.55" dy="1.2" layer="1"/>
<smd name="5" x="-0.95" y="1.3001" dx="0.55" dy="1.2" layer="1"/>
<text x="-0.889" y="2.159" size="0.4064" layer="25">&gt;NAME</text>
<text x="-0.9525" y="-0.1905" size="0.4064" layer="27">&gt;VALUE</text>
<circle x="-1.6002" y="-1.016" radius="0.127" width="0" layer="21"/>
</package>
</packages>
</library>
<library name="BE 420 Parts volume 2">
<description>Generated from &lt;b&gt;BE 420 Parts.sch&lt;/b&gt;&lt;p&gt;
by exp-lbrs.ulp</description>
<packages>
<package name="BE-420-CUSTOM-PARTS_SOT-23">
<wire x1="1.4224" y1="0.6604" x2="1.4224" y2="-0.6604" width="0.1524" layer="51"/>
<wire x1="1.4224" y1="-0.6604" x2="-1.4224" y2="-0.6604" width="0.1524" layer="51"/>
<wire x1="-1.4224" y1="-0.6604" x2="-1.4224" y2="0.6604" width="0.1524" layer="51"/>
<wire x1="-1.4224" y1="0.6604" x2="1.4224" y2="0.6604" width="0.1524" layer="51"/>
<rectangle x1="-0.2286" y1="0.7112" x2="0.2286" y2="1.2954" layer="51"/>
<rectangle x1="0.7112" y1="-1.2954" x2="1.1684" y2="-0.7112" layer="51"/>
<rectangle x1="-1.1684" y1="-1.2954" x2="-0.7112" y2="-0.7112" layer="51"/>
<smd name="1-G" x="-0.95" y="-1.1" dx="1" dy="1.4" layer="1"/>
<smd name="2-S" x="0.95" y="-1.1" dx="1" dy="1.4" layer="1"/>
<smd name="3-D" x="0" y="1.1" dx="1" dy="1.4" layer="1"/>
<text x="-1.905" y="1.905" size="1.27" layer="25">&gt;NAME</text>
<text x="-1.905" y="-3.175" size="1.27" layer="27">&gt;VALUE</text>
</package>
<package name="DMJ_LINEAR_SOT23-5">
<description>&lt;b&gt;Small Outline Transistor&lt;/b&gt;, 5 lead</description>
<wire x1="-1.544" y1="0.713" x2="1.544" y2="0.713" width="0.1524" layer="51"/>
<wire x1="1.544" y1="0.713" x2="1.544" y2="-0.712" width="0.1524" layer="21"/>
<wire x1="1.544" y1="-0.712" x2="-1.544" y2="-0.712" width="0.1524" layer="51"/>
<wire x1="-1.544" y1="-0.712" x2="-1.544" y2="0.713" width="0.1524" layer="21"/>
<rectangle x1="-1.1875" y1="0.7126" x2="-0.7125" y2="1.5439" layer="51"/>
<rectangle x1="0.7125" y1="0.7126" x2="1.1875" y2="1.5439" layer="51"/>
<rectangle x1="-1.1875" y1="-1.5437" x2="-0.7125" y2="-0.7124" layer="51"/>
<rectangle x1="-0.2375" y1="-1.5437" x2="0.2375" y2="-0.7124" layer="51"/>
<rectangle x1="0.7125" y1="-1.5437" x2="1.1875" y2="-0.7124" layer="51"/>
<smd name="1" x="-0.95" y="-1.306" dx="0.6" dy="1.2" layer="1"/>
<smd name="2" x="0" y="-1.306" dx="0.6" dy="1.2" layer="1"/>
<smd name="3" x="0.95" y="-1.306" dx="0.6" dy="1.2" layer="1"/>
<smd name="4" x="0.95" y="1.306" dx="0.6" dy="1.2" layer="1"/>
<smd name="5" x="-0.95" y="1.306" dx="0.6" dy="1.2" layer="1"/>
<text x="-1.778" y="-1.778" size="1.27" layer="25" ratio="10" rot="R90">&gt;NAME</text>
<text x="3.048" y="-1.778" size="1.27" layer="27" ratio="10" rot="R90">&gt;VALUE</text>
</package>
<package name="1A_JENKINS_2013_RESONATOR_SMD">
<wire x1="-1.4" y1="0.8" x2="1.4" y2="0.8" width="0.127" layer="51"/>
<wire x1="1.4" y1="0.8" x2="1.4" y2="-0.8" width="0.127" layer="51"/>
<wire x1="1.4" y1="-0.8" x2="-1.4" y2="-0.8" width="0.127" layer="51"/>
<wire x1="-1.4" y1="-0.8" x2="-1.4" y2="0.8" width="0.127" layer="51"/>
<wire x1="-1.6" y1="0.8" x2="-1.6" y2="-0.8" width="0.22" layer="21"/>
<wire x1="1.6" y1="0.8" x2="1.6" y2="-0.8" width="0.22" layer="21"/>
<smd name="1" x="-1" y="0" dx="2" dy="0.7" layer="1" rot="R90"/>
<smd name="2" x="0" y="0" dx="2" dy="0.7" layer="1" rot="R90"/>
<smd name="3" x="1" y="0" dx="2" dy="0.7" layer="1" rot="R90"/>
<text x="-1.45" y="1.35" size="0.3556" layer="25">&gt;NAME</text>
<text x="-1.45" y="-1.688" size="0.3556" layer="27">&gt;VALUE</text>
</package>
</packages>
</library>
<library name="BE+420+Fall+2015">
<description>Generated from &lt;b&gt;untitled.sch&lt;/b&gt;&lt;p&gt;
by exp-lbrs.ulp</description>
<packages>
<package name="1A-JENKINS-PHOENIX-CONTACT-CONNECTORS_1A_JENKINS_2013_6-PIN-R/A_PHOENIX_SMD">
<wire x1="-8.25" y1="-4.75" x2="-8" y2="-4.75" width="0.127" layer="21"/>
<wire x1="-8" y1="-4.75" x2="8" y2="-4.75" width="0.127" layer="21"/>
<wire x1="8" y1="-4.75" x2="8.25" y2="-4.75" width="0.127" layer="21"/>
<wire x1="8.25" y1="-4.75" x2="8.25" y2="1.75" width="0.127" layer="21"/>
<wire x1="8.25" y1="1.75" x2="-8.25" y2="1.75" width="0.127" layer="21"/>
<wire x1="-8.25" y1="1.75" x2="-8.25" y2="-4.75" width="0.127" layer="21"/>
<wire x1="-8" y1="-4.75" x2="-8" y2="-15" width="0.127" layer="21"/>
<wire x1="-8" y1="-15" x2="8" y2="-15" width="0.127" layer="21"/>
<wire x1="8" y1="-15" x2="8" y2="-4.75" width="0.127" layer="21"/>
<smd name="1" x="6.25" y="3.45" dx="3.2" dy="1.2" layer="1" rot="R90"/>
<smd name="2" x="3.75" y="3.45" dx="3.2" dy="1.2" layer="1" rot="R90"/>
<smd name="3" x="1.25" y="3.45" dx="3.2" dy="1.2" layer="1" rot="R90"/>
<smd name="4" x="-1.25" y="3.45" dx="3.2" dy="1.2" layer="1" rot="R90"/>
<smd name="5" x="-3.75" y="3.45" dx="3.2" dy="1.2" layer="1" rot="R90"/>
<smd name="6" x="-6.25" y="3.45" dx="3.2" dy="1.2" layer="1" rot="R90"/>
<smd name="CASE1" x="9.5" y="-0.75" dx="5.6" dy="2.2" layer="1" rot="R90"/>
<smd name="CASE2" x="-9.5" y="-0.75" dx="5.6" dy="2.2" layer="1" rot="R90"/>
<text x="-3.5" y="-10.75" size="1.27" layer="21">&gt;NAME</text>
<hole x="-7.35" y="-1.9" drill="1.1"/>
<hole x="7.35" y="-1.9" drill="1.1"/>
</package>
</packages>
</library>
<library name="1A-Jenkins Phoenix Contact Connectors">
<description>Generated from &lt;b&gt;a.sch&lt;/b&gt;&lt;p&gt;
by exp-lbrs.ulp</description>
<packages>
<package name="1A_JENKINS_2013_2-PIN-R/A_PHOENIX_SMD">
<wire x1="-3.25" y1="-4.75" x2="3.25" y2="-4.75" width="0.127" layer="21"/>
<wire x1="3.25" y1="-4.75" x2="3.25" y2="1.75" width="0.127" layer="21"/>
<wire x1="3.25" y1="1.75" x2="-3.25" y2="1.75" width="0.127" layer="21"/>
<wire x1="-3.25" y1="1.75" x2="-3.25" y2="-4.75" width="0.127" layer="21"/>
<wire x1="-3.25" y1="-4.75" x2="-3.25" y2="-15" width="0.127" layer="21"/>
<wire x1="-3.25" y1="-15" x2="3.25" y2="-15" width="0.127" layer="21"/>
<wire x1="3.25" y1="-15" x2="3.25" y2="-4.75" width="0.127" layer="21"/>
<smd name="1" x="1.25" y="3.45" dx="3.2" dy="1.2" layer="1" rot="R90"/>
<smd name="2" x="-1.25" y="3.45" dx="3.2" dy="1.2" layer="1" rot="R90"/>
<smd name="CASE1" x="4.5" y="-0.75" dx="5.6" dy="2.2" layer="1" rot="R90"/>
<smd name="CASE2" x="-4.5" y="-0.75" dx="5.6" dy="2.2" layer="1" rot="R90"/>
<text x="-3.5" y="-10.75" size="1.27" layer="21">&gt;NAME</text>
<hole x="-2.35" y="-1.9" drill="1.1"/>
<hole x="2.35" y="-1.9" drill="1.1"/>
</package>
</packages>
</library>
<library name="SparkFun_APDS-9960">
<description>Generated from &lt;b&gt;SparkFun_APDS-9960.sch&lt;/b&gt;&lt;p&gt;
by exp-lbrs.ulp</description>
<packages>
<package name="SPARKFUN-SENSORS_APDS-9960">
<circle x="0" y="1.27" radius="0.55" width="0.127" layer="51"/>
<circle x="0" y="-1.43" radius="0.45" width="0.127" layer="51"/>
<circle x="1.644" y="1.622" radius="0.2231" width="0.2032" layer="21"/>
<wire x1="1.18" y1="1.97" x2="1.18" y2="-0.82" width="0.127" layer="51"/>
<wire x1="1.18" y1="-0.82" x2="1.18" y2="-1.97" width="0.127" layer="51"/>
<wire x1="-1.18" y1="1.97" x2="-1.18" y2="-0.82" width="0.127" layer="51"/>
<wire x1="-1.18" y1="-0.82" x2="-1.18" y2="-1.97" width="0.127" layer="51"/>
<wire x1="-1.18" y1="1.97" x2="1.18" y2="1.97" width="0.127" layer="51"/>
<wire x1="-1.18" y1="-1.97" x2="1.18" y2="-1.97" width="0.127" layer="51"/>
<wire x1="-1.18" y1="-0.82" x2="1.18" y2="-0.82" width="0.127" layer="51"/>
<wire x1="-1.21" y1="2.02" x2="1.21" y2="2.02" width="0.2032" layer="21"/>
<wire x1="-0.2" y1="-0.82" x2="0.2" y2="-0.82" width="0.2032" layer="21"/>
<wire x1="0.1881125" y1="1.78683125" x2="-0.1881125" y2="1.78683125" width="0.2032" layer="21" curve="40.000256"/>
<wire x1="-0.1881125" y1="0.75316875" x2="0.1881125" y2="0.75316875" width="0.2032" layer="21" curve="40.000256"/>
<wire x1="0.190178125" y1="-1.0221625" x2="-0.190178125" y2="-1.0221625" width="0.2032" layer="21" curve="50.000087"/>
<wire x1="-0.190178125" y1="-1.8378375" x2="0.190178125" y2="-1.8378375" width="0.2032" layer="21" curve="50.000087"/>
<wire x1="-1.21" y1="-2.02" x2="1.21" y2="-2.02" width="0.2032" layer="21"/>
<wire x1="-1.21" y1="2.02" x2="-1.21" y2="-2.02" width="0.2032" layer="21"/>
<wire x1="1.21" y1="2.02" x2="1.21" y2="-2.02" width="0.2032" layer="21"/>
<smd name="1" x="0.7" y="1.455" dx="0.6" dy="0.72" layer="1"/>
<smd name="2" x="0.7" y="0.485" dx="0.6" dy="0.72" layer="1"/>
<smd name="3" x="0.7" y="-0.485" dx="0.6" dy="0.72" layer="1"/>
<smd name="4" x="0.7" y="-1.455" dx="0.6" dy="0.72" layer="1"/>
<smd name="5" x="-0.7" y="-1.455" dx="0.6" dy="0.72" layer="1"/>
<smd name="6" x="-0.7" y="-0.485" dx="0.6" dy="0.72" layer="1"/>
<smd name="7" x="-0.7" y="0.485" dx="0.6" dy="0.72" layer="1"/>
<smd name="8" x="-0.7" y="1.455" dx="0.6" dy="0.72" layer="1"/>
<text x="-1.2" y="2.2" size="0.4064" layer="25">&gt;NAME</text>
<text x="-1.2" y="-2.6" size="0.4064" layer="27">&gt;VALUE</text>
</package>
</packages>
</library>
</libraries>
<attributes>
</attributes>
<variantdefs>
</variantdefs>
<classes>
<class number="0" name="default" width="0" drill="0">
</class>
<class number="1" name="VCC" width="0.381" drill="0">
</class>
<class number="2" name="LEDPower" width="0.2032" drill="0">
</class>
<class number="3" name="ButtonSignal" width="0.2032" drill="0">
</class>
</classes>
<designrules name="default *">
<description language="de">&lt;b&gt;EAGLE Design Rules&lt;/b&gt;
&lt;p&gt;
Die Standard-Design-Rules sind so gewählt, dass sie für 
die meisten Anwendungen passen. Sollte ihre Platine 
besondere Anforderungen haben, treffen Sie die erforderlichen
Einstellungen hier und speichern die Design Rules unter 
einem neuen Namen ab.</description>
<description language="en">&lt;b&gt;EAGLE Design Rules&lt;/b&gt;
&lt;p&gt;
The default Design Rules have been set to cover
a wide range of applications. Your particular design
may have different requirements, so please make the
necessary adjustments and save your customized
design rules under a new name.</description>
<param name="layerSetup" value="(1*16)"/>
<param name="mtCopper" value="0.035mm 0.035mm 0.035mm 0.035mm 0.035mm 0.035mm 0.035mm 0.035mm 0.035mm 0.035mm 0.035mm 0.035mm 0.035mm 0.035mm 0.035mm 0.035mm"/>
<param name="mtIsolate" value="1.5mm 0.15mm 0.2mm 0.15mm 0.2mm 0.15mm 0.2mm 0.15mm 0.2mm 0.15mm 0.2mm 0.15mm 0.2mm 0.15mm 0.2mm"/>
<param name="mdWireWire" value="8mil"/>
<param name="mdWirePad" value="8mil"/>
<param name="mdWireVia" value="8mil"/>
<param name="mdPadPad" value="8mil"/>
<param name="mdPadVia" value="8mil"/>
<param name="mdViaVia" value="8mil"/>
<param name="mdSmdPad" value="8mil"/>
<param name="mdSmdVia" value="8mil"/>
<param name="mdSmdSmd" value="8mil"/>
<param name="mdViaViaSameLayer" value="8mil"/>
<param name="mnLayersViaInSmd" value="2"/>
<param name="mdCopperDimension" value="8mil"/>
<param name="mdDrill" value="8mil"/>
<param name="mdSmdStop" value="0mil"/>
<param name="msWidth" value="10mil"/>
<param name="msDrill" value="18mil"/>
<param name="msMicroVia" value="9.99mm"/>
<param name="msBlindViaRatio" value="0.5"/>
<param name="rvPadTop" value="0.25"/>
<param name="rvPadInner" value="0.25"/>
<param name="rvPadBottom" value="0.25"/>
<param name="rvViaOuter" value="0.25"/>
<param name="rvViaInner" value="0.25"/>
<param name="rvMicroViaOuter" value="0.25"/>
<param name="rvMicroViaInner" value="0.25"/>
<param name="rlMinPadTop" value="10mil"/>
<param name="rlMaxPadTop" value="20mil"/>
<param name="rlMinPadInner" value="10mil"/>
<param name="rlMaxPadInner" value="20mil"/>
<param name="rlMinPadBottom" value="10mil"/>
<param name="rlMaxPadBottom" value="20mil"/>
<param name="rlMinViaOuter" value="8mil"/>
<param name="rlMaxViaOuter" value="20mil"/>
<param name="rlMinViaInner" value="8mil"/>
<param name="rlMaxViaInner" value="20mil"/>
<param name="rlMinMicroViaOuter" value="4mil"/>
<param name="rlMaxMicroViaOuter" value="20mil"/>
<param name="rlMinMicroViaInner" value="4mil"/>
<param name="rlMaxMicroViaInner" value="20mil"/>
<param name="psTop" value="-1"/>
<param name="psBottom" value="-1"/>
<param name="psFirst" value="-1"/>
<param name="psElongationLong" value="100"/>
<param name="psElongationOffset" value="100"/>
<param name="mvStopFrame" value="1"/>
<param name="mvCreamFrame" value="0"/>
<param name="mlMinStopFrame" value="4mil"/>
<param name="mlMaxStopFrame" value="4mil"/>
<param name="mlMinCreamFrame" value="0mil"/>
<param name="mlMaxCreamFrame" value="0mil"/>
<param name="mlViaStopLimit" value="0mil"/>
<param name="srRoundness" value="0"/>
<param name="srMinRoundness" value="0mil"/>
<param name="srMaxRoundness" value="0mil"/>
<param name="slThermalIsolate" value="10mil"/>
<param name="slThermalsForVias" value="0"/>
<param name="dpMaxLengthDifference" value="10mm"/>
<param name="dpGapFactor" value="2.5"/>
<param name="checkGrid" value="0"/>
<param name="checkAngle" value="0"/>
<param name="checkFont" value="1"/>
<param name="checkRestrict" value="1"/>
<param name="useDiameter" value="13"/>
<param name="maxErrors" value="50"/>
</designrules>
<autorouter>
<pass name="Default">
<param name="RoutingGrid" value="12.5mil"/>
<param name="tpViaShape" value="round"/>
<param name="PrefDir.1" value="-"/>
<param name="PrefDir.2" value="0"/>
<param name="PrefDir.3" value="0"/>
<param name="PrefDir.4" value="0"/>
<param name="PrefDir.5" value="0"/>
<param name="PrefDir.6" value="0"/>
<param name="PrefDir.7" value="0"/>
<param name="PrefDir.8" value="0"/>
<param name="PrefDir.9" value="0"/>
<param name="PrefDir.10" value="0"/>
<param name="PrefDir.11" value="0"/>
<param name="PrefDir.12" value="0"/>
<param name="PrefDir.13" value="0"/>
<param name="PrefDir.14" value="0"/>
<param name="PrefDir.15" value="0"/>
<param name="PrefDir.16" value="|"/>
<param name="cfVia" value="8"/>
<param name="cfNonPref" value="5"/>
<param name="cfChangeDir" value="2"/>
<param name="cfOrthStep" value="2"/>
<param name="cfDiagStep" value="3"/>
<param name="cfExtdStep" value="0"/>
<param name="cfBonusStep" value="1"/>
<param name="cfMalusStep" value="1"/>
<param name="cfPadImpact" value="4"/>
<param name="cfSmdImpact" value="4"/>
<param name="cfBusImpact" value="0"/>
<param name="cfHugging" value="3"/>
<param name="cfAvoid" value="4"/>
<param name="cfPolygon" value="10"/>
<param name="cfBase.1" value="0"/>
<param name="cfBase.2" value="1"/>
<param name="cfBase.3" value="1"/>
<param name="cfBase.4" value="1"/>
<param name="cfBase.5" value="1"/>
<param name="cfBase.6" value="1"/>
<param name="cfBase.7" value="1"/>
<param name="cfBase.8" value="1"/>
<param name="cfBase.9" value="1"/>
<param name="cfBase.10" value="1"/>
<param name="cfBase.11" value="1"/>
<param name="cfBase.12" value="1"/>
<param name="cfBase.13" value="1"/>
<param name="cfBase.14" value="1"/>
<param name="cfBase.15" value="1"/>
<param name="cfBase.16" value="0"/>
<param name="mnVias" value="20"/>
<param name="mnSegments" value="9999"/>
<param name="mnExtdSteps" value="9999"/>
<param name="mnRipupLevel" value="10"/>
<param name="mnRipupSteps" value="100"/>
<param name="mnRipupTotal" value="100"/>
</pass>
<pass name="Follow-me" refer="Default" active="yes">
</pass>
<pass name="Busses" refer="Default" active="yes">
<param name="cfNonPref" value="4"/>
<param name="cfBusImpact" value="4"/>
<param name="cfHugging" value="0"/>
<param name="mnVias" value="0"/>
</pass>
<pass name="Route" refer="Default" active="yes">
</pass>
<pass name="Optimize1" refer="Default" active="yes">
<param name="cfVia" value="99"/>
<param name="cfExtdStep" value="10"/>
<param name="cfHugging" value="1"/>
<param name="mnExtdSteps" value="1"/>
<param name="mnRipupLevel" value="0"/>
</pass>
<pass name="Optimize2" refer="Optimize1" active="yes">
<param name="cfNonPref" value="0"/>
<param name="cfChangeDir" value="6"/>
<param name="cfExtdStep" value="0"/>
<param name="cfBonusStep" value="2"/>
<param name="cfMalusStep" value="2"/>
<param name="cfPadImpact" value="2"/>
<param name="cfSmdImpact" value="2"/>
<param name="cfHugging" value="0"/>
</pass>
<pass name="Optimize3" refer="Optimize2" active="yes">
<param name="cfChangeDir" value="8"/>
<param name="cfPadImpact" value="0"/>
<param name="cfSmdImpact" value="0"/>
</pass>
<pass name="Optimize4" refer="Optimize3" active="yes">
<param name="cfChangeDir" value="25"/>
</pass>
</autorouter>
<elements>
<element name="A1" library="be-420-custom-parts" package="RN-42" value="RN-42_BLUETOOTH" x="25.654" y="63.246" rot="R270"/>
<element name="C1" library="rcl" package="C0805" value="0.1uF" x="7.493" y="22.606" smashed="yes" rot="R90">
<attribute name="NAME" x="6.477" y="20.828" size="0.6096" layer="25" rot="R90"/>
<attribute name="VALUE" x="6.477" y="24.638" size="0.6096" layer="27"/>
</element>
<element name="C10" library="rcl" package="C0805" value="1u" x="23.876" y="24.384" smashed="yes">
<attribute name="NAME" x="25.908" y="25.146" size="0.6096" layer="25" rot="R270"/>
<attribute name="VALUE" x="25.654" y="23.368" size="0.6096" layer="27" rot="R180"/>
</element>
<element name="C12" library="rcl" package="C0805" value="1u" x="19.812" y="38.608" smashed="yes" rot="R270">
<attribute name="NAME" x="20.828" y="40.132" size="0.6096" layer="25" rot="R270"/>
<attribute name="VALUE" x="21.082" y="37.338" size="0.6096" layer="27" rot="R270"/>
</element>
<element name="C2" library="rcl" package="C0805" value="0.1uF" x="3.556" y="26.67" smashed="yes" rot="R180">
<attribute name="NAME" x="5.588" y="27.432" size="0.6096" layer="25" rot="R270"/>
<attribute name="VALUE" x="5.334" y="25.654" size="0.6096" layer="27" rot="R180"/>
</element>
<element name="C3" library="rcl" package="C0805" value="10 uF" x="9.398" y="67.564" smashed="yes" rot="R270">
<attribute name="NAME" x="8.382" y="69.596" size="0.6096" layer="25"/>
<attribute name="VALUE" x="10.414" y="69.596" size="0.6096" layer="27" rot="R270"/>
</element>
<element name="C5" library="rcl" package="C0805" value="4.7uF" x="4.318" y="60.706" smashed="yes">
<attribute name="NAME" x="2.286" y="59.69" size="0.6096" layer="25" rot="R90"/>
<attribute name="VALUE" x="2.54" y="61.722" size="0.6096" layer="27"/>
</element>
<element name="C6" library="rcl" package="C0805" value="4.7uF" x="3.556" y="36.322" smashed="yes" rot="R180">
<attribute name="NAME" x="5.588" y="37.084" size="0.6096" layer="25" rot="R270"/>
<attribute name="VALUE" x="5.588" y="35.306" size="0.6096" layer="27" rot="R180"/>
</element>
<element name="C7" library="rcl" package="C0805" value="10 uF" x="3.556" y="29.464" smashed="yes" rot="R180">
<attribute name="NAME" x="5.588" y="30.48" size="0.6096" layer="25" rot="R270"/>
<attribute name="VALUE" x="5.334" y="28.448" size="0.6096" layer="27" rot="R180"/>
</element>
<element name="C8" library="rcl" package="C0805" value="10u" x="9.398" y="72.898" smashed="yes" rot="R90">
<attribute name="NAME" x="8.636" y="74.93" size="0.6096" layer="25"/>
<attribute name="VALUE" x="10.414" y="74.93" size="0.6096" layer="27" rot="R270"/>
</element>
<element name="C9" library="rcl" package="CT7343" value="33u" x="25.527" y="28.194" smashed="yes">
<attribute name="NAME" x="25.019" y="29.21" size="0.6096" layer="25"/>
<attribute name="VALUE" x="24.003" y="26.416" size="1.27" layer="27"/>
</element>
<element name="D1" library="1A_Jenkins_2013" package="3-4E1A" value="CMS04" x="5.334" y="57.912" smashed="yes">
<attribute name="NAME" x="5.612" y="58.392" size="0.6096" layer="25"/>
<attribute name="VALUE" x="3.584" y="55.662" size="0.6096" layer="27"/>
</element>
<element name="D2" library="1A_Jenkins_2013" package="3-4E1A" value="CMS04" x="12.192" y="10.668" smashed="yes" rot="R270">
<attribute name="NAME" x="10.386" y="8.358" size="0.6096" layer="25" rot="R270"/>
<attribute name="VALUE" x="10.696" y="9.688" size="0.6096" layer="27"/>
</element>
<element name="IC2" library="1A_Jenkins_2013" package="TQFP-32" value="ATMEGA328P" x="14.732" y="21.082"/>
<element name="IC3" library="1A_Jenkins_2013" package="SC70-6" value="AS1101" x="4.826" y="73.914" smashed="yes" rot="R270">
<attribute name="NAME" x="4.154" y="75.264" size="0.6096" layer="25"/>
<attribute name="VALUE" x="5.752" y="72.708" size="0.6096" layer="27" rot="R180"/>
</element>
<element name="J1" library="1A_Jenkins_2013" package="SMD_POWER_JACK" value="POWER_JACK_SMD" x="4.826" y="49.276"/>
<element name="J4" library="SparkFun" package="2X3" value="AVR_SPI" x="26.924" y="10.414" rot="R90"/>
<element name="LED1" library="1A_Jenkins_2013" package="LED_SAMSUNG_SPMWHT541MD7WATMS0" value="" x="15.875" y="7.62" smashed="yes" rot="MR0">
<attribute name="NAME" x="17.375" y="7.338" size="0.6096" layer="26" rot="MR0"/>
<attribute name="VALUE" x="17.375" y="8.37" size="0.6096" layer="28" rot="MR0"/>
</element>
<element name="LED2" library="1A_Jenkins_2013" package="LED_SAMSUNG_SPMWHT541MD7WATMS0" value="" x="15.875" y="68.58" smashed="yes" rot="MR0">
<attribute name="NAME" x="17.375" y="70.33" size="0.6096" layer="26" rot="MR0"/>
<attribute name="VALUE" x="17.375" y="69.33" size="0.6096" layer="28" rot="MR0"/>
</element>
<element name="LED3" library="SparkFun" package="LED-1206" value="Green" x="28.448" y="72.39" smashed="yes" rot="R180">
<attribute name="NAME" x="29.337" y="70.993" size="0.4064" layer="25" rot="R180"/>
<attribute name="VALUE" x="29.21" y="73.914" size="0.4064" layer="27" rot="R180"/>
</element>
<element name="Q1" library="BE 420 Parts volume 2" package="BE-420-CUSTOM-PARTS_SOT-23" value="BSS138" x="12.954" y="32.004" smashed="yes" rot="R180">
<attribute name="NAME" x="14.605" y="31.115" size="0.6096" layer="25" rot="R180"/>
<attribute name="VALUE" x="14.605" y="34.417" size="0.6096" layer="27" rot="R180"/>
</element>
<element name="Q3" library="BE 420 Parts volume 2" package="BE-420-CUSTOM-PARTS_SOT-23" value="BSS138" x="8.636" y="29.972" smashed="yes" rot="R180">
<attribute name="NAME" x="10.287" y="29.083" size="0.6096" layer="25" rot="R180"/>
<attribute name="VALUE" x="10.287" y="32.385" size="0.6096" layer="27" rot="R180"/>
</element>
<element name="Q5" library="1A_Jenkins_2013" package="SOT-23-3" value="AO3406" x="15.748" y="9.906" smashed="yes" rot="R270">
<attribute name="NAME" x="17.399" y="10.541" size="0.6096" layer="25" rot="R270"/>
<attribute name="VALUE" x="17.145" y="12.319" size="0.6096" layer="27" rot="R180"/>
</element>
<element name="Q4" library="BE 420 Parts volume 2" package="BE-420-CUSTOM-PARTS_SOT-23" value="BSS138" x="17.526" y="50.546" smashed="yes" rot="R180">
<attribute name="NAME" x="19.177" y="49.657" size="0.6096" layer="25" rot="R180"/>
<attribute name="VALUE" x="15.367" y="52.197" size="0.6096" layer="27" rot="R270"/>
</element>
<element name="R1" library="rcl" package="R0805" value="33k" x="1.143" y="73.66" smashed="yes" rot="R90">
<attribute name="NAME" x="1.778" y="71.628" size="0.6096" layer="25" rot="R180"/>
<attribute name="VALUE" x="1.651" y="76.073" size="0.6096" layer="27" rot="R180"/>
</element>
<element name="R10" library="rcl" package="R0805" value="1M" x="4.572" y="18.034" smashed="yes" rot="R90">
<attribute name="NAME" x="3.556" y="16.637" size="0.6096" layer="25" rot="R90"/>
<attribute name="VALUE" x="3.683" y="20.066" size="0.6096" layer="27"/>
</element>
<element name="R11" library="rcl" package="R0805" value="10k" x="17.526" y="54.102" smashed="yes" rot="R180">
<attribute name="NAME" x="19.558" y="54.991" size="0.6096" layer="25" rot="R270"/>
<attribute name="VALUE" x="19.431" y="53.086" size="0.6096" layer="27" rot="R180"/>
</element>
<element name="R12" library="rcl" package="R0805" value="10k" x="14.986" y="47.498" smashed="yes">
<attribute name="NAME" x="17.018" y="48.387" size="0.6096" layer="25" rot="R270"/>
<attribute name="VALUE" x="16.891" y="46.482" size="0.6096" layer="27" rot="R180"/>
</element>
<element name="R13" library="rcl" package="R0805" value="3.3k" x="23.622" y="72.39" smashed="yes">
<attribute name="NAME" x="21.59" y="71.501" size="0.6096" layer="25" rot="R90"/>
<attribute name="VALUE" x="21.717" y="73.406" size="0.6096" layer="27"/>
</element>
<element name="R15" library="rcl" package="R0805" value="10k" x="27.432" y="54.356" smashed="yes" rot="R180">
<attribute name="NAME" x="29.464" y="55.245" size="0.6096" layer="25" rot="R270"/>
<attribute name="VALUE" x="29.337" y="53.34" size="0.6096" layer="27" rot="R180"/>
</element>
<element name="R2" library="rcl" package="R0805" value="10k" x="13.716" y="53.848" smashed="yes" rot="R90">
<attribute name="NAME" x="14.732" y="55.753" size="0.6096" layer="25" rot="R270"/>
<attribute name="VALUE" x="14.605" y="51.816" size="0.6096" layer="27" rot="R180"/>
</element>
<element name="R3" library="rcl" package="R0805" value="10k" x="12.954" y="35.56" smashed="yes">
<attribute name="NAME" x="10.922" y="34.925" size="0.6096" layer="25" rot="R90"/>
<attribute name="VALUE" x="11.049" y="36.576" size="0.6096" layer="27"/>
</element>
<element name="R4" library="rcl" package="R0805" value="10k" x="8.636" y="26.67" smashed="yes" rot="R180">
<attribute name="NAME" x="6.604" y="25.527" size="0.6096" layer="25" rot="R90"/>
<attribute name="VALUE" x="6.731" y="27.686" size="0.6096" layer="27"/>
</element>
<element name="R5" library="rcl" package="R0805" value="10k" x="13.208" y="28.956" smashed="yes" rot="R180">
<attribute name="NAME" x="15.24" y="29.845" size="0.6096" layer="25" rot="R270"/>
<attribute name="VALUE" x="15.113" y="27.94" size="0.6096" layer="27" rot="R180"/>
</element>
<element name="R7" library="rcl" package="R0805" value="10k" x="8.636" y="33.528" smashed="yes">
<attribute name="NAME" x="6.731" y="34.544" size="0.6096" layer="25"/>
<attribute name="VALUE" x="8.509" y="34.544" size="0.6096" layer="27"/>
</element>
<element name="R9" library="rcl" package="R0805" value="10k" x="26.924" y="18.923" smashed="yes" rot="R90">
<attribute name="NAME" x="27.94" y="20.574" size="0.6096" layer="25" rot="R270"/>
<attribute name="VALUE" x="26.289" y="20.955" size="0.6096" layer="27"/>
</element>
<element name="IC5" library="BE 420 Parts volume 2" package="DMJ_LINEAR_SOT23-5" value="XC6701-5V" x="3.556" y="39.624" smashed="yes" rot="R180">
<attribute name="NAME" x="5.334" y="41.402" size="0.6096" layer="25" ratio="10" rot="R270"/>
<attribute name="VALUE" x="1.524" y="40.894" size="0.4064" layer="27" ratio="10" rot="R270"/>
</element>
<element name="IC6" library="BE482" package="SOT23-5" value="LP5951-3.3V" x="3.556" y="32.766" smashed="yes" rot="R180">
<attribute name="NAME" x="3.937" y="31.623" size="0.4064" layer="25" rot="R180"/>
<attribute name="VALUE" x="1.5875" y="33.9725" size="0.4064" layer="27" rot="R270"/>
</element>
<element name="U$4" library="BE+420+Fall+2015" package="1A-JENKINS-PHOENIX-CONTACT-CONNECTORS_1A_JENKINS_2013_6-PIN-R/A_PHOENIX_SMD" value="1A-JENKINS-PHOENIX-CONTACT-CONNECTORS_1A_JENKINS_2013_6PIN_SMD_PHOENIX_CONTACT" x="26.67" y="41.91" smashed="yes" rot="R90">
<attribute name="NAME" x="37.42" y="38.41" size="1.27" layer="21" rot="R90"/>
</element>
<element name="U$7" library="1A-Jenkins Phoenix Contact Connectors" package="1A_JENKINS_2013_2-PIN-R/A_PHOENIX_SMD" value="1A_JENKINS_2013_2PIN_SMD_PHOENIX_CONTACT" x="4.826" y="9.906" smashed="yes" rot="R270">
<attribute name="NAME" x="-5.924" y="13.406" size="1.27" layer="21" rot="R270"/>
</element>
<element name="IC1" library="SparkFun_APDS-9960" package="SPARKFUN-SENSORS_APDS-9960" value="APDS-9960" x="15.875" y="38.1" smashed="yes" rot="MR0">
<attribute name="PROD_ID" value="SEN-12005" x="15.875" y="38.1" size="1.778" layer="28" rot="MR0" display="off"/>
<attribute name="NAME" x="17.075" y="40.3" size="0.4064" layer="26" rot="MR0"/>
<attribute name="VALUE" x="17.075" y="35.5" size="0.4064" layer="28" rot="MR0"/>
</element>
<element name="X1" library="BE 420 Parts volume 2" package="1A_JENKINS_2013_RESONATOR_SMD" value="16MHz" x="7.874" y="18.034" smashed="yes" rot="R90">
<attribute name="NAME" x="6.524" y="16.584" size="0.3556" layer="25" rot="R90"/>
<attribute name="VALUE" x="9.562" y="16.584" size="0.3556" layer="27" rot="R90"/>
</element>
<element name="IC4" library="1A_Jenkins_2013" package="SOT-223" value="NCP1117-3.3V" x="4.826" y="67.564" smashed="yes">
<attribute name="NAME" x="2.286" y="67.6148" size="0.6096" layer="25"/>
<attribute name="VALUE" x="1.778" y="66.2432" size="0.6096" layer="27"/>
</element>
<element name="Q2" library="BE 420 Parts volume 2" package="BE-420-CUSTOM-PARTS_SOT-23" value="BSS138" x="17.272" y="32.004" smashed="yes" rot="R180">
<attribute name="NAME" x="18.923" y="31.115" size="0.6096" layer="25" rot="R180"/>
<attribute name="VALUE" x="18.923" y="34.417" size="0.6096" layer="27" rot="R180"/>
</element>
<element name="R6" library="rcl" package="R0805" value="10k" x="17.272" y="35.56" smashed="yes">
<attribute name="NAME" x="19.304" y="35.687" size="0.6096" layer="25" rot="R270"/>
<attribute name="VALUE" x="18.161" y="36.576" size="0.6096" layer="27"/>
</element>
<element name="R8" library="rcl" package="R0805" value="10k" x="18.034" y="28.956" smashed="yes">
<attribute name="NAME" x="20.066" y="29.591" size="0.6096" layer="25" rot="R270"/>
<attribute name="VALUE" x="19.939" y="27.94" size="0.6096" layer="27" rot="R180"/>
</element>
</elements>
<signals>
<signal name="GND">
<contactref element="C8" pad="2"/>
<contactref element="A1" pad="GND@3"/>
<contactref element="A1" pad="GND@4"/>
<contactref element="A1" pad="GND@2"/>
<contactref element="A1" pad="GND@1"/>
<contactref element="J1" pad="GND"/>
<contactref element="J1" pad="P$4"/>
<contactref element="C5" pad="2"/>
<contactref element="C2" pad="2"/>
<contactref element="C7" pad="2"/>
<contactref element="IC6" pad="2"/>
<contactref element="J4" pad="6"/>
<contactref element="C1" pad="2"/>
<contactref element="IC2" pad="3"/>
<contactref element="IC2" pad="5"/>
<contactref element="IC2" pad="21"/>
<contactref element="IC3" pad="4"/>
<contactref element="IC5" pad="2"/>
<contactref element="C6" pad="2"/>
<contactref element="X1" pad="2"/>
<contactref element="C3" pad="2"/>
<contactref element="C9" pad="-"/>
<contactref element="C10" pad="2"/>
<contactref element="IC1" pad="6"/>
<contactref element="C12" pad="2"/>
<contactref element="U$4" pad="CASE2"/>
<contactref element="U$4" pad="CASE1"/>
<contactref element="U$7" pad="CASE2"/>
<contactref element="U$7" pad="CASE1"/>
<contactref element="Q5" pad="2"/>
<contactref element="R13" pad="1"/>
<contactref element="R15" pad="1"/>
<contactref element="U$4" pad="4"/>
<contactref element="IC4" pad="1"/>
<polygon width="0.254" layer="16" thermals="no">
<vertex x="0" y="58.166"/>
<vertex x="11.43" y="58.166"/>
<vertex x="11.43" y="53.594"/>
<vertex x="12.192" y="53.594"/>
<vertex x="12.192" y="44.704"/>
<vertex x="26.924" y="44.704"/>
<vertex x="26.924" y="39.37"/>
<vertex x="21.336" y="39.37"/>
<vertex x="21.336" y="42.164"/>
<vertex x="1.016" y="42.164"/>
<vertex x="1.016" y="15.494"/>
<vertex x="15.748" y="15.494"/>
<vertex x="15.748" y="9.906"/>
<vertex x="11.938" y="9.906"/>
<vertex x="11.938" y="0"/>
<vertex x="0" y="0"/>
</polygon>
<polygon width="0.254" layer="1" thermals="no">
<vertex x="0" y="58.166"/>
<vertex x="11.43" y="58.166"/>
<vertex x="11.43" y="53.594"/>
<vertex x="12.192" y="53.594"/>
<vertex x="12.192" y="44.704"/>
<vertex x="26.924" y="44.704"/>
<vertex x="26.924" y="39.37"/>
<vertex x="21.336" y="39.37"/>
<vertex x="21.336" y="42.164"/>
<vertex x="1.016" y="42.164"/>
<vertex x="1.016" y="15.494"/>
<vertex x="15.748" y="15.494"/>
<vertex x="15.748" y="9.906"/>
<vertex x="11.938" y="9.906"/>
<vertex x="11.938" y="0"/>
<vertex x="0" y="0"/>
</polygon>
<polygon width="0.254" layer="1" thermals="no">
<vertex x="0" y="76.2"/>
<vertex x="31.75" y="76.2"/>
<vertex x="31.75" y="0"/>
<vertex x="12.7" y="0"/>
<vertex x="12.7" y="9.144"/>
<vertex x="19.304" y="9.144"/>
<vertex x="19.304" y="1.778"/>
<vertex x="29.972" y="1.778"/>
<vertex x="29.972" y="22.352"/>
<vertex x="21.082" y="22.352"/>
<vertex x="21.082" y="30.734"/>
<vertex x="30.226" y="30.734"/>
<vertex x="30.226" y="53.086"/>
<vertex x="20.066" y="53.086"/>
<vertex x="20.066" y="45.212"/>
<vertex x="12.954" y="45.212"/>
<vertex x="12.954" y="54.102"/>
<vertex x="12.192" y="54.102"/>
<vertex x="12.192" y="59.436"/>
<vertex x="0" y="59.436"/>
</polygon>
<polygon width="0.254" layer="16" thermals="no">
<vertex x="0" y="76.2"/>
<vertex x="31.75" y="76.2"/>
<vertex x="31.75" y="0"/>
<vertex x="12.7" y="0"/>
<vertex x="12.7" y="9.144"/>
<vertex x="19.304" y="9.144"/>
<vertex x="19.304" y="1.778"/>
<vertex x="29.972" y="1.778"/>
<vertex x="29.972" y="22.352"/>
<vertex x="21.082" y="22.352"/>
<vertex x="21.082" y="30.734"/>
<vertex x="30.226" y="30.734"/>
<vertex x="30.226" y="53.086"/>
<vertex x="20.066" y="53.086"/>
<vertex x="20.066" y="45.212"/>
<vertex x="12.954" y="45.212"/>
<vertex x="12.954" y="54.102"/>
<vertex x="12.192" y="54.102"/>
<vertex x="12.192" y="59.436"/>
<vertex x="0" y="59.436"/>
</polygon>
<polygon width="0.254" layer="16" thermals="no">
<vertex x="1.524" y="41.656"/>
<vertex x="20.574" y="41.656"/>
<vertex x="20.574" y="38.608"/>
<vertex x="27.432" y="38.608"/>
<vertex x="27.432" y="45.212"/>
<vertex x="20.574" y="45.212"/>
<vertex x="20.574" y="52.578"/>
<vertex x="29.718" y="52.578"/>
<vertex x="29.718" y="31.496"/>
<vertex x="20.574" y="31.496"/>
<vertex x="20.574" y="21.844"/>
<vertex x="29.464" y="21.844"/>
<vertex x="29.464" y="2.286"/>
<vertex x="19.812" y="2.286"/>
<vertex x="19.812" y="9.652"/>
<vertex x="16.256" y="9.652"/>
<vertex x="16.256" y="16.002"/>
<vertex x="1.524" y="16.002"/>
</polygon>
<polygon width="0.254" layer="1" thermals="no">
<vertex x="1.524" y="41.656"/>
<vertex x="20.574" y="41.656"/>
<vertex x="20.574" y="38.608"/>
<vertex x="27.432" y="38.608"/>
<vertex x="27.432" y="45.212"/>
<vertex x="20.574" y="45.212"/>
<vertex x="20.574" y="52.578"/>
<vertex x="29.718" y="52.578"/>
<vertex x="29.718" y="31.496"/>
<vertex x="20.574" y="31.496"/>
<vertex x="20.574" y="21.844"/>
<vertex x="29.464" y="21.844"/>
<vertex x="29.464" y="2.286"/>
<vertex x="19.812" y="2.286"/>
<vertex x="19.812" y="9.652"/>
<vertex x="16.256" y="9.652"/>
<vertex x="16.256" y="16.002"/>
<vertex x="1.524" y="16.002"/>
</polygon>
<wire x1="5.08" y1="57.658" x2="5.08" y2="59.944" width="0.254" layer="1"/>
<wire x1="3.556" y1="42.672" x2="3.556" y2="41.148" width="0.254" layer="1"/>
<via x="2.032" y="45.466" extent="1-16" drill="0.5"/>
<via x="3.048" y="45.466" extent="1-16" drill="0.5"/>
<via x="6.096" y="45.466" extent="1-16" drill="0.5"/>
<via x="7.112" y="45.466" extent="1-16" drill="0.5"/>
<via x="5.588" y="57.15" extent="1-16" drill="0.5"/>
<via x="6.858" y="60.706" extent="1-16" drill="0.5"/>
<via x="7.874" y="60.706" extent="1-16" drill="0.5"/>
<via x="6.35" y="40.64" extent="1-16" drill="0.5"/>
<via x="6.35" y="39.624" extent="1-16" drill="0.5"/>
<via x="22.352" y="54.356" extent="1-16" drill="0.5"/>
<via x="23.368" y="54.356" extent="1-16" drill="0.5"/>
<via x="16.51" y="59.944" extent="1-16" drill="0.5"/>
<via x="16.51" y="61.214" extent="1-16" drill="0.5"/>
<via x="26.924" y="60.452" extent="1-16" drill="0.5"/>
<via x="26.924" y="61.722" extent="1-16" drill="0.5"/>
<via x="6.096" y="18.034" extent="1-16" drill="0.5"/>
<via x="1.651" y="9.779" extent="1-16" drill="0.5"/>
<via x="2.794" y="9.779" extent="1-16" drill="0.5"/>
<via x="2.413" y="3.302" extent="1-16" drill="0.5"/>
<via x="3.556" y="3.302" extent="1-16" drill="0.5"/>
<via x="7.62" y="14.732" extent="1-16" drill="0.5"/>
<via x="8.89" y="14.732" extent="1-16" drill="0.5"/>
<via x="25.527" y="44.323" extent="1-16" drill="0.5"/>
<via x="25.527" y="39.751" extent="1-16" drill="0.5"/>
<via x="27.305" y="24.511" extent="1-16" drill="0.5"/>
<via x="30.861" y="54.864" extent="1-16" drill="0.5"/>
<via x="18.542" y="1.397" extent="1-16" drill="0.5"/>
<via x="13.716" y="4.826" extent="1-16" drill="0.5"/>
<via x="11.938" y="22.479" extent="1-16" drill="0.5"/>
<via x="2.413" y="19.431" extent="1-16" drill="0.5"/>
<via x="19.177" y="12.192" extent="1-16" drill="0.5"/>
<via x="20.193" y="12.192" extent="1-16" drill="0.5"/>
<via x="22.225" y="18.288" extent="1-16" drill="0.5"/>
<via x="23.495" y="20.955" extent="1-16" drill="0.5"/>
<via x="3.302" y="23.749" extent="1-16" drill="0.5"/>
<via x="4.445" y="23.749" extent="1-16" drill="0.5"/>
<via x="22.352" y="33.655" extent="1-16" drill="0.5"/>
<via x="19.431" y="30.734" extent="1-16" drill="0.5"/>
<via x="30.099" y="57.277" extent="1-16" drill="0.5"/>
<via x="9.398" y="40.259" extent="1-16" drill="0.5"/>
<via x="9.398" y="39.116" extent="1-16" drill="0.5"/>
<via x="13.208" y="41.021" extent="1-16" drill="0.5"/>
<via x="13.589" y="37.338" extent="1-16" drill="0.5"/>
<via x="9.144" y="36.068" extent="1-16" drill="0.5"/>
<via x="15.367" y="30.734" extent="1-16" drill="0.5"/>
<via x="11.049" y="30.734" extent="1-16" drill="0.5"/>
</signal>
<signal name="SCK">
<contactref element="IC2" pad="17"/>
<contactref element="J4" pad="3"/>
<wire x1="26.924" y1="12.954" x2="25.654" y2="14.224" width="0.3048" layer="1"/>
<wire x1="25.654" y1="14.224" x2="25.654" y2="17.272" width="0.254" layer="1"/>
<wire x1="25.654" y1="17.272" x2="19.0246" y2="17.272" width="0.3048" layer="1"/>
<wire x1="19.0246" y1="17.272" x2="19.0246" y2="18.282" width="0.3048" layer="1"/>
</signal>
<signal name="MISO">
<contactref element="IC2" pad="16"/>
<contactref element="J4" pad="1"/>
<wire x1="26.924" y1="10.414" x2="25.654" y2="11.684" width="0.254" layer="1"/>
<wire x1="25.654" y1="11.684" x2="23.495" y2="11.684" width="0.254" layer="1"/>
<wire x1="23.495" y1="11.684" x2="22.606" y2="12.573" width="0.254" layer="1"/>
<wire x1="22.606" y1="12.573" x2="22.606" y2="13.462" width="0.254" layer="1"/>
<wire x1="22.606" y1="13.462" x2="19.939" y2="16.129" width="0.254" layer="1"/>
<wire x1="19.939" y1="16.129" x2="18.1924" y2="16.129" width="0.254" layer="1"/>
<wire x1="18.1924" y1="16.129" x2="17.532" y2="16.7894" width="0.254" layer="1"/>
</signal>
<signal name="D2/INT0">
<contactref element="IC2" pad="32"/>
<contactref element="Q3" pad="3-D"/>
<contactref element="R4" pad="1"/>
<wire x1="11.932" y1="25.3746" x2="9.586" y2="25.3746" width="0.3048" layer="1"/>
<wire x1="9.586" y1="25.3746" x2="9.586" y2="26.67" width="0.3048" layer="1"/>
<wire x1="9.586" y1="26.67" x2="9.586" y2="27.922" width="0.3048" layer="1"/>
<wire x1="9.586" y1="27.922" x2="8.636" y2="28.872" width="0.3048" layer="1"/>
</signal>
<signal name="A1">
<contactref element="IC2" pad="24"/>
</signal>
<signal name="A0">
<contactref element="IC2" pad="23"/>
</signal>
<signal name="USB_VIN">
<contactref element="J1" pad="VIN0"/>
<contactref element="J1" pad="VIN1"/>
<contactref element="D1" pad="A"/>
<wire x1="2.286" y1="54.976" x2="8.386" y2="54.976" width="0.8128" layer="1"/>
<wire x1="8.386" y1="54.976" x2="8.386" y2="57.912" width="0.8128" layer="1"/>
<wire x1="8.386" y1="57.912" x2="7.534" y2="57.912" width="0.8128" layer="1"/>
</signal>
<signal name="/RST">
<contactref element="J4" pad="5"/>
<contactref element="R9" pad="1"/>
<contactref element="IC2" pad="29"/>
<wire x1="26.924" y1="15.494" x2="26.924" y2="17.973" width="0.3048" layer="16"/>
<wire x1="26.924" y1="17.973" x2="23.495" y2="17.973" width="0.3048" layer="16"/>
<wire x1="23.495" y1="17.973" x2="23.495" y2="19.939" width="0.3048" layer="16"/>
<wire x1="23.495" y1="19.939" x2="20.701" y2="19.939" width="0.3048" layer="16"/>
<wire x1="20.701" y1="19.939" x2="20.701" y2="21.844" width="0.3048" layer="16"/>
<wire x1="20.701" y1="21.844" x2="17.272" y2="21.844" width="0.3048" layer="16"/>
<wire x1="17.272" y1="21.844" x2="17.272" y2="22.225" width="0.3048" layer="16"/>
<via x="17.272" y="22.225" extent="1-16" drill="0.5"/>
<wire x1="26.924" y1="15.494" x2="26.924" y2="17.973" width="0.3048" layer="1"/>
<wire x1="17.272" y1="22.225" x2="17.272" y2="24.13" width="0.3048" layer="1"/>
<wire x1="17.272" y1="24.13" x2="14.351" y2="24.13" width="0.3048" layer="1"/>
<wire x1="14.351" y1="24.13" x2="14.351" y2="25.3746" width="0.3048" layer="1"/>
<wire x1="14.351" y1="25.3746" x2="14.332" y2="25.3746" width="0.3048" layer="1"/>
</signal>
<signal name="BT_CONNECTED">
<contactref element="A1" pad="PIO2"/>
<contactref element="LED3" pad="A"/>
<wire x1="22.754" y1="56.646" x2="22.754" y2="58.166" width="0.3048" layer="1"/>
<wire x1="22.754" y1="58.166" x2="31.242" y2="58.166" width="0.3048" layer="1"/>
<wire x1="31.242" y1="58.166" x2="31.242" y2="72.39" width="0.3048" layer="1"/>
<wire x1="31.242" y1="72.39" x2="29.948" y2="72.39" width="0.3048" layer="1"/>
</signal>
<signal name="D5">
<contactref element="IC2" pad="9"/>
<contactref element="U$4" pad="5"/>
<contactref element="R1" pad="1"/>
<wire x1="12.7" y1="21.209" x2="25.019" y2="33.528" width="0.3048" layer="16"/>
<wire x1="25.019" y1="33.528" x2="25.019" y2="37.719" width="0.3048" layer="16"/>
<wire x1="25.019" y1="37.719" x2="25.4" y2="38.1" width="0.3048" layer="16"/>
<via x="25.4" y="38.1" extent="1-16" drill="0.5"/>
<wire x1="25.4" y1="38.1" x2="23.28" y2="38.1" width="0.3048" layer="1"/>
<wire x1="23.28" y1="38.1" x2="23.22" y2="38.16" width="0.3048" layer="1"/>
<wire x1="1.143" y1="72.71" x2="1.143" y2="70.231" width="0.3048" layer="1"/>
<via x="1.143" y="70.231" extent="1-16" drill="0.5"/>
<wire x1="1.143" y1="70.231" x2="1.905" y2="70.231" width="0.3048" layer="16"/>
<wire x1="1.905" y1="70.231" x2="13.843" y2="58.293" width="0.3048" layer="16"/>
<wire x1="13.843" y1="58.293" x2="13.843" y2="57.277" width="0.3048" layer="16"/>
<wire x1="13.843" y1="57.277" x2="26.416" y2="44.704" width="0.3048" layer="16"/>
<wire x1="26.416" y1="44.704" x2="26.416" y2="39.116" width="0.3048" layer="16"/>
<wire x1="26.416" y1="39.116" x2="25.4" y2="38.1" width="0.3048" layer="16"/>
<wire x1="11.932" y1="16.7894" x2="11.932" y2="18.663" width="0.3048" layer="1"/>
<wire x1="11.932" y1="18.663" x2="11.938" y2="18.669" width="0.3048" layer="1"/>
<via x="11.938" y="18.669" extent="1-16" drill="0.5"/>
<wire x1="11.938" y1="18.669" x2="11.938" y2="18.923" width="0.3048" layer="16"/>
<wire x1="11.938" y1="18.923" x2="12.7" y2="19.685" width="0.3048" layer="16"/>
<wire x1="12.7" y1="19.685" x2="12.7" y2="21.209" width="0.3048" layer="16"/>
</signal>
<signal name="D3">
<contactref element="IC2" pad="1"/>
<contactref element="Q5" pad="1"/>
<wire x1="10.4394" y1="23.882" x2="9.017" y2="23.882" width="0.3048" layer="1"/>
<wire x1="9.017" y1="23.882" x2="9.017" y2="24.257" width="0.3048" layer="1"/>
<via x="9.017" y="24.257" extent="1-16" drill="0.5"/>
<wire x1="9.017" y1="24.257" x2="8.89" y2="24.257" width="0.3048" layer="16"/>
<wire x1="8.89" y1="24.257" x2="8.89" y2="15.748" width="0.3048" layer="16"/>
<wire x1="8.89" y1="15.748" x2="10.033" y2="15.748" width="0.3048" layer="16"/>
<wire x1="10.033" y1="15.748" x2="10.033" y2="12.954" width="0.3048" layer="16"/>
<wire x1="10.033" y1="12.954" x2="14.351" y2="12.954" width="0.3048" layer="16"/>
<via x="14.351" y="12.954" extent="1-16" drill="0.5"/>
<wire x1="14.351" y1="12.954" x2="16.698" y2="12.954" width="0.3048" layer="1"/>
<wire x1="16.698" y1="12.954" x2="16.698" y2="11.006" width="0.3048" layer="1"/>
</signal>
<signal name="D6">
<contactref element="IC2" pad="10"/>
<contactref element="U$4" pad="6"/>
<contactref element="IC3" pad="6"/>
<wire x1="13.208" y1="20.955" x2="26.289" y2="34.036" width="0.3048" layer="16"/>
<wire x1="26.289" y1="34.036" x2="26.289" y2="35.433" width="0.3048" layer="16"/>
<wire x1="26.289" y1="35.433" x2="25.908" y2="35.56" width="0.3048" layer="16"/>
<via x="25.908" y="35.56" extent="1-16" drill="0.5"/>
<wire x1="25.908" y1="35.56" x2="23.32" y2="35.56" width="0.3048" layer="1"/>
<wire x1="23.32" y1="35.56" x2="23.22" y2="35.66" width="0.3048" layer="1"/>
<wire x1="5.676" y1="74.544" x2="5.837" y2="74.544" width="0.3048" layer="1"/>
<wire x1="5.837" y1="74.544" x2="6.223" y2="74.93" width="0.3048" layer="1"/>
<wire x1="6.223" y1="74.93" x2="7.874" y2="74.93" width="0.3048" layer="1"/>
<via x="7.874" y="74.93" extent="1-16" drill="0.5"/>
<wire x1="7.874" y1="74.93" x2="6.223" y2="74.93" width="0.3048" layer="16"/>
<wire x1="6.223" y1="74.93" x2="5.334" y2="74.041" width="0.3048" layer="16"/>
<wire x1="5.334" y1="74.041" x2="5.334" y2="67.564" width="0.3048" layer="16"/>
<wire x1="5.334" y1="67.564" x2="14.478" y2="58.42" width="0.3048" layer="16"/>
<wire x1="14.478" y1="58.42" x2="14.478" y2="57.404" width="0.3048" layer="16"/>
<wire x1="14.478" y1="57.404" x2="26.924" y2="44.958" width="0.3048" layer="16"/>
<wire x1="26.924" y1="44.958" x2="26.924" y2="38.735" width="0.3048" layer="16"/>
<wire x1="26.924" y1="38.735" x2="26.289" y2="38.1" width="0.3048" layer="16"/>
<wire x1="26.289" y1="38.1" x2="26.289" y2="35.941" width="0.3048" layer="16"/>
<wire x1="26.289" y1="35.941" x2="25.908" y2="35.56" width="0.3048" layer="16"/>
<wire x1="12.732" y1="16.7894" x2="12.732" y2="18.193" width="0.3048" layer="1"/>
<wire x1="12.732" y1="18.193" x2="13.208" y2="18.669" width="0.3048" layer="1"/>
<via x="13.208" y="18.669" extent="1-16" drill="0.5"/>
<wire x1="13.208" y1="18.669" x2="13.208" y2="20.955" width="0.3048" layer="16"/>
</signal>
<signal name="D9">
<contactref element="IC2" pad="13"/>
<contactref element="U$4" pad="1"/>
<wire x1="15.132" y1="16.7894" x2="15.113" y2="16.8084" width="0.3048" layer="1"/>
<wire x1="15.113" y1="16.8084" x2="15.113" y2="18.161" width="0.3048" layer="1"/>
<wire x1="15.113" y1="18.161" x2="14.605" y2="18.669" width="0.3048" layer="1"/>
<via x="14.605" y="18.669" extent="1-16" drill="0.5"/>
<wire x1="14.605" y1="18.669" x2="14.605" y2="21.59" width="0.3048" layer="16"/>
<wire x1="14.605" y1="21.59" x2="26.924" y2="33.909" width="0.3048" layer="16"/>
<wire x1="26.924" y1="33.909" x2="26.924" y2="37.846" width="0.3048" layer="16"/>
<wire x1="26.924" y1="37.846" x2="27.94" y2="38.862" width="0.3048" layer="16"/>
<wire x1="27.94" y1="38.862" x2="27.94" y2="44.704" width="0.3048" layer="16"/>
<wire x1="27.94" y1="44.704" x2="27.559" y2="45.085" width="0.3048" layer="16"/>
<wire x1="27.559" y1="45.085" x2="27.559" y2="48.133" width="0.3048" layer="16"/>
<via x="27.559" y="48.133" extent="1-16" drill="0.5"/>
<wire x1="27.559" y1="48.133" x2="23.247" y2="48.133" width="0.3048" layer="1"/>
<wire x1="23.247" y1="48.133" x2="23.22" y2="48.16" width="0.3048" layer="1"/>
</signal>
<signal name="D10">
<contactref element="IC2" pad="14"/>
<contactref element="U$4" pad="2"/>
<wire x1="15.932" y1="16.7894" x2="15.932" y2="18.993" width="0.3048" layer="1"/>
<wire x1="15.932" y1="18.993" x2="16.002" y2="19.05" width="0.3048" layer="1"/>
<via x="16.002" y="19.05" extent="1-16" drill="0.5"/>
<wire x1="16.002" y1="19.05" x2="16.002" y2="22.225" width="0.3048" layer="16"/>
<wire x1="16.002" y1="22.225" x2="27.432" y2="33.655" width="0.3048" layer="16"/>
<wire x1="27.432" y1="33.655" x2="27.432" y2="37.592" width="0.3048" layer="16"/>
<wire x1="27.432" y1="37.592" x2="28.448" y2="38.608" width="0.3048" layer="16"/>
<wire x1="28.448" y1="38.608" x2="28.448" y2="45.593" width="0.3048" layer="16"/>
<via x="28.448" y="45.593" extent="1-16" drill="0.5"/>
<wire x1="28.448" y1="45.593" x2="28.381" y2="45.66" width="0.3048" layer="1"/>
<wire x1="28.381" y1="45.66" x2="23.22" y2="45.66" width="0.3048" layer="1"/>
</signal>
<signal name="N$22">
<contactref element="R1" pad="2"/>
<contactref element="IC3" pad="1"/>
<wire x1="3.976" y1="74.544" x2="1.524" y2="74.544" width="0.3048" layer="1"/>
<wire x1="1.524" y1="74.544" x2="1.143" y2="74.61" width="0.3048" layer="1"/>
</signal>
<signal name="D4">
<contactref element="IC2" pad="2"/>
</signal>
<signal name="D11/MOSI">
<contactref element="IC2" pad="15"/>
<contactref element="J4" pad="4"/>
<wire x1="24.384" y1="12.954" x2="24.003" y2="12.954" width="0.3048" layer="1"/>
<wire x1="24.003" y1="12.954" x2="20.193" y2="16.764" width="0.3048" layer="1"/>
<wire x1="20.193" y1="16.764" x2="18.796" y2="16.764" width="0.3048" layer="1"/>
<wire x1="18.796" y1="16.764" x2="18.542" y2="17.018" width="0.3048" layer="1"/>
<wire x1="18.542" y1="17.018" x2="18.542" y2="17.272" width="0.254" layer="1"/>
<wire x1="18.542" y1="17.272" x2="17.653" y2="18.161" width="0.254" layer="1"/>
<wire x1="17.653" y1="18.161" x2="16.732" y2="18.161" width="0.254" layer="1"/>
<wire x1="16.732" y1="18.161" x2="16.732" y2="16.7894" width="0.254" layer="1"/>
</signal>
<signal name="+12V">
<contactref element="IC5" pad="1"/>
<contactref element="IC5" pad="4"/>
<contactref element="D1" pad="C"/>
<contactref element="C5" pad="1"/>
<contactref element="U$7" pad="2"/>
<contactref element="D2" pad="C"/>
<contactref element="U$4" pad="3"/>
<contactref element="IC4" pad="3"/>
<wire x1="3.134" y1="57.912" x2="3.134" y2="60.706" width="0.8128" layer="1"/>
<wire x1="3.134" y1="60.706" x2="3.368" y2="60.706" width="0.8128" layer="1"/>
<wire x1="3.368" y1="60.706" x2="3.368" y2="62.484" width="0.8128" layer="1"/>
<wire x1="3.368" y1="62.484" x2="7.137" y2="62.484" width="0.8128" layer="1"/>
<wire x1="7.137" y1="62.484" x2="7.137" y2="64.465" width="0.8128" layer="1"/>
<wire x1="3.134" y1="57.912" x2="0.508" y2="57.912" width="0.6096" layer="1"/>
<wire x1="0.508" y1="57.912" x2="0.508" y2="53.086" width="0.3048" layer="1"/>
<wire x1="0.508" y1="53.086" x2="4.506" y2="53.086" width="0.6096" layer="1"/>
<wire x1="4.506" y1="53.086" x2="4.506" y2="46.736" width="0.6096" layer="1"/>
<wire x1="4.506" y1="46.736" x2="4.506" y2="40.93" width="0.3048" layer="1"/>
<wire x1="4.506" y1="40.93" x2="4.506" y2="39.37" width="0.3048" layer="1"/>
<wire x1="4.506" y1="39.37" x2="2.606" y2="39.37" width="0.3048" layer="1"/>
<wire x1="2.606" y1="39.37" x2="2.606" y2="38.318" width="0.3048" layer="1"/>
<wire x1="23.22" y1="43.16" x2="12.319" y2="43.16" width="0.6096" layer="1"/>
<wire x1="12.319" y1="43.16" x2="12.319" y2="46.736" width="0.6096" layer="1"/>
<wire x1="12.319" y1="46.736" x2="4.506" y2="46.736" width="0.6096" layer="1"/>
<wire x1="0.762" y1="11.156" x2="0.762" y2="41.656" width="0.4064" layer="1"/>
<wire x1="0.762" y1="41.656" x2="0.381" y2="41.656" width="0.4064" layer="1"/>
<wire x1="0.381" y1="41.656" x2="0.381" y2="52.07" width="0.4064" layer="1"/>
<wire x1="0.381" y1="52.07" x2="0.508" y2="52.07" width="0.4064" layer="1"/>
<wire x1="0.508" y1="52.07" x2="0.508" y2="53.086" width="0.4064" layer="1"/>
<wire x1="8.276" y1="11.156" x2="0.762" y2="11.156" width="0.4064" layer="1"/>
<wire x1="8.276" y1="11.156" x2="9.988" y2="12.868" width="0.4064" layer="1"/>
<wire x1="9.988" y1="12.868" x2="12.192" y2="12.868" width="0.4064" layer="1"/>
</signal>
<signal name="+5V">
<contactref element="IC5" pad="5"/>
<contactref element="C6" pad="1"/>
<contactref element="IC6" pad="1"/>
<contactref element="IC6" pad="3"/>
<contactref element="C1" pad="1"/>
<contactref element="IC2" pad="20"/>
<contactref element="IC2" pad="6"/>
<contactref element="IC2" pad="4"/>
<contactref element="IC2" pad="18"/>
<contactref element="R9" pad="2"/>
<contactref element="R5" pad="2"/>
<contactref element="R4" pad="2"/>
<contactref element="J4" pad="2"/>
<contactref element="R12" pad="1"/>
<contactref element="R8" pad="2"/>
<wire x1="4.506" y1="38.318" x2="4.506" y2="36.322" width="0.3048" layer="1"/>
<wire x1="4.506" y1="36.322" x2="4.506" y2="34.0661" width="0.3048" layer="1"/>
<wire x1="4.506" y1="34.0661" x2="4.506" y2="33.02" width="0.3048" layer="1"/>
<wire x1="4.506" y1="33.02" x2="2.606" y2="33.02" width="0.3048" layer="1"/>
<wire x1="2.606" y1="33.02" x2="2.606" y2="34.0661" width="0.3048" layer="1"/>
<wire x1="4.506" y1="33.02" x2="5.334" y2="33.02" width="0.3048" layer="1"/>
<via x="5.334" y="33.02" extent="1-16" drill="0.5"/>
<wire x1="5.334" y1="33.02" x2="5.334" y2="32.385" width="0.3048" layer="16"/>
<wire x1="5.334" y1="32.385" x2="1.524" y2="32.385" width="0.3048" layer="16"/>
<wire x1="1.524" y1="32.385" x2="1.524" y2="21.59" width="0.3048" layer="16"/>
<wire x1="6.096" y1="21.59" x2="7.874" y2="21.59" width="0.3048" layer="1"/>
<wire x1="7.874" y1="21.59" x2="7.493" y2="21.656" width="0.3048" layer="1"/>
<wire x1="7.493" y1="21.656" x2="8.048" y2="21.482" width="0.3048" layer="1"/>
<wire x1="8.048" y1="21.482" x2="10.4394" y2="21.482" width="0.3048" layer="1"/>
<wire x1="10.4394" y1="21.482" x2="11.684" y2="21.482" width="0.3048" layer="1"/>
<wire x1="11.684" y1="21.482" x2="11.684" y2="20.701" width="0.3048" layer="1"/>
<wire x1="11.684" y1="20.701" x2="11.684" y2="19.882" width="0.3048" layer="1"/>
<wire x1="11.684" y1="19.882" x2="10.4394" y2="19.882" width="0.3048" layer="1"/>
<wire x1="7.686" y1="26.67" x2="6.223" y2="26.67" width="0.3048" layer="1"/>
<wire x1="6.223" y1="26.67" x2="6.096" y2="26.67" width="0.3048" layer="1"/>
<wire x1="6.096" y1="26.67" x2="6.096" y2="21.59" width="0.3048" layer="1"/>
<wire x1="12.258" y1="28.956" x2="10.795" y2="28.956" width="0.3048" layer="1"/>
<wire x1="10.795" y1="28.956" x2="10.795" y2="28.702" width="0.3048" layer="1"/>
<via x="10.795" y="28.702" extent="1-16" drill="0.5"/>
<wire x1="10.795" y1="28.702" x2="6.477" y2="28.702" width="0.3048" layer="16"/>
<via x="6.477" y="28.702" extent="1-16" drill="0.5"/>
<wire x1="6.477" y1="28.702" x2="6.223" y2="28.702" width="0.3048" layer="1"/>
<wire x1="6.223" y1="28.702" x2="6.223" y2="26.67" width="0.3048" layer="1"/>
<wire x1="18.984" y1="28.956" x2="20.32" y2="28.956" width="0.3048" layer="1"/>
<wire x1="20.32" y1="28.956" x2="20.32" y2="20.682" width="0.3048" layer="1"/>
<wire x1="20.32" y1="20.682" x2="19.0246" y2="20.682" width="0.3048" layer="1"/>
<wire x1="19.0246" y1="20.682" x2="19.0246" y2="20.701" width="0.3048" layer="1"/>
<wire x1="19.0246" y1="20.701" x2="11.684" y2="20.701" width="0.3048" layer="1"/>
<wire x1="19.0246" y1="19.082" x2="20.32" y2="19.082" width="0.3048" layer="1"/>
<wire x1="20.32" y1="19.082" x2="20.32" y2="19.873" width="0.3048" layer="1"/>
<wire x1="20.32" y1="19.873" x2="20.32" y2="20.682" width="0.3048" layer="1"/>
<wire x1="26.924" y1="19.873" x2="20.32" y2="19.873" width="0.3048" layer="1"/>
<wire x1="24.384" y1="10.414" x2="24.384" y2="8.636" width="0.3048" layer="1"/>
<wire x1="24.384" y1="8.636" x2="28.956" y2="8.636" width="0.3048" layer="1"/>
<wire x1="28.956" y1="8.636" x2="28.956" y2="19.873" width="0.3048" layer="1"/>
<wire x1="28.956" y1="19.873" x2="26.924" y2="19.873" width="0.3048" layer="1"/>
<wire x1="4.506" y1="38.318" x2="8.255" y2="38.318" width="0.3048" layer="1"/>
<wire x1="8.255" y1="38.318" x2="8.255" y2="41.529" width="0.3048" layer="1"/>
<wire x1="8.255" y1="41.529" x2="10.541" y2="41.529" width="0.3048" layer="1"/>
<wire x1="9.779" y1="43.434" x2="9.779" y2="47.752" width="0.3048" layer="16"/>
<via x="9.779" y="47.752" extent="1-16" drill="0.5"/>
<wire x1="9.779" y1="47.752" x2="14.036" y2="47.752" width="0.3048" layer="1"/>
<wire x1="14.036" y1="47.752" x2="14.036" y2="47.498" width="0.3048" layer="1"/>
<wire x1="6.096" y1="21.59" x2="2.794" y2="21.59" width="0.3048" layer="1"/>
<via x="2.794" y="21.59" extent="1-16" drill="0.5"/>
<wire x1="2.794" y1="21.59" x2="1.524" y2="21.59" width="0.3048" layer="16"/>
<wire x1="10.541" y1="41.529" x2="10.541" y2="43.434" width="0.3048" layer="1"/>
<via x="10.541" y="43.434" extent="1-16" drill="0.5"/>
<wire x1="10.541" y1="43.434" x2="9.779" y2="43.434" width="0.3048" layer="16"/>
</signal>
<signal name="+3V3">
<contactref element="C7" pad="1"/>
<contactref element="C2" pad="1"/>
<contactref element="IC6" pad="5"/>
<contactref element="C12" pad="1"/>
<contactref element="IC1" pad="8"/>
<contactref element="R3" pad="2"/>
<contactref element="R7" pad="2"/>
<contactref element="Q3" pad="1-G"/>
<contactref element="Q1" pad="1-G"/>
<contactref element="R6" pad="2"/>
<contactref element="Q2" pad="1-G"/>
<wire x1="19.812" y1="39.558" x2="19.812" y2="41.148" width="0.3048" layer="1"/>
<wire x1="19.812" y1="41.148" x2="17.526" y2="41.148" width="0.3048" layer="1"/>
<via x="17.526" y="41.148" extent="1-16" drill="0.5"/>
<wire x1="17.526" y1="39.555" x2="16.575" y2="39.555" width="0.3048" layer="16"/>
<wire x1="9.586" y1="31.072" x2="9.586" y2="33.528" width="0.3048" layer="1"/>
<wire x1="4.506" y1="31.4659" x2="4.506" y2="29.972" width="0.3048" layer="1"/>
<wire x1="4.506" y1="29.972" x2="4.506" y2="29.464" width="0.3048" layer="1"/>
<wire x1="4.506" y1="29.464" x2="4.506" y2="26.67" width="0.3048" layer="1"/>
<wire x1="9.586" y1="31.072" x2="9.586" y2="29.972" width="0.3048" layer="1"/>
<wire x1="9.586" y1="29.972" x2="6.477" y2="29.972" width="0.3048" layer="1"/>
<wire x1="6.477" y1="29.972" x2="4.506" y2="29.972" width="0.3048" layer="1"/>
<wire x1="9.586" y1="33.528" x2="10.795" y2="33.528" width="0.3048" layer="1"/>
<wire x1="10.795" y1="33.528" x2="10.795" y2="32.004" width="0.3048" layer="1"/>
<wire x1="10.795" y1="32.004" x2="13.97" y2="32.004" width="0.3048" layer="1"/>
<wire x1="13.97" y1="32.004" x2="18.222" y2="32.004" width="0.3048" layer="1"/>
<wire x1="18.222" y1="32.004" x2="18.222" y2="33.104" width="0.3048" layer="1"/>
<wire x1="18.222" y1="33.104" x2="18.222" y2="35.56" width="0.3048" layer="1"/>
<wire x1="13.904" y1="33.104" x2="13.97" y2="33.104" width="0.3048" layer="1"/>
<wire x1="13.97" y1="33.104" x2="13.97" y2="32.004" width="0.3048" layer="1"/>
<wire x1="13.904" y1="35.56" x2="13.904" y2="33.104" width="0.3048" layer="1"/>
<wire x1="17.526" y1="41.148" x2="16.891" y2="41.148" width="0.3048" layer="1"/>
<wire x1="16.891" y1="41.148" x2="16.891" y2="41.529" width="0.3048" layer="1"/>
<wire x1="16.891" y1="41.529" x2="16.002" y2="41.529" width="0.3048" layer="1"/>
<wire x1="16.002" y1="41.529" x2="16.002" y2="41.783" width="0.3048" layer="1"/>
<wire x1="16.002" y1="41.783" x2="14.351" y2="41.783" width="0.3048" layer="1"/>
<wire x1="14.351" y1="41.783" x2="14.351" y2="40.005" width="0.3048" layer="1"/>
<wire x1="14.351" y1="40.005" x2="10.668" y2="40.005" width="0.3048" layer="1"/>
<wire x1="10.668" y1="40.005" x2="10.668" y2="37.592" width="0.3048" layer="1"/>
<wire x1="10.668" y1="37.592" x2="6.477" y2="37.592" width="0.3048" layer="1"/>
<wire x1="6.477" y1="37.592" x2="6.477" y2="29.972" width="0.3048" layer="1"/>
<wire x1="17.526" y1="39.555" x2="17.526" y2="41.148" width="0.3048" layer="16"/>
</signal>
<signal name="N$4">
<contactref element="IC2" pad="7"/>
<contactref element="X1" pad="3"/>
<contactref element="R10" pad="2"/>
<wire x1="10.4394" y1="19.082" x2="10.3914" y2="19.034" width="0.3048" layer="1"/>
<wire x1="10.3914" y1="19.034" x2="7.874" y2="19.034" width="0.3048" layer="1"/>
<wire x1="7.874" y1="19.034" x2="7.824" y2="18.984" width="0.3048" layer="1"/>
<wire x1="7.824" y1="18.984" x2="4.572" y2="18.984" width="0.3048" layer="1"/>
</signal>
<signal name="N$9">
<contactref element="R10" pad="1"/>
<contactref element="IC2" pad="8"/>
<contactref element="X1" pad="1"/>
<wire x1="4.572" y1="17.084" x2="5.13" y2="17.034" width="0.3048" layer="1"/>
<wire x1="5.13" y1="17.034" x2="7.874" y2="17.034" width="0.3048" layer="1"/>
<wire x1="10.4394" y1="18.282" x2="9.1914" y2="17.034" width="0.3048" layer="1"/>
<wire x1="9.1914" y1="17.034" x2="7.874" y2="17.034" width="0.3048" layer="1"/>
</signal>
<signal name="V+">
<contactref element="C3" pad="1"/>
<contactref element="C8" pad="1"/>
<contactref element="A1" pad="VDD"/>
<contactref element="C9" pad="+"/>
<contactref element="C10" pad="1"/>
<contactref element="IC1" pad="5"/>
<contactref element="LED1" pad="A"/>
<contactref element="LED2" pad="A"/>
<contactref element="R11" pad="1"/>
<contactref element="Q4" pad="1-G"/>
<contactref element="IC4" pad="2"/>
<wire x1="4.826" y1="64.465" x2="4.826" y2="68.514" width="0.8128" layer="1"/>
<wire x1="4.826" y1="68.514" x2="9.398" y2="68.514" width="0.8128" layer="1"/>
<wire x1="9.398" y1="68.514" x2="9.398" y2="71.374" width="0.8128" layer="1"/>
<wire x1="9.398" y1="71.374" x2="9.398" y2="71.948" width="0.8128" layer="1"/>
<wire x1="18.425" y1="68.58" x2="18.425" y2="66.294" width="0.4064" layer="16"/>
<wire x1="18.425" y1="66.294" x2="10.922" y2="66.294" width="0.4064" layer="16"/>
<via x="10.922" y="66.294" extent="1-16" drill="0.5"/>
<wire x1="10.922" y1="66.294" x2="10.922" y2="68.514" width="0.4064" layer="1"/>
<wire x1="10.922" y1="68.514" x2="9.398" y2="68.514" width="0.4064" layer="1"/>
<wire x1="16.754" y1="69.846" x2="16.754" y2="71.374" width="0.4064" layer="1"/>
<wire x1="16.754" y1="71.374" x2="9.398" y2="71.374" width="0.4064" layer="1"/>
<via x="20.32" y="54.356" extent="1-16" drill="0.5"/>
<wire x1="20.32" y1="54.356" x2="20.32" y2="66.294" width="0.4064" layer="16"/>
<wire x1="20.32" y1="66.294" x2="18.425" y2="66.294" width="0.4064" layer="16"/>
<wire x1="19.558" y1="7.62" x2="18.425" y2="7.62" width="0.4064" layer="16"/>
<wire x1="18.476" y1="54.102" x2="18.476" y2="54.356" width="0.6096" layer="1"/>
<wire x1="22.926" y1="24.384" x2="22.926" y2="28.448" width="0.4064" layer="1"/>
<wire x1="22.926" y1="28.448" x2="22.327" y2="28.194" width="0.4064" layer="1"/>
<wire x1="22.327" y1="28.194" x2="22.327" y2="30.734" width="0.4064" layer="1"/>
<wire x1="16.575" y1="36.645" x2="16.575" y2="36.576" width="0.4064" layer="16"/>
<via x="19.558" y="7.62" extent="1-16" drill="0.5"/>
<wire x1="19.558" y1="7.62" x2="19.558" y2="2.032" width="0.4064" layer="1"/>
<wire x1="19.558" y1="2.032" x2="29.972" y2="2.032" width="0.4064" layer="1"/>
<wire x1="29.972" y1="2.032" x2="29.972" y2="22.479" width="0.4064" layer="1"/>
<wire x1="29.972" y1="22.479" x2="22.926" y2="22.479" width="0.4064" layer="1"/>
<wire x1="22.926" y1="22.479" x2="22.926" y2="24.384" width="0.4064" layer="1"/>
<wire x1="20.32" y1="54.356" x2="20.32" y2="53.086" width="0.4064" layer="1"/>
<wire x1="20.32" y1="53.086" x2="30.734" y2="53.086" width="0.4064" layer="1"/>
<wire x1="30.734" y1="53.086" x2="30.734" y2="30.734" width="0.4064" layer="1"/>
<wire x1="30.734" y1="30.734" x2="22.327" y2="30.734" width="0.4064" layer="1"/>
<wire x1="20.32" y1="54.356" x2="18.476" y2="54.356" width="0.3048" layer="1"/>
<wire x1="18.476" y1="51.646" x2="18.476" y2="54.102" width="0.3048" layer="1"/>
<wire x1="16.575" y1="36.576" x2="20.574" y2="36.576" width="0.3048" layer="16"/>
<wire x1="20.574" y1="30.734" x2="22.327" y2="30.734" width="0.3048" layer="1"/>
<wire x1="20.574" y1="36.576" x2="20.574" y2="35.306" width="0.3048" layer="16"/>
<via x="20.574" y="35.306" extent="1-16" drill="0.5"/>
<wire x1="20.574" y1="35.306" x2="20.574" y2="30.734" width="0.3048" layer="1"/>
</signal>
<signal name="N$2">
<contactref element="IC1" pad="4"/>
<contactref element="IC1" pad="3"/>
<wire x1="15.175" y1="37.615" x2="15.175" y2="36.645" width="0.3048" layer="16"/>
</signal>
<signal name="INT">
<contactref element="R7" pad="1"/>
<contactref element="Q3" pad="2-S"/>
<contactref element="IC1" pad="2"/>
<wire x1="15.175" y1="38.585" x2="13.208" y2="38.585" width="0.3048" layer="16"/>
<wire x1="13.208" y1="38.585" x2="13.208" y2="39.116" width="0.3048" layer="16"/>
<via x="13.208" y="39.116" extent="1-16" drill="0.5"/>
<wire x1="13.208" y1="39.116" x2="11.176" y2="39.116" width="0.3048" layer="1"/>
<wire x1="11.176" y1="39.116" x2="11.176" y2="37.084" width="0.3048" layer="1"/>
<wire x1="11.176" y1="37.084" x2="7.686" y2="37.084" width="0.3048" layer="1"/>
<wire x1="7.686" y1="37.084" x2="7.686" y2="33.528" width="0.3048" layer="1"/>
<wire x1="7.686" y1="31.072" x2="7.686" y2="33.528" width="0.4064" layer="1"/>
</signal>
<signal name="SCL_SLAVE">
<contactref element="R3" pad="1"/>
<contactref element="Q1" pad="2-S"/>
<contactref element="IC1" pad="7"/>
<wire x1="16.575" y1="38.585" x2="17.653" y2="38.585" width="0.3048" layer="16"/>
<wire x1="17.653" y1="38.585" x2="17.653" y2="38.227" width="0.3048" layer="16"/>
<via x="17.653" y="38.227" extent="1-16" drill="0.5"/>
<wire x1="17.653" y1="38.227" x2="12.004" y2="38.227" width="0.3048" layer="1"/>
<wire x1="12.004" y1="38.227" x2="12.004" y2="35.56" width="0.3048" layer="1"/>
<wire x1="12.004" y1="35.56" x2="12.004" y2="33.104" width="0.3048" layer="1"/>
</signal>
<signal name="A5/SCL">
<contactref element="IC2" pad="28"/>
<contactref element="Q1" pad="3-D"/>
<contactref element="R5" pad="1"/>
<wire x1="15.132" y1="25.3746" x2="15.132" y2="27.982" width="0.3048" layer="1"/>
<wire x1="15.132" y1="27.982" x2="14.158" y2="28.956" width="0.3048" layer="1"/>
<wire x1="14.158" y1="28.956" x2="14.158" y2="29.7" width="0.3048" layer="1"/>
<wire x1="14.158" y1="29.7" x2="12.954" y2="30.904" width="0.3048" layer="1"/>
</signal>
<signal name="A4/SDA">
<contactref element="IC2" pad="27"/>
<contactref element="Q2" pad="3-D"/>
<contactref element="R8" pad="1"/>
<wire x1="17.084" y1="28.956" x2="15.932" y2="27.804" width="0.3048" layer="1"/>
<wire x1="15.932" y1="27.804" x2="15.932" y2="25.3746" width="0.3048" layer="1"/>
<wire x1="17.084" y1="28.956" x2="17.272" y2="29.144" width="0.3048" layer="1"/>
<wire x1="17.272" y1="29.144" x2="17.272" y2="30.904" width="0.3048" layer="1"/>
</signal>
<signal name="N$5">
<contactref element="LED1" pad="KG"/>
<contactref element="LED1" pad="KA"/>
<contactref element="IC3" pad="2"/>
<wire x1="15.525" y1="7.62" x2="13.325" y2="7.62" width="0.4064" layer="16"/>
<wire x1="3.976" y1="73.894" x2="3.155" y2="73.894" width="0.3048" layer="1"/>
<wire x1="3.155" y1="73.894" x2="2.794" y2="73.533" width="0.3048" layer="1"/>
<via x="2.794" y="73.533" extent="1-16" drill="0.5"/>
<wire x1="2.794" y1="73.533" x2="2.794" y2="75.819" width="0.3048" layer="16"/>
<wire x1="2.794" y1="75.819" x2="9.144" y2="75.819" width="0.3048" layer="16"/>
<wire x1="9.144" y1="75.819" x2="14.351" y2="70.612" width="0.3048" layer="16"/>
<wire x1="14.351" y1="70.612" x2="31.242" y2="70.612" width="0.3048" layer="16"/>
<wire x1="31.242" y1="70.612" x2="31.242" y2="56.134" width="0.3048" layer="16"/>
<wire x1="29.972" y1="56.134" x2="29.972" y2="2.032" width="0.4064" layer="16"/>
<wire x1="29.972" y1="2.032" x2="19.558" y2="2.032" width="0.4064" layer="16"/>
<wire x1="19.558" y1="2.032" x2="19.558" y2="5.715" width="0.4064" layer="16"/>
<wire x1="19.558" y1="5.715" x2="15.525" y2="5.715" width="0.4064" layer="16"/>
<wire x1="15.525" y1="5.715" x2="15.525" y2="7.62" width="0.4064" layer="16"/>
<wire x1="29.972" y1="56.134" x2="31.242" y2="56.134" width="0.4064" layer="16"/>
</signal>
<signal name="N$6">
<contactref element="LED2" pad="KG"/>
<contactref element="LED2" pad="KA"/>
<contactref element="IC3" pad="5"/>
<wire x1="15.525" y1="68.58" x2="13.325" y2="68.58" width="0.4064" layer="16"/>
<wire x1="13.325" y1="68.58" x2="13.325" y2="70.749" width="0.4064" layer="16"/>
<wire x1="13.325" y1="70.749" x2="10.16" y2="73.914" width="0.4064" layer="16"/>
<wire x1="10.16" y1="73.914" x2="6.858" y2="73.914" width="0.4064" layer="16"/>
<via x="6.858" y="73.914" extent="1-16" drill="0.5"/>
<wire x1="6.858" y1="73.914" x2="6.858" y2="73.894" width="0.4064" layer="1"/>
<wire x1="5.676" y1="73.894" x2="6.858" y2="73.894" width="0.3048" layer="1"/>
</signal>
<signal name="N$10">
<contactref element="D2" pad="A"/>
<contactref element="U$7" pad="1"/>
<contactref element="Q5" pad="3"/>
<wire x1="8.276" y1="8.656" x2="8.464" y2="8.468" width="0.4064" layer="1"/>
<wire x1="8.464" y1="8.468" x2="12.192" y2="8.468" width="0.4064" layer="1"/>
<wire x1="12.192" y1="8.468" x2="12.53" y2="8.806" width="0.4064" layer="1"/>
<wire x1="12.53" y1="8.806" x2="15.748" y2="8.806" width="0.4064" layer="1"/>
</signal>
<signal name="N$1">
<contactref element="IC2" pad="31"/>
<contactref element="R2" pad="1"/>
<wire x1="12.732" y1="25.3746" x2="12.732" y2="27.051" width="0.3048" layer="1"/>
<wire x1="12.732" y1="27.051" x2="11.684" y2="27.051" width="0.3048" layer="1"/>
<via x="11.684" y="27.051" extent="1-16" drill="0.5"/>
<wire x1="11.684" y1="27.051" x2="11.684" y2="27.559" width="0.3048" layer="16"/>
<wire x1="11.684" y1="27.559" x2="13.208" y2="27.559" width="0.3048" layer="16"/>
<wire x1="13.208" y1="27.559" x2="13.208" y2="32.766" width="0.3048" layer="16"/>
<wire x1="13.208" y1="32.766" x2="11.557" y2="32.766" width="0.3048" layer="16"/>
<wire x1="11.557" y1="32.766" x2="11.557" y2="49.022" width="0.3048" layer="16"/>
<wire x1="11.557" y1="49.022" x2="13.716" y2="49.022" width="0.3048" layer="16"/>
<via x="13.716" y="49.022" extent="1-16" drill="0.5"/>
<wire x1="13.716" y1="49.022" x2="13.716" y2="52.898" width="0.3048" layer="1"/>
</signal>
<signal name="N$8">
<contactref element="R2" pad="2"/>
<contactref element="A1" pad="UART_RX"/>
<wire x1="15.554" y1="56.646" x2="13.716" y2="56.646" width="0.4064" layer="1"/>
<wire x1="13.716" y1="56.646" x2="13.716" y2="54.798" width="0.4064" layer="1"/>
</signal>
<signal name="N$11">
<contactref element="R11" pad="2"/>
<contactref element="Q4" pad="2-S"/>
<contactref element="A1" pad="UART_TX"/>
<wire x1="16.754" y1="56.646" x2="16.754" y2="54.102" width="0.4064" layer="1"/>
<wire x1="16.754" y1="54.102" x2="16.576" y2="54.102" width="0.4064" layer="1"/>
<wire x1="16.576" y1="51.646" x2="16.576" y2="54.102" width="0.4064" layer="1"/>
</signal>
<signal name="N$12">
<contactref element="Q4" pad="3-D"/>
<contactref element="IC2" pad="30"/>
<contactref element="R12" pad="2"/>
<wire x1="17.526" y1="49.446" x2="17.526" y2="47.498" width="0.6096" layer="1"/>
<wire x1="17.526" y1="47.498" x2="15.936" y2="47.498" width="0.6096" layer="1"/>
<wire x1="13.532" y1="25.3746" x2="13.532" y2="26.924" width="0.3048" layer="1"/>
<wire x1="13.532" y1="26.924" x2="13.843" y2="26.924" width="0.3048" layer="1"/>
<via x="13.843" y="26.924" extent="1-16" drill="0.5"/>
<wire x1="13.843" y1="26.924" x2="13.843" y2="33.401" width="0.3048" layer="16"/>
<wire x1="13.843" y1="33.401" x2="12.192" y2="33.401" width="0.3048" layer="16"/>
<wire x1="12.192" y1="33.401" x2="12.192" y2="45.085" width="0.3048" layer="16"/>
<wire x1="12.192" y1="45.085" x2="15.875" y2="45.085" width="0.3048" layer="16"/>
<via x="15.875" y="45.085" extent="1-16" drill="0.5"/>
<wire x1="15.875" y1="45.085" x2="15.875" y2="47.498" width="0.3048" layer="1"/>
<wire x1="15.875" y1="47.498" x2="15.936" y2="47.498" width="0.3048" layer="1"/>
</signal>
<signal name="PIO4">
<contactref element="R15" pad="2"/>
<contactref element="A1" pad="PIO4"/>
<wire x1="26.354" y1="56.646" x2="26.354" y2="54.356" width="0.4064" layer="1"/>
<wire x1="26.354" y1="54.356" x2="26.482" y2="54.356" width="0.4064" layer="1"/>
</signal>
<signal name="N$16">
<contactref element="LED3" pad="C"/>
<contactref element="R13" pad="2"/>
<wire x1="26.948" y1="72.39" x2="24.572" y2="72.39" width="0.3048" layer="1"/>
</signal>
<signal name="N$3">
</signal>
<signal name="N$13">
</signal>
<signal name="N$14">
</signal>
<signal name="SDA_SLAVE">
<contactref element="IC1" pad="1"/>
<contactref element="R6" pad="1"/>
<contactref element="Q2" pad="2-S"/>
<wire x1="16.256" y1="35.56" x2="16.322" y2="35.56" width="0.4064" layer="1"/>
<wire x1="16.322" y1="35.56" x2="16.322" y2="33.104" width="0.3048" layer="1"/>
<wire x1="15.175" y1="39.555" x2="15.175" y2="40.894" width="0.3048" layer="16"/>
<wire x1="15.175" y1="40.894" x2="15.24" y2="40.894" width="0.3048" layer="16"/>
<via x="15.24" y="40.894" extent="1-16" drill="0.5"/>
<wire x1="15.24" y1="40.894" x2="15.24" y2="39.751" width="0.3048" layer="1"/>
<wire x1="15.24" y1="39.751" x2="18.542" y2="39.751" width="0.3048" layer="1"/>
<wire x1="18.542" y1="39.751" x2="18.542" y2="37.211" width="0.3048" layer="1"/>
<wire x1="18.542" y1="37.211" x2="16.322" y2="37.211" width="0.3048" layer="1"/>
<wire x1="16.322" y1="37.211" x2="16.322" y2="35.56" width="0.3048" layer="1"/>
</signal>
<signal name="N$7">
<via x="28.448" y="24.511" extent="1-16" drill="0.5"/>
</signal>
<signal name="N$15">
<via x="30.988" y="24.638" extent="1-16" drill="0.5"/>
</signal>
</signals>
</board>
</drawing>
<compatibility>
<note version="6.3" minversion="6.2.2" severity="warning">
Since Version 6.2.2 text objects can contain more than one line,
which will not be processed correctly with this version.
</note>
</compatibility>
</eagle>
