# Supplementary material for: ABE-VIEW: Android Interface for Wireless Data Acquisition and Control
Source: Sensors (Basel). 2018 Aug 13;18(8):2647. doi: 10.3390/s18082647 (PMC6111993; doi:10.3390/s18082647)
Supplement: Supplementary file 1 [file sensors-18-02647-s001.zip › Design S2/ABE-Stat1_01_01.brd]

<?xml version="1.0" encoding="utf-8"?>
<!DOCTYPE eagle SYSTEM "eagle.dtd">
<eagle version="8.4.3">
<drawing>
<settings>
<setting alwaysvectorfont="no"/>
<setting keepoldvectorfont="yes"/>
<setting verticaltext="up"/>
</settings>
<grid distance="0.001" unitdist="inch" unit="inch" style="lines" multiple="1" display="no" altdistance="0.025" altunitdist="inch" altunit="inch"/>
<layers>
<layer number="1" name="Top" color="4" fill="1" visible="yes" active="yes"/>
<layer number="2" name="Route2" color="1" fill="3" visible="yes" active="yes"/>
<layer number="3" name="Route3" color="4" fill="3" visible="no" active="no"/>
<layer number="4" name="Route4" color="1" fill="4" visible="no" active="no"/>
<layer number="5" name="Route5" color="4" fill="4" visible="no" active="no"/>
<layer number="6" name="Route6" color="1" fill="8" visible="no" active="no"/>
<layer number="7" name="Route7" color="4" fill="8" visible="no" active="no"/>
<layer number="8" name="Route8" color="1" fill="2" visible="no" active="no"/>
<layer number="9" name="Route9" color="4" fill="2" visible="no" active="no"/>
<layer number="10" name="Route10" color="1" fill="7" visible="no" active="no"/>
<layer number="11" name="Route11" color="4" fill="7" visible="no" active="no"/>
<layer number="12" name="Route12" color="1" fill="5" visible="no" active="no"/>
<layer number="13" name="Route13" color="4" fill="5" visible="no" active="no"/>
<layer number="14" name="Route14" color="1" fill="6" visible="no" active="no"/>
<layer number="15" name="Route15" color="4" fill="6" visible="no" active="yes"/>
<layer number="16" name="Bottom" color="1" fill="1" visible="no" active="yes"/>
<layer number="17" name="Pads" color="2" fill="1" visible="yes" active="yes"/>
<layer number="18" name="Vias" color="2" fill="1" visible="yes" active="yes"/>
<layer number="19" name="Unrouted" color="6" fill="1" visible="yes" active="yes"/>
<layer number="20" name="Dimension" color="15" fill="1" visible="yes" active="yes"/>
<layer number="21" name="tPlace" color="7" fill="1" visible="yes" active="yes"/>
<layer number="22" name="bPlace" color="7" fill="1" visible="yes" active="yes"/>
<layer number="23" name="tOrigins" color="15" fill="1" visible="yes" active="yes"/>
<layer number="24" name="bOrigins" color="15" fill="1" visible="yes" active="yes"/>
<layer number="25" name="tNames" color="7" fill="1" visible="yes" active="yes"/>
<layer number="26" name="bNames" color="7" fill="1" visible="yes" active="yes"/>
<layer number="27" name="tValues" color="7" fill="1" visible="yes" active="yes"/>
<layer number="28" name="bValues" color="7" fill="1" visible="yes" active="yes"/>
<layer number="29" name="tStop" color="7" fill="3" visible="yes" active="yes"/>
<layer number="30" name="bStop" color="7" fill="6" visible="yes" active="yes"/>
<layer number="31" name="tCream" color="7" fill="4" visible="yes" active="yes"/>
<layer number="32" name="bCream" color="7" fill="5" visible="yes" active="yes"/>
<layer number="33" name="tFinish" color="6" fill="3" visible="yes" active="yes"/>
<layer number="34" name="bFinish" color="6" fill="6" visible="yes" active="yes"/>
<layer number="35" name="tGlue" color="7" fill="4" visible="yes" active="yes"/>
<layer number="36" name="bGlue" color="7" fill="5" visible="yes" active="yes"/>
<layer number="37" name="tTest" color="7" fill="1" visible="yes" active="yes"/>
<layer number="38" name="bTest" color="7" fill="1" visible="yes" active="yes"/>
<layer number="39" name="tKeepout" color="4" fill="11" visible="yes" active="yes"/>
<layer number="40" name="bKeepout" color="1" fill="11" visible="yes" active="yes"/>
<layer number="41" name="tRestrict" color="4" fill="10" visible="yes" active="yes"/>
<layer number="42" name="bRestrict" color="1" fill="10" visible="yes" active="yes"/>
<layer number="43" name="vRestrict" color="2" fill="10" visible="yes" active="yes"/>
<layer number="44" name="Drills" color="7" fill="1" visible="yes" active="yes"/>
<layer number="45" name="Holes" color="7" fill="1" visible="yes" active="yes"/>
<layer number="46" name="Milling" color="3" fill="1" visible="yes" active="yes"/>
<layer number="47" name="Measures" color="7" fill="1" visible="yes" active="yes"/>
<layer number="48" name="Document" color="7" fill="1" visible="yes" active="yes"/>
<layer number="49" name="Reference" color="7" fill="1" visible="yes" active="yes"/>
<layer number="50" name="dxf" color="7" fill="1" visible="no" active="no"/>
<layer number="51" name="tDocu" color="7" fill="1" visible="yes" active="yes"/>
<layer number="52" name="bDocu" color="7" fill="1" visible="yes" active="yes"/>
<layer number="53" name="tGND_GNDA" color="7" fill="9" visible="no" active="no"/>
<layer number="54" name="bGND_GNDA" color="1" fill="9" visible="no" active="no"/>
<layer number="56" name="wert" color="7" fill="1" visible="no" active="no"/>
<layer number="57" name="tCAD" color="7" fill="1" visible="no" active="no"/>
<layer number="59" name="tCarbon" color="7" fill="1" visible="no" active="no"/>
<layer number="60" name="bCarbon" color="7" fill="1" visible="no" active="no"/>
<layer number="90" name="Modules" color="5" fill="1" visible="no" active="no"/>
<layer number="91" name="Nets" color="2" fill="1" visible="no" active="no"/>
<layer number="92" name="Busses" color="1" fill="1" visible="no" active="no"/>
<layer number="93" name="Pins" color="2" fill="1" visible="no" active="no"/>
<layer number="94" name="Symbols" color="4" fill="1" visible="no" active="no"/>
<layer number="95" name="Names" color="7" fill="1" visible="no" active="no"/>
<layer number="96" name="Values" color="7" fill="1" visible="no" active="no"/>
<layer number="97" name="Info" color="7" fill="1" visible="no" active="no"/>
<layer number="98" name="Guide" color="6" fill="1" visible="no" active="no"/>
<layer number="99" name="SpiceOrder" color="7" fill="1" visible="no" active="no"/>
<layer number="100" name="Muster" color="7" fill="1" visible="no" active="no"/>
<layer number="101" name="Patch_Top" color="12" fill="4" visible="yes" active="yes"/>
<layer number="102" name="Vscore" color="7" fill="1" visible="yes" active="yes"/>
<layer number="103" name="tMap" color="7" fill="1" visible="yes" active="yes"/>
<layer number="104" name="Name" color="7" fill="1" visible="yes" active="yes"/>
<layer number="105" name="tPlate" color="14" fill="6" visible="yes" active="yes"/>
<layer number="106" name="bPlate" color="14" fill="3" visible="yes" active="yes"/>
<layer number="107" name="Crop" color="11" fill="1" visible="yes" active="yes"/>
<layer number="108" name="tplace-old" color="10" fill="1" visible="yes" active="yes"/>
<layer number="109" name="ref-old" color="11" fill="1" visible="yes" active="yes"/>
<layer number="110" name="fp0" color="7" fill="1" visible="yes" active="yes"/>
<layer number="111" name="LPC17xx" color="7" fill="1" visible="yes" active="yes"/>
<layer number="112" name="tSilk" color="7" fill="1" visible="yes" active="yes"/>
<layer number="113" name="IDFDebug" color="4" fill="1" visible="yes" active="yes"/>
<layer number="114" name="Badge_Outline" color="7" fill="1" visible="yes" active="yes"/>
<layer number="115" name="ReferenceISLANDS" color="7" fill="1" visible="yes" active="yes"/>
<layer number="116" name="Patch_BOT" color="9" fill="4" visible="yes" active="yes"/>
<layer number="118" name="Rect_Pads" color="7" fill="1" visible="yes" active="yes"/>
<layer number="121" name="_tsilk" color="7" fill="1" visible="yes" active="yes"/>
<layer number="122" name="_bsilk" color="7" fill="1" visible="yes" active="yes"/>
<layer number="123" name="tTestmark" color="7" fill="1" visible="yes" active="yes"/>
<layer number="124" name="bTestmark" color="7" fill="1" visible="yes" active="yes"/>
<layer number="125" name="_tNames" color="7" fill="1" visible="yes" active="yes"/>
<layer number="126" name="_bNames" color="7" fill="1" visible="yes" active="yes"/>
<layer number="127" name="_tValues" color="7" fill="1" visible="yes" active="yes"/>
<layer number="128" name="_bValues" color="7" fill="1" visible="yes" active="yes"/>
<layer number="129" name="Mask" color="7" fill="1" visible="yes" active="yes"/>
<layer number="131" name="tAdjust" color="7" fill="1" visible="yes" active="yes"/>
<layer number="132" name="bAdjust" color="7" fill="1" visible="yes" active="yes"/>
<layer number="144" name="Drill_legend" color="7" fill="1" visible="yes" active="yes"/>
<layer number="150" name="Notes" color="7" fill="1" visible="yes" active="yes"/>
<layer number="151" name="HeatSink" color="7" fill="1" visible="yes" active="yes"/>
<layer number="152" name="_bDocu" color="7" fill="1" visible="yes" active="yes"/>
<layer number="153" name="FabDoc1" color="7" fill="1" visible="yes" active="yes"/>
<layer number="154" name="FabDoc2" color="7" fill="1" visible="yes" active="yes"/>
<layer number="155" name="FabDoc3" color="7" fill="1" visible="yes" active="yes"/>
<layer number="199" name="Contour" color="7" fill="1" visible="yes" active="yes"/>
<layer number="200" name="200bmp" color="1" fill="10" visible="no" active="no"/>
<layer number="201" name="201bmp" color="2" fill="1" visible="no" active="no"/>
<layer number="202" name="202bmp" color="3" fill="1" visible="no" active="no"/>
<layer number="203" name="203bmp" color="4" fill="10" visible="yes" active="yes"/>
<layer number="204" name="204bmp" color="5" fill="10" visible="yes" active="yes"/>
<layer number="205" name="205bmp" color="6" fill="10" visible="yes" active="yes"/>
<layer number="206" name="206bmp" color="7" fill="10" visible="yes" active="yes"/>
<layer number="207" name="207bmp" color="8" fill="10" visible="yes" active="yes"/>
<layer number="208" name="208bmp" color="9" fill="10" visible="yes" active="yes"/>
<layer number="209" name="209bmp" color="7" fill="1" visible="yes" active="yes"/>
<layer number="210" name="210bmp" color="7" fill="1" visible="yes" active="yes"/>
<layer number="211" name="211bmp" color="7" fill="1" visible="yes" active="yes"/>
<layer number="212" name="212bmp" color="7" fill="1" visible="yes" active="yes"/>
<layer number="213" name="213bmp" color="7" fill="1" visible="yes" active="yes"/>
<layer number="214" name="214bmp" color="7" fill="1" visible="yes" active="yes"/>
<layer number="215" name="215bmp" color="7" fill="1" visible="yes" active="yes"/>
<layer number="216" name="216bmp" color="7" fill="1" visible="yes" active="yes"/>
<layer number="217" name="217bmp" color="18" fill="1" visible="no" active="no"/>
<layer number="218" name="218bmp" color="19" fill="1" visible="no" active="no"/>
<layer number="219" name="219bmp" color="20" fill="1" visible="no" active="no"/>
<layer number="220" name="220bmp" color="21" fill="1" visible="no" active="no"/>
<layer number="221" name="221bmp" color="22" fill="1" visible="no" active="no"/>
<layer number="222" name="222bmp" color="23" fill="1" visible="no" active="no"/>
<layer number="223" name="223bmp" color="24" fill="1" visible="no" active="no"/>
<layer number="224" name="224bmp" color="25" fill="1" visible="no" active="no"/>
<layer number="225" name="225bmp" color="7" fill="1" visible="yes" active="yes"/>
<layer number="226" name="226bmp" color="7" fill="1" visible="yes" active="yes"/>
<layer number="227" name="227bmp" color="7" fill="1" visible="yes" active="yes"/>
<layer number="228" name="228bmp" color="7" fill="1" visible="yes" active="yes"/>
<layer number="229" name="229bmp" color="7" fill="1" visible="yes" active="yes"/>
<layer number="230" name="230bmp" color="7" fill="1" visible="yes" active="yes"/>
<layer number="231" name="231bmp" color="7" fill="1" visible="yes" active="yes"/>
<layer number="232" name="Eagle3D_PG2" color="14" fill="2" visible="yes" active="yes"/>
<layer number="233" name="Eagle3D_PG3" color="14" fill="4" visible="yes" active="yes"/>
<layer number="248" name="Housing" color="7" fill="1" visible="yes" active="yes"/>
<layer number="249" name="Edge" color="7" fill="1" visible="yes" active="yes"/>
<layer number="250" name="Descript" color="3" fill="1" visible="no" active="no"/>
<layer number="251" name="SMDround" color="12" fill="11" visible="no" active="no"/>
<layer number="254" name="cooling" color="7" fill="1" visible="yes" active="yes"/>
<layer number="255" name="routoute" color="7" fill="1" visible="yes" active="yes"/>
</layers>
<board>
<plain>
<hole x="2.54" y="2.54" drill="3.2"/>
<hole x="71.12" y="2.54" drill="3.2"/>
<hole x="71.12" y="86.36" drill="3.2"/>
<hole x="2.54" y="86.36" drill="3.2"/>
<wire x1="2.54" y1="0" x2="0" y2="2.54" width="0.254" layer="20" curve="-90"/>
<wire x1="0" y1="2.54" x2="0" y2="86.36" width="0.254" layer="20"/>
<wire x1="0" y1="86.36" x2="2.54" y2="88.9" width="0.254" layer="20" curve="-90"/>
<wire x1="2.54" y1="88.9" x2="71.12" y2="88.9" width="0.254" layer="20"/>
<wire x1="71.12" y1="0" x2="2.54" y2="0" width="0.254" layer="20"/>
<wire x1="71.12" y1="0" x2="73.66" y2="2.54" width="0.254" layer="20" curve="90"/>
<wire x1="73.66" y1="2.54" x2="73.66" y2="86.36" width="0.254" layer="20"/>
<wire x1="73.66" y1="86.36" x2="71.12" y2="88.9" width="0.254" layer="20" curve="90"/>
<text x="18.542" y="35.687" size="1.27" layer="25">GND</text>
<text x="15.748" y="44.323" size="1.27" layer="25" rot="R180">Rx</text>
<text x="18.542" y="45.593" size="1.27" layer="25">Tx</text>
<text x="64.008" y="18.923" size="1.778" layer="51">R</text>
<text x="62.357" y="14.478" size="1.778" layer="51">C</text>
<text x="64.135" y="32.004" size="1.778" layer="51" rot="R270">TC+</text>
<text x="65.913" y="36.576" size="1.778" layer="51" rot="R90">TC- (red)</text>
<text x="69.596" y="48.768" size="1.4224" layer="52" rot="MR0">ABE-Stat 1.01.01
Daniel M. Jenkins
December 29, 2017
Improved isolation
Battery connector
250kHz ext MCLK for AD5933</text>
<text x="14.605" y="68.58" size="2.54" layer="51">+</text>
<text x="20.955" y="68.453" size="2.54" layer="51">-</text>
<text x="69.977" y="59.817" size="0.6096" layer="51" rot="R90">AD5061
Vout</text>
<text x="69.9135" y="54.102" size="0.6096" layer="51" rot="R90">AD5933
Vout</text>
<text x="63.754" y="10.16" size="1.778" layer="51">W</text>
<text x="69.9135" y="56.896" size="0.6096" layer="51" rot="R90">AREF</text>
<text x="27.305" y="3.937" size="0.8128" layer="51">O12</text>
<text x="24.638" y="3.81" size="0.8128" layer="51">O13</text>
<text x="22.098" y="3.81" size="0.8128" layer="51">O14</text>
<text x="19.558" y="3.81" size="0.8128" layer="51">O15</text>
<text x="69.977" y="51.6255" size="0.6096" layer="51" rot="R90">VTIA
Vout</text>
<text x="17.5895" y="66.8655" size="0.6096" layer="51">USB</text>
<text x="13.5255" y="66.8655" size="0.6096" layer="51">BATTERY</text>
<text x="15.6845" y="37.9095" size="0.8128" layer="25" rot="R90">JP4</text>
<text x="71.247" y="11.4935" size="0.8128" layer="25" rot="R90">J1</text>
<text x="12.7635" y="57.4675" size="1.778" layer="25">A2</text>
</plain>
<libraries>
<library name="rcl">
<description>&lt;b&gt;Resistors, Capacitors, Inductors&lt;/b&gt;&lt;p&gt;
Based on the previous libraries:
&lt;ul&gt;
&lt;li&gt;r.lbr
&lt;li&gt;cap.lbr 
&lt;li&gt;cap-fe.lbr
&lt;li&gt;captant.lbr
&lt;li&gt;polcap.lbr
&lt;li&gt;ipc-smd.lbr
&lt;/ul&gt;
All SMD packages are defined according to the IPC specifications and  CECC&lt;p&gt;
&lt;author&gt;Created by librarian@cadsoft.de&lt;/author&gt;&lt;p&gt;
&lt;p&gt;
for Electrolyt Capacitors see also :&lt;p&gt;
www.bccomponents.com &lt;p&gt;
www.panasonic.com&lt;p&gt;
www.kemet.com&lt;p&gt;
http://www.secc.co.jp/pdf/os_e/2004/e_os_all.pdf &lt;b&gt;(SANYO)&lt;/b&gt;
&lt;p&gt;
for trimmer refence see : &lt;u&gt;www.electrospec-inc.com/cross_references/trimpotcrossref.asp&lt;/u&gt;&lt;p&gt;

&lt;table border=0 cellspacing=0 cellpadding=0 width="100%" cellpaddding=0&gt;
&lt;tr valign="top"&gt;

&lt;! &lt;td width="10"&gt;&amp;nbsp;&lt;/td&gt;
&lt;td width="90%"&gt;

&lt;b&gt;&lt;font color="#0000FF" size="4"&gt;TRIM-POT CROSS REFERENCE&lt;/font&gt;&lt;/b&gt;
&lt;P&gt;
&lt;TABLE BORDER=0 CELLSPACING=1 CELLPADDING=2&gt;
  &lt;TR&gt;
    &lt;TD COLSPAN=8&gt;
      &lt;FONT SIZE=3 FACE=ARIAL&gt;&lt;B&gt;RECTANGULAR MULTI-TURN&lt;/B&gt;&lt;/FONT&gt;
    &lt;/TD&gt;
  &lt;/TR&gt;
  &lt;TR&gt;
    &lt;TD ALIGN=CENTER&gt;
      &lt;B&gt;
      &lt;FONT SIZE=3 FACE=ARIAL color="#FF0000"&gt;BOURNS&lt;/FONT&gt;
      &lt;/B&gt;
    &lt;/TD&gt;
    &lt;TD ALIGN=CENTER&gt;
      &lt;B&gt;
      &lt;FONT SIZE=3 FACE=ARIAL color="#FF0000"&gt;BI&amp;nbsp;TECH&lt;/FONT&gt;
      &lt;/B&gt;
    &lt;/TD&gt;
    &lt;TD ALIGN=CENTER&gt;
      &lt;B&gt;
      &lt;FONT SIZE=3 FACE=ARIAL color="#FF0000"&gt;DALE-VISHAY&lt;/FONT&gt;
      &lt;/B&gt;
    &lt;/TD&gt;
    &lt;TD ALIGN=CENTER&gt;
      &lt;B&gt;
      &lt;FONT SIZE=3 FACE=ARIAL color="#FF0000"&gt;PHILIPS/MEPCO&lt;/FONT&gt;
      &lt;/B&gt;
    &lt;/TD&gt;
    &lt;TD ALIGN=CENTER&gt;
      &lt;B&gt;
      &lt;FONT SIZE=3 FACE=ARIAL color="#FF0000"&gt;MURATA&lt;/FONT&gt;
      &lt;/B&gt;
    &lt;/TD&gt;
    &lt;TD ALIGN=CENTER&gt;
      &lt;B&gt;
      &lt;FONT SIZE=3 FACE=ARIAL color="#FF0000"&gt;PANASONIC&lt;/FONT&gt;
      &lt;/B&gt;
    &lt;/TD&gt;
    &lt;TD ALIGN=CENTER&gt;
      &lt;B&gt;
      &lt;FONT SIZE=3 FACE=ARIAL color="#FF0000"&gt;SPECTROL&lt;/FONT&gt;
      &lt;/B&gt;
    &lt;/TD&gt;
    &lt;TD ALIGN=CENTER&gt;
      &lt;B&gt;
      &lt;FONT SIZE=3 FACE=ARIAL color="#FF0000"&gt;MILSPEC&lt;/FONT&gt;
      &lt;/B&gt;
    &lt;/TD&gt;&lt;TD&gt;&amp;nbsp;&lt;/TD&gt;
  &lt;/TR&gt;
  &lt;TR&gt;
    &lt;TD BGCOLOR="#cccccc" ALIGN=CENTER&gt;&lt;FONT FACE=ARIAL SIZE=3 &gt;
      3005P&lt;BR&gt;
      3006P&lt;BR&gt;
      3006W&lt;BR&gt;
      3006Y&lt;BR&gt;
      3009P&lt;BR&gt;
      3009W&lt;BR&gt;
      3009Y&lt;BR&gt;
      3057J&lt;BR&gt;
      3057L&lt;BR&gt;
      3057P&lt;BR&gt;
      3057Y&lt;BR&gt;
      3059J&lt;BR&gt;
      3059L&lt;BR&gt;
      3059P&lt;BR&gt;
      3059Y&lt;BR&gt;&lt;/FONT&gt;
    &lt;/TD&gt;
    &lt;TD BGCOLOR="#cccccc" ALIGN=CENTER&gt;&lt;FONT FACE=ARIAL SIZE=3&gt;
      -&lt;BR&gt;
      89P&lt;BR&gt;
      89W&lt;BR&gt;
      89X&lt;BR&gt;
      89PH&lt;BR&gt;
      76P&lt;BR&gt;
      89XH&lt;BR&gt;
      78SLT&lt;BR&gt;
      78L&amp;nbsp;ALT&lt;BR&gt;
      56P&amp;nbsp;ALT&lt;BR&gt;
      78P&amp;nbsp;ALT&lt;BR&gt;
      T8S&lt;BR&gt;
      78L&lt;BR&gt;
      56P&lt;BR&gt;
      78P&lt;BR&gt;&lt;/FONT&gt;
    &lt;/TD&gt;
    &lt;TD BGCOLOR="#cccccc" ALIGN=CENTER&gt;&lt;FONT FACE=ARIAL SIZE=3&gt;
      -&lt;BR&gt;
      T18/784&lt;BR&gt;
      783&lt;BR&gt;
      781&lt;BR&gt;
      -&lt;BR&gt;
      -&lt;BR&gt;
      -&lt;BR&gt;
      2199&lt;BR&gt;
      1697/1897&lt;BR&gt;
      1680/1880&lt;BR&gt;
      2187&lt;BR&gt;
      -&lt;BR&gt;
      -&lt;BR&gt;
      -&lt;BR&gt;
      -&lt;BR&gt;&lt;/FONT&gt;
    &lt;/TD&gt;
    &lt;TD BGCOLOR="#cccccc" ALIGN=CENTER&gt;&lt;FONT FACE=ARIAL SIZE=3&gt;
      -&lt;BR&gt;
      8035EKP/CT20/RJ-20P&lt;BR&gt;
      -&lt;BR&gt;
      RJ-20X&lt;BR&gt;
      -&lt;BR&gt;
      -&lt;BR&gt;
      -&lt;BR&gt;
      1211L&lt;BR&gt;
      8012EKQ&amp;nbsp;ALT&lt;BR&gt;
      8012EKR&amp;nbsp;ALT&lt;BR&gt;
      1211P&lt;BR&gt;
      8012EKJ&lt;BR&gt;
      8012EKL&lt;BR&gt;
      8012EKQ&lt;BR&gt;
      8012EKR&lt;BR&gt;&lt;/FONT&gt;
    &lt;/TD&gt;
    &lt;TD BGCOLOR="#cccccc" ALIGN=CENTER&gt;&lt;FONT FACE=ARIAL SIZE=3&gt;
      -&lt;BR&gt;
      2101P&lt;BR&gt;
      2101W&lt;BR&gt;
      2101Y&lt;BR&gt;
      -&lt;BR&gt;
      -&lt;BR&gt;
      -&lt;BR&gt;
      -&lt;BR&gt;
      -&lt;BR&gt;
      -&lt;BR&gt;
      -&lt;BR&gt;
      -&lt;BR&gt;
      2102L&lt;BR&gt;
      2102S&lt;BR&gt;
      2102Y&lt;BR&gt;&lt;/FONT&gt;
    &lt;/TD&gt;
    &lt;TD BGCOLOR="#cccccc" ALIGN=CENTER&gt;&lt;FONT FACE=ARIAL SIZE=3&gt;
      -&lt;BR&gt;
      EVMCOG&lt;BR&gt;
      -&lt;BR&gt;
      -&lt;BR&gt;
      -&lt;BR&gt;
      -&lt;BR&gt;
      -&lt;BR&gt;
      -&lt;BR&gt;
      -&lt;BR&gt;
      -&lt;BR&gt;
      -&lt;BR&gt;
      -&lt;BR&gt;
      -&lt;BR&gt;
      -&lt;BR&gt;
      -&lt;BR&gt;&lt;/FONT&gt;
    &lt;/TD&gt;
    &lt;TD BGCOLOR="#cccccc" ALIGN=CENTER&gt;&lt;FONT FACE=ARIAL SIZE=3&gt;
      -&lt;BR&gt;
      43P&lt;BR&gt;
      43W&lt;BR&gt;
      43Y&lt;BR&gt;
      -&lt;BR&gt;
      -&lt;BR&gt;
      -&lt;BR&gt;
      -&lt;BR&gt;
      40L&lt;BR&gt;
      40P&lt;BR&gt;
      40Y&lt;BR&gt;
      70Y-T602&lt;BR&gt;
      70L&lt;BR&gt;
      70P&lt;BR&gt;
      70Y&lt;BR&gt;&lt;/FONT&gt;
    &lt;/TD&gt;
    &lt;TD BGCOLOR="#cccccc" ALIGN=CENTER&gt;&lt;FONT FACE=ARIAL SIZE=3&gt;
      -&lt;BR&gt;
      -&lt;BR&gt;
      -&lt;BR&gt;
      -&lt;BR&gt;
      -&lt;BR&gt;
      -&lt;BR&gt;
      -&lt;BR&gt;
      -&lt;BR&gt;
      RT/RTR12&lt;BR&gt;
      RT/RTR12&lt;BR&gt;
      RT/RTR12&lt;BR&gt;
      -&lt;BR&gt;
      RJ/RJR12&lt;BR&gt;
      RJ/RJR12&lt;BR&gt;
      RJ/RJR12&lt;BR&gt;&lt;/FONT&gt;
    &lt;/TD&gt;
  &lt;/TR&gt;
  &lt;TR&gt;
    &lt;TD COLSPAN=8&gt;&amp;nbsp;
    &lt;/TD&gt;
  &lt;/TR&gt;
  &lt;TR&gt;
    &lt;TD COLSPAN=8&gt;
      &lt;FONT SIZE=4 FACE=ARIAL&gt;&lt;B&gt;SQUARE MULTI-TURN&lt;/B&gt;&lt;/FONT&gt;
    &lt;/TD&gt;
  &lt;/TR&gt;
  &lt;TR&gt;
   &lt;TD ALIGN=CENTER&gt;
      &lt;FONT SIZE=3 FACE=ARIAL&gt;&lt;B&gt;BOURN&lt;/B&gt;&lt;/FONT&gt;
    &lt;/TD&gt;
    &lt;TD ALIGN=CENTER&gt;
      &lt;FONT SIZE=3 FACE=ARIAL&gt;&lt;B&gt;BI&amp;nbsp;TECH&lt;/B&gt;&lt;/FONT&gt;
    &lt;/TD&gt;
    &lt;TD ALIGN=CENTER&gt;
      &lt;FONT SIZE=3 FACE=ARIAL&gt;&lt;B&gt;DALE-VISHAY&lt;/B&gt;&lt;/FONT&gt;
    &lt;/TD&gt;
    &lt;TD ALIGN=CENTER&gt;
      &lt;FONT SIZE=3 FACE=ARIAL&gt;&lt;B&gt;PHILIPS/MEPCO&lt;/B&gt;&lt;/FONT&gt;
    &lt;/TD&gt;
    &lt;TD ALIGN=CENTER&gt;
      &lt;FONT SIZE=3 FACE=ARIAL&gt;&lt;B&gt;MURATA&lt;/B&gt;&lt;/FONT&gt;
    &lt;/TD&gt;
    &lt;TD ALIGN=CENTER&gt;
      &lt;FONT SIZE=3 FACE=ARIAL&gt;&lt;B&gt;PANASONIC&lt;/B&gt;&lt;/FONT&gt;
    &lt;/TD&gt;
    &lt;TD ALIGN=CENTER&gt;
      &lt;FONT SIZE=3 FACE=ARIAL&gt;&lt;B&gt;SPECTROL&lt;/B&gt;&lt;/FONT&gt;
    &lt;/TD&gt;
    &lt;TD ALIGN=CENTER&gt;
      &lt;FONT SIZE=3 FACE=ARIAL&gt;&lt;B&gt;MILSPEC&lt;/B&gt;&lt;/FONT&gt;
    &lt;/TD&gt;
  &lt;/TR&gt;
  &lt;TR&gt;
    &lt;TD BGCOLOR="#cccccc" ALIGN=CENTER&gt;&lt;FONT FACE=ARIAL SIZE=3&gt;
      3250L&lt;BR&gt;
      3250P&lt;BR&gt;
      3250W&lt;BR&gt;
      3250X&lt;BR&gt;
      3252P&lt;BR&gt;
      3252W&lt;BR&gt;
      3252X&lt;BR&gt;
      3260P&lt;BR&gt;
      3260W&lt;BR&gt;
      3260X&lt;BR&gt;
      3262P&lt;BR&gt;
      3262W&lt;BR&gt;
      3262X&lt;BR&gt;
      3266P&lt;BR&gt;
      3266W&lt;BR&gt;
      3266X&lt;BR&gt;
      3290H&lt;BR&gt;
      3290P&lt;BR&gt;
      3290W&lt;BR&gt;
      3292P&lt;BR&gt;
      3292W&lt;BR&gt;
      3292X&lt;BR&gt;
      3296P&lt;BR&gt;
      3296W&lt;BR&gt;
      3296X&lt;BR&gt;
      3296Y&lt;BR&gt;
      3296Z&lt;BR&gt;
      3299P&lt;BR&gt;
      3299W&lt;BR&gt;
      3299X&lt;BR&gt;
      3299Y&lt;BR&gt;
      3299Z&lt;BR&gt;&lt;/FONT&gt;
    &lt;/TD&gt;
    &lt;TD BGCOLOR="#cccccc" ALIGN=CENTER&gt;&lt;FONT FACE=ARIAL SIZE=3&gt;
      -&lt;BR&gt;
      66P&amp;nbsp;ALT&lt;BR&gt;
      66W&amp;nbsp;ALT&lt;BR&gt;
      66X&amp;nbsp;ALT&lt;BR&gt;
      66P&amp;nbsp;ALT&lt;BR&gt;
      66W&amp;nbsp;ALT&lt;BR&gt;
      66X&amp;nbsp;ALT&lt;BR&gt;
      -&lt;BR&gt;
      64W&amp;nbsp;ALT&lt;BR&gt;
      -&lt;BR&gt;
      64P&amp;nbsp;ALT&lt;BR&gt;
      64W&amp;nbsp;ALT&lt;BR&gt;
      64X&amp;nbsp;ALT&lt;BR&gt;
      64P&lt;BR&gt;
      64W&lt;BR&gt;
      64X&lt;BR&gt;
      66X&amp;nbsp;ALT&lt;BR&gt;
      66P&amp;nbsp;ALT&lt;BR&gt;
      66W&amp;nbsp;ALT&lt;BR&gt;
      66P&lt;BR&gt;
      66W&lt;BR&gt;
      66X&lt;BR&gt;
      67P&lt;BR&gt;
      67W&lt;BR&gt;
      67X&lt;BR&gt;
      67Y&lt;BR&gt;
      67Z&lt;BR&gt;
      68P&lt;BR&gt;
      68W&lt;BR&gt;
      68X&lt;BR&gt;
      67Y&amp;nbsp;ALT&lt;BR&gt;
      67Z&amp;nbsp;ALT&lt;BR&gt;&lt;/FONT&gt;
    &lt;/TD&gt;
    &lt;TD BGCOLOR="#cccccc" ALIGN=CENTER&gt;&lt;FONT FACE=ARIAL SIZE=3&gt;
      5050&lt;BR&gt;
      5091&lt;BR&gt;
      5080&lt;BR&gt;
      5087&lt;BR&gt;
      -&lt;BR&gt;
      -&lt;BR&gt;
      -&lt;BR&gt;
      -&lt;BR&gt;
      -&lt;BR&gt;
      -&lt;BR&gt;
      -&lt;BR&gt;
      T63YB&lt;BR&gt;
      T63XB&lt;BR&gt;
      -&lt;BR&gt;
      -&lt;BR&gt;
      -&lt;BR&gt;
      5887&lt;BR&gt;
      5891&lt;BR&gt;
      5880&lt;BR&gt;
      -&lt;BR&gt;
      -&lt;BR&gt;
      -&lt;BR&gt;
      T93Z&lt;BR&gt;
      T93YA&lt;BR&gt;
      T93XA&lt;BR&gt;
      T93YB&lt;BR&gt;
      T93XB&lt;BR&gt;
      -&lt;BR&gt;
      -&lt;BR&gt;
      -&lt;BR&gt;
      -&lt;BR&gt;
      -&lt;BR&gt;&lt;/FONT&gt;
    &lt;/TD&gt;
    &lt;TD BGCOLOR="#cccccc" ALIGN=CENTER&gt;&lt;FONT FACE=ARIAL SIZE=3&gt;
      -&lt;BR&gt;
      -&lt;BR&gt;
      -&lt;BR&gt;
      -&lt;BR&gt;
      -&lt;BR&gt;
      -&lt;BR&gt;
      -&lt;BR&gt;
      -&lt;BR&gt;
      -&lt;BR&gt;
      -&lt;BR&gt;
      8026EKP&lt;BR&gt;
      8026EKW&lt;BR&gt;
      8026EKM&lt;BR&gt;
      8026EKP&lt;BR&gt;
      8026EKB&lt;BR&gt;
      8026EKM&lt;BR&gt;
      1309X&lt;BR&gt;
      1309P&lt;BR&gt;
      1309W&lt;BR&gt;
      8024EKP&lt;BR&gt;
      8024EKW&lt;BR&gt;
      8024EKN&lt;BR&gt;
      RJ-9P/CT9P&lt;BR&gt;
      RJ-9W&lt;BR&gt;
      RJ-9X&lt;BR&gt;
      -&lt;BR&gt;
      -&lt;BR&gt;
      -&lt;BR&gt;
      -&lt;BR&gt;
      -&lt;BR&gt;
      -&lt;BR&gt;
      -&lt;BR&gt;&lt;/FONT&gt;
    &lt;/TD&gt;
    &lt;TD BGCOLOR="#cccccc" ALIGN=CENTER&gt;&lt;FONT FACE=ARIAL SIZE=3&gt;
      -&lt;BR&gt;
      -&lt;BR&gt;
      -&lt;BR&gt;
      -&lt;BR&gt;
      -&lt;BR&gt;
      -&lt;BR&gt;
      -&lt;BR&gt;
      -&lt;BR&gt;
      -&lt;BR&gt;
      -&lt;BR&gt;
      3103P&lt;BR&gt;
      3103Y&lt;BR&gt;
      3103Z&lt;BR&gt;
      3103P&lt;BR&gt;
      3103Y&lt;BR&gt;
      3103Z&lt;BR&gt;
      -&lt;BR&gt;
      -&lt;BR&gt;
      -&lt;BR&gt;
      -&lt;BR&gt;
      -&lt;BR&gt;
      -&lt;BR&gt;
      3105P/3106P&lt;BR&gt;
      3105W/3106W&lt;BR&gt;
      3105X/3106X&lt;BR&gt;
      3105Y/3106Y&lt;BR&gt;
      3105Z/3105Z&lt;BR&gt;
      3102P&lt;BR&gt;
      3102W&lt;BR&gt;
      3102X&lt;BR&gt;
      3102Y&lt;BR&gt;
      3102Z&lt;BR&gt;&lt;/FONT&gt;
    &lt;/TD&gt;
    &lt;TD BGCOLOR="#cccccc" ALIGN=CENTER&gt;&lt;FONT FACE=ARIAL SIZE=3&gt;
      -&lt;BR&gt;
      -&lt;BR&gt;
      -&lt;BR&gt;
      -&lt;BR&gt;
      -&lt;BR&gt;
      -&lt;BR&gt;
      -&lt;BR&gt;
      -&lt;BR&gt;
      -&lt;BR&gt;
      -&lt;BR&gt;
      -&lt;BR&gt;
      -&lt;BR&gt;
      -&lt;BR&gt;
      -&lt;BR&gt;
      -&lt;BR&gt;
      -&lt;BR&gt;
      -&lt;BR&gt;
      -&lt;BR&gt;
      -&lt;BR&gt;
      -&lt;BR&gt;
      -&lt;BR&gt;
      -&lt;BR&gt;
      EVMCBG&lt;BR&gt;
      EVMCCG&lt;BR&gt;
      -&lt;BR&gt;
      -&lt;BR&gt;
      -&lt;BR&gt;
      -&lt;BR&gt;
      -&lt;BR&gt;
      -&lt;BR&gt;
      -&lt;BR&gt;
      -&lt;BR&gt;&lt;/FONT&gt;
    &lt;/TD&gt;
    &lt;TD BGCOLOR="#cccccc" ALIGN=CENTER&gt;&lt;FONT FACE=ARIAL SIZE=3&gt;
      55-1-X&lt;BR&gt;
      55-4-X&lt;BR&gt;
      55-3-X&lt;BR&gt;
      55-2-X&lt;BR&gt;
      -&lt;BR&gt;
      -&lt;BR&gt;
      -&lt;BR&gt;
      -&lt;BR&gt;
      -&lt;BR&gt;
      -&lt;BR&gt;
      -&lt;BR&gt;
      -&lt;BR&gt;
      -&lt;BR&gt;
      -&lt;BR&gt;
      -&lt;BR&gt;
      -&lt;BR&gt;
      50-2-X&lt;BR&gt;
      50-4-X&lt;BR&gt;
      50-3-X&lt;BR&gt;
      -&lt;BR&gt;
      -&lt;BR&gt;
      -&lt;BR&gt;
      64P&lt;BR&gt;
      64W&lt;BR&gt;
      64X&lt;BR&gt;
      64Y&lt;BR&gt;
      64Z&lt;BR&gt;
      -&lt;BR&gt;
      -&lt;BR&gt;
      -&lt;BR&gt;
      -&lt;BR&gt;
      -&lt;BR&gt;&lt;/FONT&gt;
    &lt;/TD&gt;
    &lt;TD BGCOLOR="#cccccc" ALIGN=CENTER&gt;&lt;FONT FACE=ARIAL SIZE=3&gt;
      RT/RTR22&lt;BR&gt;
      RT/RTR22&lt;BR&gt;
      RT/RTR22&lt;BR&gt;
      RT/RTR22&lt;BR&gt;
      RJ/RJR22&lt;BR&gt;
      RJ/RJR22&lt;BR&gt;
      RJ/RJR22&lt;BR&gt;
      RT/RTR26&lt;BR&gt;
      RT/RTR26&lt;BR&gt;
      RT/RTR26&lt;BR&gt;
      RJ/RJR26&lt;BR&gt;
      RJ/RJR26&lt;BR&gt;
      RJ/RJR26&lt;BR&gt;
      RJ/RJR26&lt;BR&gt;
      RJ/RJR26&lt;BR&gt;
      RJ/RJR26&lt;BR&gt;
      RT/RTR24&lt;BR&gt;
      RT/RTR24&lt;BR&gt;
      RT/RTR24&lt;BR&gt;
      RJ/RJR24&lt;BR&gt;
      RJ/RJR24&lt;BR&gt;
      RJ/RJR24&lt;BR&gt;
      RJ/RJR24&lt;BR&gt;
      RJ/RJR24&lt;BR&gt;
      RJ/RJR24&lt;BR&gt;
      -&lt;BR&gt;
      -&lt;BR&gt;
      -&lt;BR&gt;
      -&lt;BR&gt;
      -&lt;BR&gt;
      -&lt;BR&gt;
      -&lt;BR&gt;&lt;/FONT&gt;
    &lt;/TD&gt;
  &lt;/TR&gt;
  &lt;TR&gt;
    &lt;TD COLSPAN=8&gt;&amp;nbsp;
    &lt;/TD&gt;
  &lt;/TR&gt;
  &lt;TR&gt;
    &lt;TD COLSPAN=8&gt;
      &lt;FONT SIZE=4 FACE=ARIAL&gt;&lt;B&gt;SINGLE TURN&lt;/B&gt;&lt;/FONT&gt;
    &lt;/TD&gt;
  &lt;/TR&gt;
  &lt;TR&gt;
    &lt;TD ALIGN=CENTER&gt;
      &lt;FONT SIZE=3 FACE=ARIAL&gt;&lt;B&gt;BOURN&lt;/B&gt;&lt;/FONT&gt;
    &lt;/TD&gt;
    &lt;TD ALIGN=CENTER&gt;
      &lt;FONT SIZE=3 FACE=ARIAL&gt;&lt;B&gt;BI&amp;nbsp;TECH&lt;/B&gt;&lt;/FONT&gt;
    &lt;/TD&gt;
    &lt;TD ALIGN=CENTER&gt;
      &lt;FONT SIZE=3 FACE=ARIAL&gt;&lt;B&gt;DALE-VISHAY&lt;/B&gt;&lt;/FONT&gt;
    &lt;/TD&gt;
    &lt;TD ALIGN=CENTER&gt;
      &lt;FONT SIZE=3 FACE=ARIAL&gt;&lt;B&gt;PHILIPS/MEPCO&lt;/B&gt;&lt;/FONT&gt;
    &lt;/TD&gt;
    &lt;TD ALIGN=CENTER&gt;
      &lt;FONT SIZE=3 FACE=ARIAL&gt;&lt;B&gt;MURATA&lt;/B&gt;&lt;/FONT&gt;
    &lt;/TD&gt;
    &lt;TD ALIGN=CENTER&gt;
      &lt;FONT SIZE=3 FACE=ARIAL&gt;&lt;B&gt;PANASONIC&lt;/B&gt;&lt;/FONT&gt;
    &lt;/TD&gt;
    &lt;TD ALIGN=CENTER&gt;
      &lt;FONT SIZE=3 FACE=ARIAL&gt;&lt;B&gt;SPECTROL&lt;/B&gt;&lt;/FONT&gt;
    &lt;/TD&gt;
    &lt;TD ALIGN=CENTER&gt;
      &lt;FONT SIZE=3 FACE=ARIAL&gt;&lt;B&gt;MILSPEC&lt;/B&gt;&lt;/FONT&gt;
    &lt;/TD&gt;
  &lt;/TR&gt;
  &lt;TR&gt;
    &lt;TD BGCOLOR="#cccccc" ALIGN=CENTER&gt;&lt;FONT FACE=ARIAL SIZE=3&gt;
      3323P&lt;BR&gt;
      3323S&lt;BR&gt;
      3323W&lt;BR&gt;
      3329H&lt;BR&gt;
      3329P&lt;BR&gt;
      3329W&lt;BR&gt;
      3339H&lt;BR&gt;
      3339P&lt;BR&gt;
      3339W&lt;BR&gt;
      3352E&lt;BR&gt;
      3352H&lt;BR&gt;
      3352K&lt;BR&gt;
      3352P&lt;BR&gt;
      3352T&lt;BR&gt;
      3352V&lt;BR&gt;
      3352W&lt;BR&gt;
      3362H&lt;BR&gt;
      3362M&lt;BR&gt;
      3362P&lt;BR&gt;
      3362R&lt;BR&gt;
      3362S&lt;BR&gt;
      3362U&lt;BR&gt;
      3362W&lt;BR&gt;
      3362X&lt;BR&gt;
      3386B&lt;BR&gt;
      3386C&lt;BR&gt;
      3386F&lt;BR&gt;
      3386H&lt;BR&gt;
      3386K&lt;BR&gt;
      3386M&lt;BR&gt;
      3386P&lt;BR&gt;
      3386S&lt;BR&gt;
      3386W&lt;BR&gt;
      3386X&lt;BR&gt;&lt;/FONT&gt;
    &lt;/TD&gt;
    &lt;TD BGCOLOR="#cccccc" ALIGN=CENTER&gt;&lt;FONT FACE=ARIAL SIZE=3&gt;
      25P&lt;BR&gt;
      25S&lt;BR&gt;
      25RX&lt;BR&gt;
      82P&lt;BR&gt;
      82M&lt;BR&gt;
      82PA&lt;BR&gt;
      -&lt;BR&gt;
      -&lt;BR&gt;
      -&lt;BR&gt;
      91E&lt;BR&gt;
      91X&lt;BR&gt;
      91T&lt;BR&gt;
      91B&lt;BR&gt;
      91A&lt;BR&gt;
      91V&lt;BR&gt;
      91W&lt;BR&gt;
      25W&lt;BR&gt;
      25V&lt;BR&gt;
      25P&lt;BR&gt;
      -&lt;BR&gt;
      25S&lt;BR&gt;
      25U&lt;BR&gt;
      25RX&lt;BR&gt;
      25X&lt;BR&gt;
      72XW&lt;BR&gt;
      72XL&lt;BR&gt;
      72PM&lt;BR&gt;
      72RX&lt;BR&gt;
      -&lt;BR&gt;
      72PX&lt;BR&gt;
      72P&lt;BR&gt;
      72RXW&lt;BR&gt;
      72RXL&lt;BR&gt;
      72X&lt;BR&gt;&lt;/FONT&gt;
    &lt;/TD&gt;
    &lt;TD BGCOLOR="#cccccc" ALIGN=CENTER&gt;&lt;FONT FACE=ARIAL SIZE=3&gt;
      -&lt;BR&gt;
      -&lt;BR&gt;
      -&lt;BR&gt;
      T7YB&lt;BR&gt;
      T7YA&lt;BR&gt;
      -&lt;BR&gt;
      -&lt;BR&gt;
      -&lt;BR&gt;
      -&lt;BR&gt;
      -&lt;BR&gt;
      -&lt;BR&gt;
      -&lt;BR&gt;
      -&lt;BR&gt;
      -&lt;BR&gt;
      -&lt;BR&gt;
      -&lt;BR&gt;
      -&lt;BR&gt;
      TXD&lt;BR&gt;
      TYA&lt;BR&gt;
      TYP&lt;BR&gt;
      -&lt;BR&gt;
      TYD&lt;BR&gt;
      TX&lt;BR&gt;
      -&lt;BR&gt;
      150SX&lt;BR&gt;
      100SX&lt;BR&gt;
      102T&lt;BR&gt;
      101S&lt;BR&gt;
      190T&lt;BR&gt;
      150TX&lt;BR&gt;
      101&lt;BR&gt;
      -&lt;BR&gt;
      -&lt;BR&gt;
      101SX&lt;BR&gt;&lt;/FONT&gt;
    &lt;/TD&gt;
    &lt;TD BGCOLOR="#cccccc" ALIGN=CENTER&gt;&lt;FONT FACE=ARIAL SIZE=3&gt;
      ET6P&lt;BR&gt;
      ET6S&lt;BR&gt;
      ET6X&lt;BR&gt;
      RJ-6W/8014EMW&lt;BR&gt;
      RJ-6P/8014EMP&lt;BR&gt;
      RJ-6X/8014EMX&lt;BR&gt;
      TM7W&lt;BR&gt;
      TM7P&lt;BR&gt;
      TM7X&lt;BR&gt;
      -&lt;BR&gt;
      8017SMS&lt;BR&gt;
      -&lt;BR&gt;
      8017SMB&lt;BR&gt;
      8017SMA&lt;BR&gt;
      -&lt;BR&gt;
      -&lt;BR&gt;
      CT-6W&lt;BR&gt;
      CT-6H&lt;BR&gt;
      CT-6P&lt;BR&gt;
      CT-6R&lt;BR&gt;
      -&lt;BR&gt;
      CT-6V&lt;BR&gt;
      CT-6X&lt;BR&gt;
      -&lt;BR&gt;
      -&lt;BR&gt;
      8038EKV&lt;BR&gt;
      -&lt;BR&gt;
      8038EKX&lt;BR&gt;
      -&lt;BR&gt;
      -&lt;BR&gt;
      8038EKP&lt;BR&gt;
      8038EKZ&lt;BR&gt;
      8038EKW&lt;BR&gt;
      -&lt;BR&gt;&lt;/FONT&gt;
    &lt;/TD&gt;
    &lt;TD BGCOLOR="#cccccc" ALIGN=CENTER&gt;&lt;FONT FACE=ARIAL SIZE=3&gt;
      -&lt;BR&gt;
      -&lt;BR&gt;
      -&lt;BR&gt;
      3321H&lt;BR&gt;
      3321P&lt;BR&gt;
      3321N&lt;BR&gt;
      1102H&lt;BR&gt;
      1102P&lt;BR&gt;
      1102T&lt;BR&gt;
      RVA0911V304A&lt;BR&gt;
      -&lt;BR&gt;
      RVA0911H413A&lt;BR&gt;
      RVG0707V100A&lt;BR&gt;
      RVA0607V(H)306A&lt;BR&gt;
      RVA1214H213A&lt;BR&gt;
      -&lt;BR&gt;
      -&lt;BR&gt;
      -&lt;BR&gt;
      -&lt;BR&gt;
      -&lt;BR&gt;
      -&lt;BR&gt;
      -&lt;BR&gt;
      -&lt;BR&gt;
      -&lt;BR&gt;
      3104B&lt;BR&gt;
      3104C&lt;BR&gt;
      3104F&lt;BR&gt;
      3104H&lt;BR&gt;
      -&lt;BR&gt;
      3104M&lt;BR&gt;
      3104P&lt;BR&gt;
      3104S&lt;BR&gt;
      3104W&lt;BR&gt;
      3104X&lt;BR&gt;&lt;/FONT&gt;
    &lt;/TD&gt;
    &lt;TD BGCOLOR="#cccccc" ALIGN=CENTER&gt;&lt;FONT FACE=ARIAL SIZE=3&gt;
      EVMQ0G&lt;BR&gt;
      EVMQIG&lt;BR&gt;
      EVMQ3G&lt;BR&gt;
      EVMS0G&lt;BR&gt;
      EVMQ0G&lt;BR&gt;
      EVMG0G&lt;BR&gt;
      -&lt;BR&gt;
      -&lt;BR&gt;
      -&lt;BR&gt;
      EVMK4GA00B&lt;BR&gt;
      EVM30GA00B&lt;BR&gt;
      EVMK0GA00B&lt;BR&gt;
      EVM38GA00B&lt;BR&gt;
      EVMB6&lt;BR&gt;
      EVLQ0&lt;BR&gt;
      -&lt;BR&gt;
      EVMMSG&lt;BR&gt;
      EVMMBG&lt;BR&gt;
      EVMMAG&lt;BR&gt;
      -&lt;BR&gt;
      -&lt;BR&gt;
      EVMMCS&lt;BR&gt;
      -&lt;BR&gt;
      -&lt;BR&gt;
      -&lt;BR&gt;
      -&lt;BR&gt;
      -&lt;BR&gt;
      EVMM1&lt;BR&gt;
      -&lt;BR&gt;
      -&lt;BR&gt;
      EVMM0&lt;BR&gt;
      -&lt;BR&gt;
      -&lt;BR&gt;
      EVMM3&lt;BR&gt;&lt;/FONT&gt;
    &lt;/TD&gt;
    &lt;TD BGCOLOR="#cccccc" ALIGN=CENTER&gt;&lt;FONT FACE=ARIAL SIZE=3&gt;
      -&lt;BR&gt;
      -&lt;BR&gt;
      -&lt;BR&gt;
      62-3-1&lt;BR&gt;
      62-1-2&lt;BR&gt;
      -&lt;BR&gt;
      -&lt;BR&gt;
      -&lt;BR&gt;
      -&lt;BR&gt;
      -&lt;BR&gt;
      -&lt;BR&gt;
      -&lt;BR&gt;
      -&lt;BR&gt;
      -&lt;BR&gt;
      -&lt;BR&gt;
      -&lt;BR&gt;
      67R&lt;BR&gt;
      -&lt;BR&gt;
      67P&lt;BR&gt;
      -&lt;BR&gt;
      -&lt;BR&gt;
      -&lt;BR&gt;
      -&lt;BR&gt;
      67X&lt;BR&gt;
      63V&lt;BR&gt;
      63S&lt;BR&gt;
      63M&lt;BR&gt;
      -&lt;BR&gt;
      -&lt;BR&gt;
      63H&lt;BR&gt;
      63P&lt;BR&gt;
      -&lt;BR&gt;
      -&lt;BR&gt;
      63X&lt;BR&gt;&lt;/FONT&gt;
    &lt;/TD&gt;
    &lt;TD BGCOLOR="#cccccc" ALIGN=CENTER&gt;&lt;FONT FACE=ARIAL SIZE=3&gt;
      -&lt;BR&gt;
      -&lt;BR&gt;
      -&lt;BR&gt;
      RJ/RJR50&lt;BR&gt;
      RJ/RJR50&lt;BR&gt;
      RJ/RJR50&lt;BR&gt;
      -&lt;BR&gt;
      -&lt;BR&gt;
      -&lt;BR&gt;
      -&lt;BR&gt;
      -&lt;BR&gt;
      -&lt;BR&gt;
      -&lt;BR&gt;
      -&lt;BR&gt;
      -&lt;BR&gt;
      -&lt;BR&gt;
      -&lt;BR&gt;
      -&lt;BR&gt;
      -&lt;BR&gt;
      -&lt;BR&gt;
      -&lt;BR&gt;
      -&lt;BR&gt;
      -&lt;BR&gt;
      -&lt;BR&gt;
      -&lt;BR&gt;
      -&lt;BR&gt;
      -&lt;BR&gt;
      -&lt;BR&gt;
      -&lt;BR&gt;
      -&lt;BR&gt;
      -&lt;BR&gt;
      -&lt;BR&gt;
      -&lt;BR&gt;
      -&lt;BR&gt;&lt;/FONT&gt;
    &lt;/TD&gt;
  &lt;/TR&gt;
&lt;/TABLE&gt;
&lt;P&gt;&amp;nbsp;&lt;P&gt;
&lt;TABLE BORDER=0 CELLSPACING=1 CELLPADDING=3&gt;
  &lt;TR&gt;
    &lt;TD COLSPAN=7&gt;
      &lt;FONT color="#0000FF" SIZE=4 FACE=ARIAL&gt;&lt;B&gt;SMD TRIM-POT CROSS REFERENCE&lt;/B&gt;&lt;/FONT&gt;
      &lt;P&gt;
      &lt;FONT SIZE=4 FACE=ARIAL&gt;&lt;B&gt;MULTI-TURN&lt;/B&gt;&lt;/FONT&gt;
    &lt;/TD&gt;
  &lt;/TR&gt;
  &lt;TR&gt;
    &lt;TD&gt;
      &lt;FONT SIZE=3 FACE=ARIAL&gt;&lt;B&gt;BOURNS&lt;/B&gt;&lt;/FONT&gt;
    &lt;/TD&gt;
    &lt;TD&gt;
      &lt;FONT SIZE=3 FACE=ARIAL&gt;&lt;B&gt;BI&amp;nbsp;TECH&lt;/B&gt;&lt;/FONT&gt;
    &lt;/TD&gt;
    &lt;TD&gt;
      &lt;FONT SIZE=3 FACE=ARIAL&gt;&lt;B&gt;DALE-VISHAY&lt;/B&gt;&lt;/FONT&gt;
    &lt;/TD&gt;
    &lt;TD&gt;
      &lt;FONT SIZE=3 FACE=ARIAL&gt;&lt;B&gt;PHILIPS/MEPCO&lt;/B&gt;&lt;/FONT&gt;
    &lt;/TD&gt;
    &lt;TD&gt;
      &lt;FONT SIZE=3 FACE=ARIAL&gt;&lt;B&gt;PANASONIC&lt;/B&gt;&lt;/FONT&gt;
    &lt;/TD&gt;
    &lt;TD&gt;
      &lt;FONT SIZE=3 FACE=ARIAL&gt;&lt;B&gt;TOCOS&lt;/B&gt;&lt;/FONT&gt;
    &lt;/TD&gt;
    &lt;TD&gt;
      &lt;FONT SIZE=3 FACE=ARIAL&gt;&lt;B&gt;AUX/KYOCERA&lt;/B&gt;&lt;/FONT&gt;
    &lt;/TD&gt;
  &lt;/TR&gt;
  &lt;TR&gt;
    &lt;TD BGCOLOR="#cccccc" ALIGN=CENTER&gt;&lt;FONT FACE=ARIAL SIZE=3&gt;
      3224G&lt;BR&gt;
      3224J&lt;BR&gt;
      3224W&lt;BR&gt;
      3269P&lt;BR&gt;
      3269W&lt;BR&gt;
      3269X&lt;BR&gt;&lt;/FONT&gt;
    &lt;/TD&gt;
    &lt;TD BGCOLOR="#cccccc" ALIGN=CENTER&gt;&lt;FONT FACE=ARIAL SIZE=3&gt;
      44G&lt;BR&gt;
      44J&lt;BR&gt;
      44W&lt;BR&gt;
      84P&lt;BR&gt;
      84W&lt;BR&gt;
      84X&lt;BR&gt;&lt;/FONT&gt;
    &lt;/TD&gt;
    &lt;TD BGCOLOR="#cccccc" ALIGN=CENTER&gt;&lt;FONT FACE=ARIAL SIZE=3&gt;
      -&lt;BR&gt;
      -&lt;BR&gt;
      -&lt;BR&gt;
      ST63Z&lt;BR&gt;
      ST63Y&lt;BR&gt;
      -&lt;BR&gt;&lt;/FONT&gt;
    &lt;/TD&gt;
    &lt;TD BGCOLOR="#cccccc" ALIGN=CENTER&gt;&lt;FONT FACE=ARIAL SIZE=3&gt;
      -&lt;BR&gt;
      -&lt;BR&gt;
      -&lt;BR&gt;
      ST5P&lt;BR&gt;
      ST5W&lt;BR&gt;
      ST5X&lt;BR&gt;&lt;/FONT&gt;
    &lt;/TD&gt;
    &lt;TD BGCOLOR="#cccccc" ALIGN=CENTER&gt;&lt;FONT FACE=ARIAL SIZE=3&gt;
      -&lt;BR&gt;
      -&lt;BR&gt;
      -&lt;BR&gt;
      -&lt;BR&gt;
      -&lt;BR&gt;
      -&lt;BR&gt;&lt;/FONT&gt;
    &lt;/TD&gt;
    &lt;TD BGCOLOR="#cccccc" ALIGN=CENTER&gt;&lt;FONT FACE=ARIAL SIZE=3&gt;
      -&lt;BR&gt;
      -&lt;BR&gt;
      -&lt;BR&gt;
      -&lt;BR&gt;
      -&lt;BR&gt;
      -&lt;BR&gt;&lt;/FONT&gt;
    &lt;/TD&gt;
    &lt;TD BGCOLOR="#cccccc" ALIGN=CENTER&gt;&lt;FONT FACE=ARIAL SIZE=3&gt;
      -&lt;BR&gt;
      -&lt;BR&gt;
      -&lt;BR&gt;
      -&lt;BR&gt;
      -&lt;BR&gt;
      -&lt;BR&gt;&lt;/FONT&gt;
    &lt;/TD&gt;
  &lt;/TR&gt;
  &lt;TR&gt;
    &lt;TD COLSPAN=7&gt;&amp;nbsp;
    &lt;/TD&gt;
  &lt;/TR&gt;
  &lt;TR&gt;
    &lt;TD COLSPAN=7&gt;
      &lt;FONT SIZE=4 FACE=ARIAL&gt;&lt;B&gt;SINGLE TURN&lt;/B&gt;&lt;/FONT&gt;
    &lt;/TD&gt;
  &lt;/TR&gt;
  &lt;TR&gt;
    &lt;TD&gt;
      &lt;FONT SIZE=3 FACE=ARIAL&gt;&lt;B&gt;BOURNS&lt;/B&gt;&lt;/FONT&gt;
    &lt;/TD&gt;
    &lt;TD&gt;
      &lt;FONT SIZE=3 FACE=ARIAL&gt;&lt;B&gt;BI&amp;nbsp;TECH&lt;/B&gt;&lt;/FONT&gt;
    &lt;/TD&gt;
    &lt;TD&gt;
      &lt;FONT SIZE=3 FACE=ARIAL&gt;&lt;B&gt;DALE-VISHAY&lt;/B&gt;&lt;/FONT&gt;
    &lt;/TD&gt;
    &lt;TD&gt;
      &lt;FONT SIZE=3 FACE=ARIAL&gt;&lt;B&gt;PHILIPS/MEPCO&lt;/B&gt;&lt;/FONT&gt;
    &lt;/TD&gt;
    &lt;TD&gt;
      &lt;FONT SIZE=3 FACE=ARIAL&gt;&lt;B&gt;PANASONIC&lt;/B&gt;&lt;/FONT&gt;
    &lt;/TD&gt;
    &lt;TD&gt;
      &lt;FONT SIZE=3 FACE=ARIAL&gt;&lt;B&gt;TOCOS&lt;/B&gt;&lt;/FONT&gt;
    &lt;/TD&gt;
    &lt;TD&gt;
      &lt;FONT SIZE=3 FACE=ARIAL&gt;&lt;B&gt;AUX/KYOCERA&lt;/B&gt;&lt;/FONT&gt;
    &lt;/TD&gt;
  &lt;/TR&gt;
  &lt;TR&gt;
    &lt;TD BGCOLOR="#cccccc" ALIGN=CENTER&gt;&lt;FONT FACE=ARIAL SIZE=3&gt;
      3314G&lt;BR&gt;
      3314J&lt;BR&gt;
      3364A/B&lt;BR&gt;
      3364C/D&lt;BR&gt;
      3364W/X&lt;BR&gt;
      3313G&lt;BR&gt;
      3313J&lt;BR&gt;&lt;/FONT&gt;
    &lt;/TD&gt;
    &lt;TD BGCOLOR="#cccccc" ALIGN=CENTER&gt;&lt;FONT FACE=ARIAL SIZE=3&gt;
      23B&lt;BR&gt;
      23A&lt;BR&gt;
      21X&lt;BR&gt;
      21W&lt;BR&gt;
      -&lt;BR&gt;
      22B&lt;BR&gt;
      22A&lt;BR&gt;&lt;/FONT&gt;
    &lt;/TD&gt;
    &lt;TD BGCOLOR="#cccccc" ALIGN=CENTER&gt;&lt;FONT FACE=ARIAL SIZE=3&gt;
      ST5YL/ST53YL&lt;BR&gt;
      ST5YJ/5T53YJ&lt;BR&gt;
      ST-23A&lt;BR&gt;
      ST-22B&lt;BR&gt;
      ST-22&lt;BR&gt;
      -&lt;BR&gt;
      -&lt;BR&gt;&lt;/FONT&gt;
    &lt;/TD&gt;
    &lt;TD BGCOLOR="#cccccc" ALIGN=CENTER&gt;&lt;FONT FACE=ARIAL SIZE=3&gt;
      ST-4B&lt;BR&gt;
      ST-4A&lt;BR&gt;
      -&lt;BR&gt;
      -&lt;BR&gt;
      -&lt;BR&gt;
      ST-3B&lt;BR&gt;
      ST-3A&lt;BR&gt;&lt;/FONT&gt;
    &lt;/TD&gt;
    &lt;TD BGCOLOR="#cccccc" ALIGN=CENTER&gt;&lt;FONT FACE=ARIAL SIZE=3&gt;
      -&lt;BR&gt;
      EVM-6YS&lt;BR&gt;
      EVM-1E&lt;BR&gt;
      EVM-1G&lt;BR&gt;
      EVM-1D&lt;BR&gt;
      -&lt;BR&gt;
      -&lt;BR&gt;&lt;/FONT&gt;
    &lt;/TD&gt;
    &lt;TD BGCOLOR="#cccccc" ALIGN=CENTER&gt;&lt;FONT FACE=ARIAL SIZE=3&gt;
      G4B&lt;BR&gt;
      G4A&lt;BR&gt;
      TR04-3S1&lt;BR&gt;
      TRG04-2S1&lt;BR&gt;
      -&lt;BR&gt;
      -&lt;BR&gt;
      -&lt;BR&gt;&lt;/FONT&gt;
    &lt;/TD&gt;
    &lt;TD BGCOLOR="#cccccc" ALIGN=CENTER&gt;&lt;FONT FACE=ARIAL SIZE=3&gt;
      -&lt;BR&gt;
      -&lt;BR&gt;
      DVR-43A&lt;BR&gt;
      CVR-42C&lt;BR&gt;
      CVR-42A/C&lt;BR&gt;
      -&lt;BR&gt;
      -&lt;BR&gt;&lt;/FONT&gt;
    &lt;/TD&gt;
  &lt;/TR&gt;
&lt;/TABLE&gt;
&lt;P&gt;
&lt;FONT SIZE=4 FACE=ARIAL&gt;&lt;B&gt;ALT =&amp;nbsp;ALTERNATE&lt;/B&gt;&lt;/FONT&gt;
&lt;P&gt;

&amp;nbsp;
&lt;P&gt;
&lt;/td&gt;
&lt;/tr&gt;
&lt;/table&gt;</description>
<packages>
<package name="C0805">
<description>&lt;b&gt;CAPACITOR&lt;/b&gt;&lt;p&gt;</description>
<wire x1="-1.973" y1="0.983" x2="1.973" y2="0.983" width="0.0508" layer="39"/>
<wire x1="1.973" y1="-0.983" x2="-1.973" y2="-0.983" width="0.0508" layer="39"/>
<wire x1="-1.973" y1="-0.983" x2="-1.973" y2="0.983" width="0.0508" layer="39"/>
<wire x1="-0.381" y1="0.66" x2="0.381" y2="0.66" width="0.1016" layer="51"/>
<wire x1="-0.356" y1="-0.66" x2="0.381" y2="-0.66" width="0.1016" layer="51"/>
<wire x1="1.973" y1="0.983" x2="1.973" y2="-0.983" width="0.0508" layer="39"/>
<smd name="1" x="-0.95" y="0" dx="1.3" dy="1.5" layer="1"/>
<smd name="2" x="0.95" y="0" dx="1.3" dy="1.5" layer="1"/>
<text x="-1.27" y="1.27" size="1.27" layer="25">&gt;NAME</text>
<text x="-1.27" y="-2.54" size="1.27" layer="27">&gt;VALUE</text>
<rectangle x1="-1.0922" y1="-0.7239" x2="-0.3421" y2="0.7262" layer="51"/>
<rectangle x1="0.3556" y1="-0.7239" x2="1.1057" y2="0.7262" layer="51"/>
<rectangle x1="-0.1001" y1="-0.4001" x2="0.1001" y2="0.4001" layer="35"/>
</package>
<package name="R0805">
<description>&lt;b&gt;RESISTOR&lt;/b&gt;&lt;p&gt;</description>
<wire x1="-0.41" y1="0.635" x2="0.41" y2="0.635" width="0.1524" layer="51"/>
<wire x1="-0.41" y1="-0.635" x2="0.41" y2="-0.635" width="0.1524" layer="51"/>
<wire x1="-1.973" y1="0.983" x2="1.973" y2="0.983" width="0.0508" layer="39"/>
<wire x1="1.973" y1="0.983" x2="1.973" y2="-0.983" width="0.0508" layer="39"/>
<wire x1="1.973" y1="-0.983" x2="-1.973" y2="-0.983" width="0.0508" layer="39"/>
<wire x1="-1.973" y1="-0.983" x2="-1.973" y2="0.983" width="0.0508" layer="39"/>
<smd name="1" x="-0.95" y="0" dx="1.3" dy="1.5" layer="1"/>
<smd name="2" x="0.95" y="0" dx="1.3" dy="1.5" layer="1"/>
<text x="-0.635" y="1.27" size="1.27" layer="25">&gt;NAME</text>
<text x="-0.635" y="-2.54" size="1.27" layer="27">&gt;VALUE</text>
<rectangle x1="0.4064" y1="-0.6985" x2="1.0564" y2="0.7015" layer="51"/>
<rectangle x1="-1.0668" y1="-0.6985" x2="-0.4168" y2="0.7015" layer="51"/>
<rectangle x1="-0.1999" y1="-0.5001" x2="0.1999" y2="0.5001" layer="35"/>
</package>
<package name="D/7343-31W">
<description>&lt;b&gt;Chip Capacitor Type KEMET D / EIA 7343-21&lt;/b&gt;&lt;p&gt;
KEMET V / EIA 7343-20, KEMET X / EIA 7343-43 Wafe solder</description>
<wire x1="-3.45" y1="2.1" x2="3.45" y2="2.1" width="0.1016" layer="51"/>
<wire x1="3.45" y1="2.1" x2="3.45" y2="-2.1" width="0.1016" layer="51"/>
<wire x1="3.45" y1="-2.1" x2="-3.45" y2="-2.1" width="0.1016" layer="51"/>
<wire x1="-3.45" y1="-2.1" x2="-3.45" y2="2.1" width="0.1016" layer="51"/>
<smd name="+" x="3.375" y="0" dx="2.95" dy="2.7" layer="1"/>
<smd name="-" x="-3.375" y="0" dx="2.95" dy="2.7" layer="1"/>
<text x="-3.65" y="2.3" size="1.27" layer="25">&gt;NAME</text>
<text x="-3.65" y="-3.575" size="1.27" layer="27">&gt;VALUE</text>
<rectangle x1="-3.65" y1="-1.2" x2="-3.5" y2="1.2" layer="51"/>
<rectangle x1="3.5" y1="-1.2" x2="3.65" y2="1.2" layer="51"/>
<rectangle x1="2.675" y1="-2.125" x2="3.15" y2="2.125" layer="51"/>
</package>
</packages>
</library>
<library name="SparkFun">
<packages>
<package name="SOT23-5">
<description>&lt;b&gt;Small Outline Transistor&lt;/b&gt;</description>
<wire x1="1.4224" y1="0.4294" x2="1.4224" y2="-0.4294" width="0.2032" layer="21"/>
<wire x1="1.4" y1="-0.8" x2="-1.4" y2="-0.8" width="0.1524" layer="51"/>
<wire x1="-1.4224" y1="-0.4294" x2="-1.4224" y2="0.4294" width="0.2032" layer="21"/>
<wire x1="-1.4" y1="0.8" x2="1.4" y2="0.8" width="0.1524" layer="51"/>
<wire x1="-0.2684" y1="0.8104" x2="0.2684" y2="0.8104" width="0.2032" layer="21"/>
<wire x1="1.4" y1="0.8" x2="1.4" y2="-0.8" width="0.1524" layer="51"/>
<wire x1="-1.4" y1="0.8" x2="-1.4" y2="-0.8" width="0.1524" layer="51"/>
<smd name="1" x="-0.95" y="-1.3001" dx="0.55" dy="1.2" layer="1"/>
<smd name="2" x="0" y="-1.3001" dx="0.55" dy="1.2" layer="1"/>
<smd name="3" x="0.95" y="-1.3001" dx="0.55" dy="1.2" layer="1"/>
<smd name="4" x="0.95" y="1.3001" dx="0.55" dy="1.2" layer="1"/>
<smd name="5" x="-0.95" y="1.3001" dx="0.55" dy="1.2" layer="1"/>
<text x="-0.889" y="2.159" size="0.4064" layer="25">&gt;NAME</text>
<text x="-0.9525" y="-0.1905" size="0.4064" layer="27">&gt;VALUE</text>
<rectangle x1="-1.2" y1="-1.5" x2="-0.7" y2="-0.85" layer="51"/>
<rectangle x1="-0.25" y1="-1.5" x2="0.25" y2="-0.85" layer="51"/>
<rectangle x1="0.7" y1="-1.5" x2="1.2" y2="-0.85" layer="51"/>
<rectangle x1="0.7" y1="0.85" x2="1.2" y2="1.5" layer="51"/>
<rectangle x1="-1.2" y1="0.85" x2="-0.7" y2="1.5" layer="51"/>
</package>
<package name="LED-1206">
<wire x1="-1" y1="1" x2="-2.4" y2="1" width="0.2032" layer="21"/>
<wire x1="-2.4" y1="1" x2="-2.4" y2="-1" width="0.2032" layer="21"/>
<wire x1="-2.4" y1="-1" x2="-1" y2="-1" width="0.2032" layer="21"/>
<wire x1="1" y1="1" x2="2.4" y2="1" width="0.2032" layer="21"/>
<wire x1="2.4" y1="1" x2="2.4" y2="-1" width="0.2032" layer="21"/>
<wire x1="2.4" y1="-1" x2="1" y2="-1" width="0.2032" layer="21"/>
<wire x1="0.3" y1="0.7" x2="0.3" y2="0" width="0.2032" layer="21"/>
<wire x1="0.3" y1="0" x2="0.3" y2="-0.7" width="0.2032" layer="21"/>
<wire x1="0.3" y1="0" x2="-0.3" y2="0.6" width="0.2032" layer="21"/>
<wire x1="-0.3" y1="0.6" x2="-0.3" y2="-0.6" width="0.2032" layer="21"/>
<wire x1="-0.3" y1="-0.6" x2="0.3" y2="0" width="0.2032" layer="21"/>
<smd name="A" x="-1.5" y="0" dx="1.2" dy="1.4" layer="1"/>
<smd name="C" x="1.5" y="0" dx="1.2" dy="1.4" layer="1"/>
<text x="-0.889" y="1.397" size="0.4064" layer="25">&gt;NAME</text>
<text x="-1.016" y="-1.778" size="0.4064" layer="27">&gt;VALUE</text>
</package>
</packages>
</library>
<library name="be-420-custom-parts">
<packages>
<package name="RN-42">
<smd name="PIO10" x="-0.6" y="-12.9" dx="0.8" dy="1.3" layer="1"/>
<smd name="PIO11" x="-1.8" y="-12.9" dx="0.8" dy="1.3" layer="1"/>
<smd name="GND@3" x="-3.1" y="-12.9" dx="0.8" dy="1.3" layer="1"/>
<smd name="AIO1" x="-4.1" y="-12.9" dx="0.8" dy="1.3" layer="1"/>
<smd name="PIO9" x="0.6" y="-12.9" dx="0.8" dy="1.3" layer="1"/>
<smd name="PIO8" x="1.8" y="-12.9" dx="0.8" dy="1.3" layer="1"/>
<smd name="GND@4" x="3.1" y="-12.9" dx="0.8" dy="1.3" layer="1"/>
<smd name="AIO0" x="4.1" y="-12.9" dx="0.8" dy="1.3" layer="1"/>
<smd name="GND@2" x="-6.6" y="-10.1" dx="0.8" dy="1.3" layer="1" rot="R90"/>
<smd name="VDD" x="-6.6" y="-8.9" dx="0.8" dy="1.3" layer="1" rot="R90"/>
<smd name="PCM_OUT" x="-6.6" y="-7.7" dx="0.8" dy="1.3" layer="1" rot="R90"/>
<smd name="PCM_IN" x="-6.6" y="-6.5" dx="0.8" dy="1.3" layer="1" rot="R90"/>
<smd name="PCM_SYNC" x="-6.6" y="-5.3" dx="0.8" dy="1.3" layer="1" rot="R90"/>
<smd name="PCM_CLOCK" x="-6.6" y="-4.1" dx="0.8" dy="1.3" layer="1" rot="R90"/>
<smd name="SPI_CLOCK" x="-6.6" y="-2.9" dx="0.8" dy="1.3" layer="1" rot="R90"/>
<smd name="RESET" x="-6.6" y="-1.7" dx="0.8" dy="1.3" layer="1" rot="R90"/>
<smd name="PIO7" x="-6.6" y="-0.5" dx="0.8" dy="1.3" layer="1" rot="R90"/>
<smd name="PIO6" x="-6.6" y="0.7" dx="0.8" dy="1.3" layer="1" rot="R90"/>
<smd name="SPIMOSI" x="-6.6" y="1.9" dx="0.8" dy="1.3" layer="1" rot="R90"/>
<smd name="GND@1" x="-6.6" y="3.1" dx="0.8" dy="1.3" layer="1" rot="R90"/>
<smd name="SPI_MISO" x="6.6" y="3.1" dx="0.8" dy="1.3" layer="1" rot="R90"/>
<smd name="SPI_CSB" x="6.6" y="1.9" dx="0.8" dy="1.3" layer="1" rot="R90"/>
<smd name="PIO4" x="6.6" y="0.7" dx="0.8" dy="1.3" layer="1" rot="R90"/>
<smd name="PIO5" x="6.6" y="-0.5" dx="0.8" dy="1.3" layer="1" rot="R90"/>
<smd name="PIO3" x="6.6" y="-1.7" dx="0.8" dy="1.3" layer="1" rot="R90"/>
<smd name="PIO2" x="6.6" y="-2.9" dx="0.8" dy="1.3" layer="1" rot="R90"/>
<smd name="USB_D-" x="6.6" y="-4.1" dx="0.8" dy="1.3" layer="1" rot="R90"/>
<smd name="USB_D+" x="6.6" y="-5.3" dx="0.8" dy="1.3" layer="1" rot="R90"/>
<smd name="UART_CTS" x="6.6" y="-6.5" dx="0.8" dy="1.3" layer="1" rot="R90"/>
<smd name="UART-RTS" x="6.6" y="-7.7" dx="0.8" dy="1.3" layer="1" rot="R90"/>
<smd name="UART_TX" x="6.6" y="-8.9" dx="0.8" dy="1.3" layer="1" rot="R90"/>
<smd name="UART_RX" x="6.6" y="-10.1" dx="0.8" dy="1.3" layer="1" rot="R90"/>
<wire x1="-6.6" y1="12.9" x2="6.6" y2="12.9" width="0.127" layer="21"/>
<wire x1="6.6" y1="12.9" x2="6.6" y2="6.1" width="0.127" layer="21"/>
<wire x1="6.6" y1="5.9" x2="6.6" y2="-12.9" width="0.127" layer="21"/>
<wire x1="6.6" y1="-12.9" x2="-6.6" y2="-12.9" width="0.127" layer="21"/>
<wire x1="-6.6" y1="-12.9" x2="-6.6" y2="5.9" width="0.127" layer="21"/>
<wire x1="-6.6" y1="5.9" x2="-6.6" y2="12.9" width="0.127" layer="21"/>
<wire x1="-6.6" y1="5.9" x2="6.6" y2="5.9" width="0.127" layer="21"/>
<wire x1="6.6" y1="5.9" x2="6.6" y2="6.1" width="0.127" layer="21"/>
<text x="-2.4" y="-2.1" size="1.27" layer="21">RN-42</text>
<text x="-3.4" y="-4.6" size="1.27" layer="21">Bluetooth</text>
<text x="-2.8" y="7.7" size="1.27" layer="21">antenna</text>
</package>
<package name="SOT-23">
<wire x1="1.4224" y1="0.6604" x2="1.4224" y2="-0.6604" width="0.1524" layer="51"/>
<wire x1="1.4224" y1="-0.6604" x2="-1.4224" y2="-0.6604" width="0.1524" layer="51"/>
<wire x1="-1.4224" y1="-0.6604" x2="-1.4224" y2="0.6604" width="0.1524" layer="51"/>
<wire x1="-1.4224" y1="0.6604" x2="1.4224" y2="0.6604" width="0.1524" layer="51"/>
<smd name="3-D" x="0" y="1.1" dx="1" dy="1.4" layer="1"/>
<smd name="2-S" x="0.95" y="-1.1" dx="1" dy="1.4" layer="1"/>
<smd name="1-G" x="-0.95" y="-1.1" dx="1" dy="1.4" layer="1"/>
<text x="-1.905" y="1.905" size="1.27" layer="25">&gt;NAME</text>
<text x="-1.905" y="-3.175" size="1.27" layer="27">&gt;VALUE</text>
<rectangle x1="-0.2286" y1="0.7112" x2="0.2286" y2="1.2954" layer="51"/>
<rectangle x1="0.7112" y1="-1.2954" x2="1.1684" y2="-0.7112" layer="51"/>
<rectangle x1="-1.1684" y1="-1.2954" x2="-0.7112" y2="-0.7112" layer="51"/>
</package>
</packages>
</library>
<library name="1A_Jenkins_2013">
<packages>
<package name="TSSOP16">
<wire x1="-2.2828" y1="2.5146" x2="-2.2828" y2="-2.5146" width="0.1524" layer="21"/>
<wire x1="2.2828" y1="-2.5146" x2="-2.2828" y2="-2.5146" width="0.1524" layer="21"/>
<wire x1="2.2828" y1="-2.5146" x2="2.2828" y2="2.5146" width="0.1524" layer="21"/>
<wire x1="-2.2828" y1="2.5146" x2="2.2828" y2="2.5146" width="0.1524" layer="21"/>
<wire x1="-2.0542" y1="2.286" x2="-2.0542" y2="-2.286" width="0.0508" layer="21"/>
<wire x1="2.0542" y1="-2.286" x2="-2.0542" y2="-2.286" width="0.0508" layer="21"/>
<wire x1="2.0542" y1="-2.286" x2="2.0542" y2="2.286" width="0.0508" layer="21"/>
<wire x1="-2.0542" y1="2.286" x2="2.0542" y2="2.286" width="0.0508" layer="21"/>
<circle x="-1.2192" y="1.6256" radius="0.4572" width="0.1524" layer="21"/>
<smd name="1" x="-2.9178" y="2.275" dx="0.35" dy="1.6" layer="1" rot="R270"/>
<smd name="2" x="-2.9178" y="1.625" dx="0.35" dy="1.6" layer="1" rot="R270"/>
<smd name="3" x="-2.9178" y="0.975" dx="0.35" dy="1.6" layer="1" rot="R270"/>
<smd name="4" x="-2.9178" y="0.325" dx="0.35" dy="1.6" layer="1" rot="R270"/>
<smd name="5" x="-2.9178" y="-0.325" dx="0.35" dy="1.6" layer="1" rot="R270"/>
<smd name="6" x="-2.9178" y="-0.975" dx="0.35" dy="1.6" layer="1" rot="R270"/>
<smd name="7" x="-2.9178" y="-1.625" dx="0.35" dy="1.6" layer="1" rot="R270"/>
<smd name="8" x="-2.9178" y="-2.275" dx="0.35" dy="1.6" layer="1" rot="R270"/>
<smd name="9" x="2.9178" y="-2.275" dx="0.35" dy="1.6" layer="1" rot="R270"/>
<smd name="10" x="2.9178" y="-1.625" dx="0.35" dy="1.6" layer="1" rot="R270"/>
<smd name="11" x="2.9178" y="-0.975" dx="0.35" dy="1.6" layer="1" rot="R270"/>
<smd name="12" x="2.9178" y="-0.325" dx="0.35" dy="1.6" layer="1" rot="R270"/>
<smd name="13" x="2.9178" y="0.325" dx="0.35" dy="1.6" layer="1" rot="R270"/>
<smd name="14" x="2.9178" y="0.975" dx="0.35" dy="1.6" layer="1" rot="R270"/>
<smd name="15" x="2.9178" y="1.625" dx="0.35" dy="1.6" layer="1" rot="R270"/>
<smd name="16" x="2.9178" y="2.275" dx="0.35" dy="1.6" layer="1" rot="R270"/>
<text x="-2.0828" y="2.8956" size="1.016" layer="25" ratio="10">&gt;NAME</text>
<text x="-2.0828" y="-3.8862" size="1.016" layer="27" ratio="10">&gt;VALUE</text>
<rectangle x1="-2.8035" y1="1.8559" x2="-2.6003" y2="2.6941" layer="51" rot="R270"/>
<rectangle x1="-2.8035" y1="1.2059" x2="-2.6003" y2="2.0441" layer="51" rot="R270"/>
<rectangle x1="-2.8035" y1="0.5559" x2="-2.6003" y2="1.3941" layer="51" rot="R270"/>
<rectangle x1="-2.8035" y1="-0.0941" x2="-2.6003" y2="0.7441" layer="51" rot="R270"/>
<rectangle x1="-2.8035" y1="-0.7441" x2="-2.6003" y2="0.0941" layer="51" rot="R270"/>
<rectangle x1="-2.8035" y1="-1.3941" x2="-2.6003" y2="-0.5559" layer="51" rot="R270"/>
<rectangle x1="-2.8035" y1="-2.0441" x2="-2.6003" y2="-1.2059" layer="51" rot="R270"/>
<rectangle x1="-2.8035" y1="-2.6941" x2="-2.6003" y2="-1.8559" layer="51" rot="R270"/>
<rectangle x1="2.6003" y1="-2.6941" x2="2.8035" y2="-1.8559" layer="51" rot="R270"/>
<rectangle x1="2.6003" y1="-2.0441" x2="2.8035" y2="-1.2059" layer="51" rot="R270"/>
<rectangle x1="2.6003" y1="-1.3941" x2="2.8035" y2="-0.5559" layer="51" rot="R270"/>
<rectangle x1="2.6003" y1="-0.7441" x2="2.8035" y2="0.0941" layer="51" rot="R270"/>
<rectangle x1="2.6003" y1="-0.0941" x2="2.8035" y2="0.7441" layer="51" rot="R270"/>
<rectangle x1="2.6003" y1="0.5559" x2="2.8035" y2="1.3941" layer="51" rot="R270"/>
<rectangle x1="2.6003" y1="1.2059" x2="2.8035" y2="2.0441" layer="51" rot="R270"/>
<rectangle x1="2.6003" y1="1.8559" x2="2.8035" y2="2.6941" layer="51" rot="R270"/>
</package>
<package name="R0805">
<wire x1="-0.41" y1="0.635" x2="0.41" y2="0.635" width="0.1524" layer="51"/>
<wire x1="-0.41" y1="-0.635" x2="0.41" y2="-0.635" width="0.1524" layer="51"/>
<smd name="1" x="-0.85" y="0" dx="1.3" dy="1.5" layer="1"/>
<smd name="2" x="0.85" y="0" dx="1.3" dy="1.5" layer="1"/>
<text x="-0.762" y="1.016" size="1.27" layer="25">&gt;NAME</text>
<text x="-0.762" y="-2.286" size="1.27" layer="27">&gt;VALUE</text>
<rectangle x1="0.4064" y1="-0.6985" x2="1.0564" y2="0.7015" layer="51"/>
<rectangle x1="-1.0668" y1="-0.6985" x2="-0.4168" y2="0.7015" layer="51"/>
</package>
<package name="TSSOP14">
<wire x1="-2.2828" y1="2.5146" x2="-2.2828" y2="-2.5146" width="0.1524" layer="21"/>
<wire x1="2.2828" y1="-2.5146" x2="-2.2828" y2="-2.5146" width="0.1524" layer="21"/>
<wire x1="2.2828" y1="-2.5146" x2="2.2828" y2="2.5146" width="0.1524" layer="21"/>
<wire x1="-2.2828" y1="2.5146" x2="2.2828" y2="2.5146" width="0.1524" layer="21"/>
<wire x1="-2.0542" y1="2.286" x2="-2.0542" y2="-2.286" width="0.0508" layer="21"/>
<wire x1="2.0542" y1="-2.286" x2="-2.0542" y2="-2.286" width="0.0508" layer="21"/>
<wire x1="2.0542" y1="-2.286" x2="2.0542" y2="2.286" width="0.0508" layer="21"/>
<wire x1="-2.0542" y1="2.286" x2="2.0542" y2="2.286" width="0.0508" layer="21"/>
<circle x="-1.2192" y="1.6256" radius="0.4572" width="0.1524" layer="21"/>
<smd name="1" x="-2.9178" y="1.95" dx="0.3048" dy="0.9906" layer="1" rot="R270"/>
<smd name="2" x="-2.9178" y="1.3" dx="0.3048" dy="0.9906" layer="1" rot="R270"/>
<smd name="3" x="-2.9178" y="0.65" dx="0.3048" dy="0.9906" layer="1" rot="R270"/>
<smd name="4" x="-2.9178" y="0" dx="0.3048" dy="0.9906" layer="1" rot="R270"/>
<smd name="5" x="-2.9178" y="-0.65" dx="0.3048" dy="0.9906" layer="1" rot="R270"/>
<smd name="6" x="-2.9178" y="-1.3" dx="0.3048" dy="0.9906" layer="1" rot="R270"/>
<smd name="7" x="-2.9178" y="-1.95" dx="0.3048" dy="0.9906" layer="1" rot="R270"/>
<smd name="8" x="2.9178" y="-1.95" dx="0.3048" dy="0.9906" layer="1" rot="R270"/>
<smd name="9" x="2.9178" y="-1.3" dx="0.3048" dy="0.9906" layer="1" rot="R270"/>
<smd name="10" x="2.9178" y="-0.65" dx="0.3048" dy="0.9906" layer="1" rot="R270"/>
<smd name="11" x="2.9178" y="0" dx="0.3048" dy="0.9906" layer="1" rot="R270"/>
<smd name="12" x="2.9178" y="0.65" dx="0.3048" dy="0.9906" layer="1" rot="R270"/>
<smd name="13" x="2.9178" y="1.3" dx="0.3048" dy="0.9906" layer="1" rot="R270"/>
<smd name="14" x="2.9178" y="1.95" dx="0.3048" dy="0.9906" layer="1" rot="R270"/>
<text x="-2.0828" y="2.8956" size="1.016" layer="25" ratio="10">&gt;NAME</text>
<text x="-2.0828" y="-3.8862" size="1.016" layer="27" ratio="10">&gt;VALUE</text>
<rectangle x1="-2.8035" y1="1.5309" x2="-2.6003" y2="2.3691" layer="51" rot="R270"/>
<rectangle x1="-2.8035" y1="0.8809" x2="-2.6003" y2="1.7191" layer="51" rot="R270"/>
<rectangle x1="-2.8035" y1="0.2309" x2="-2.6003" y2="1.0691" layer="51" rot="R270"/>
<rectangle x1="-2.8035" y1="-0.4191" x2="-2.6003" y2="0.4191" layer="51" rot="R270"/>
<rectangle x1="-2.8035" y1="-1.0691" x2="-2.6003" y2="-0.2309" layer="51" rot="R270"/>
<rectangle x1="-2.8035" y1="-1.7191" x2="-2.6003" y2="-0.8809" layer="51" rot="R270"/>
<rectangle x1="-2.8035" y1="-2.3691" x2="-2.6003" y2="-1.5309" layer="51" rot="R270"/>
<rectangle x1="2.6003" y1="-2.3691" x2="2.8035" y2="-1.5309" layer="51" rot="R270"/>
<rectangle x1="2.6003" y1="-1.7191" x2="2.8035" y2="-0.8809" layer="51" rot="R270"/>
<rectangle x1="2.6003" y1="-1.0691" x2="2.8035" y2="-0.2309" layer="51" rot="R270"/>
<rectangle x1="2.6003" y1="-0.4191" x2="2.8035" y2="0.4191" layer="51" rot="R270"/>
<rectangle x1="2.6003" y1="0.2309" x2="2.8035" y2="1.0691" layer="51" rot="R270"/>
<rectangle x1="2.6003" y1="0.8809" x2="2.8035" y2="1.7191" layer="51" rot="R270"/>
<rectangle x1="2.6003" y1="1.5309" x2="2.8035" y2="2.3691" layer="51" rot="R270"/>
</package>
<package name="RAFI-MICON5_SWITCH">
<smd name="A1" x="-3.025" y="1.27" dx="1.27" dy="0.635" layer="1"/>
<smd name="K1" x="-3.025" y="0" dx="1.27" dy="0.635" layer="1"/>
<smd name="A3" x="-3.025" y="-1.27" dx="1.27" dy="0.635" layer="1"/>
<smd name="A4" x="3.025" y="-1.27" dx="1.27" dy="0.635" layer="1"/>
<smd name="K2" x="3.025" y="0" dx="1.27" dy="0.635" layer="1"/>
<smd name="A2" x="3.025" y="1.27" dx="1.27" dy="0.635" layer="1"/>
<wire x1="-3.2" y1="2.55" x2="3.2" y2="2.55" width="0.127" layer="21"/>
<wire x1="-3.2" y1="-2.55" x2="3.2" y2="-2.55" width="0.127" layer="21"/>
<wire x1="-3.2" y1="2.55" x2="-3.2" y2="1.75" width="0.127" layer="21"/>
<wire x1="-3.2" y1="-1.75" x2="-3.2" y2="-2.55" width="0.127" layer="21"/>
<wire x1="3.2" y1="2.55" x2="3.2" y2="1.75" width="0.127" layer="21"/>
<wire x1="3.2" y1="-1.75" x2="3.2" y2="-2.55" width="0.127" layer="21"/>
<text x="-1.27" y="1.27" size="0.6096" layer="25">&gt;NAME</text>
<text x="-1.27" y="-1.27" size="0.6096" layer="27">&gt;VALUE</text>
</package>
<package name="SOT-23-8">
<smd name="1" x="-1.3" y="0.975" dx="1.1" dy="0.45" layer="1"/>
<smd name="2" x="-1.3" y="0.325" dx="1.1" dy="0.45" layer="1"/>
<smd name="3" x="-1.3" y="-0.325" dx="1.1" dy="0.45" layer="1"/>
<smd name="4" x="-1.3" y="-0.975" dx="1.1" dy="0.45" layer="1"/>
<smd name="5" x="1.3" y="-0.975" dx="1.1" dy="0.45" layer="1"/>
<smd name="6" x="1.3" y="-0.325" dx="1.1" dy="0.45" layer="1"/>
<smd name="7" x="1.3" y="0.325" dx="1.1" dy="0.45" layer="1"/>
<smd name="8" x="1.3" y="0.975" dx="1.1" dy="0.45" layer="1"/>
<wire x1="-0.8" y1="1.5" x2="-0.325" y2="1.5" width="0.127" layer="21"/>
<wire x1="-0.325" y1="1.5" x2="0.325" y2="1.5" width="0.127" layer="21"/>
<wire x1="0.325" y1="1.5" x2="0.8" y2="1.5" width="0.127" layer="21"/>
<wire x1="0.8" y1="1.5" x2="0.8" y2="1.4" width="0.127" layer="21"/>
<wire x1="-0.8" y1="1.5" x2="-0.8" y2="1.4" width="0.127" layer="21"/>
<wire x1="-0.325" y1="1.5" x2="0.325" y2="1.5" width="0.127" layer="21" curve="180"/>
<wire x1="-0.8" y1="-1.5" x2="0.8" y2="-1.5" width="0.127" layer="21"/>
<wire x1="0.8" y1="-1.5" x2="0.8" y2="-1.4" width="0.127" layer="21"/>
<wire x1="-0.8" y1="-1.4" x2="-0.8" y2="-1.5" width="0.127" layer="21"/>
<text x="-1.625" y="-2.275" size="0.6096" layer="27">&gt;VALUE</text>
<text x="-1.625" y="1.625" size="0.6096" layer="25">&gt;NAME</text>
</package>
<package name="SOIC-8">
<wire x1="1.9" y1="-2.4" x2="-1.4" y2="-2.4" width="0.2032" layer="51"/>
<wire x1="-1.4" y1="-2.4" x2="-1.9" y2="-2.4" width="0.2032" layer="51"/>
<wire x1="-1.9" y1="-2.4" x2="-1.9" y2="2.4" width="0.2032" layer="51"/>
<wire x1="-1.9" y1="2.4" x2="-1.4" y2="2.4" width="0.2032" layer="51"/>
<wire x1="-1.4" y1="2.4" x2="1.9" y2="2.4" width="0.2032" layer="51"/>
<wire x1="1.9" y1="2.4" x2="1.9" y2="-2.4" width="0.2032" layer="51"/>
<wire x1="-1.4" y1="-2.4" x2="-1.4" y2="2.4" width="0.2032" layer="51"/>
<smd name="2" x="-2.6" y="0.635" dx="0.6" dy="2.2" layer="1" rot="R270"/>
<smd name="7" x="2.6" y="0.635" dx="0.6" dy="2.2" layer="1" rot="R270"/>
<smd name="1" x="-2.6" y="1.905" dx="0.6" dy="2.2" layer="1" rot="R270"/>
<smd name="3" x="-2.6" y="-0.635" dx="0.6" dy="2.2" layer="1" rot="R270"/>
<smd name="4" x="-2.6" y="-1.905" dx="0.6" dy="2.2" layer="1" rot="R270"/>
<smd name="8" x="2.6" y="1.905" dx="0.6" dy="2.2" layer="1" rot="R270"/>
<smd name="6" x="2.6" y="-0.635" dx="0.6" dy="2.2" layer="1" rot="R270"/>
<smd name="5" x="2.6" y="-1.905" dx="0.6" dy="2.2" layer="1" rot="R270"/>
<text x="-1.905" y="2.667" size="1.27" layer="25">&gt;NAME</text>
<text x="-1.905" y="-3.937" size="1.27" layer="27">&gt;VALUE</text>
<rectangle x1="-2.795" y1="1.355" x2="-2.305" y2="2.455" layer="51" rot="R270"/>
<rectangle x1="-2.795" y1="0.085" x2="-2.305" y2="1.185" layer="51" rot="R270"/>
<rectangle x1="-2.795" y1="-1.185" x2="-2.305" y2="-0.085" layer="51" rot="R270"/>
<rectangle x1="-2.795" y1="-2.455" x2="-2.305" y2="-1.355" layer="51" rot="R270"/>
<rectangle x1="2.305" y1="-2.455" x2="2.795" y2="-1.355" layer="51" rot="R270"/>
<rectangle x1="2.305" y1="-1.185" x2="2.795" y2="-0.085" layer="51" rot="R270"/>
<rectangle x1="2.305" y1="0.085" x2="2.795" y2="1.185" layer="51" rot="R270"/>
<rectangle x1="2.305" y1="1.355" x2="2.795" y2="2.455" layer="51" rot="R270"/>
</package>
<package name="6_PIN_0.1IN_STRAIGHT_HEADER">
<smd name="1" x="6.35" y="-1.9431" dx="1.27" dy="3.6068" layer="1"/>
<smd name="2" x="3.81" y="1.9431" dx="1.27" dy="3.6068" layer="1"/>
<smd name="3" x="1.27" y="-1.9431" dx="1.27" dy="3.6068" layer="1"/>
<smd name="4" x="-1.27" y="1.9431" dx="1.27" dy="3.6068" layer="1"/>
<smd name="5" x="-3.81" y="-1.9431" dx="1.27" dy="3.6068" layer="1"/>
<smd name="6" x="-6.35" y="1.9431" dx="1.27" dy="3.6068" layer="1"/>
<wire x1="-7.62" y1="1.27" x2="-7.62" y2="-1.27" width="0.127" layer="21"/>
<wire x1="-7.62" y1="-1.27" x2="-5.08" y2="-1.27" width="0.127" layer="21"/>
<wire x1="-5.08" y1="1.27" x2="-2.54" y2="1.27" width="0.127" layer="21"/>
<wire x1="0" y1="-1.27" x2="-2.54" y2="-1.27" width="0.127" layer="21"/>
<wire x1="0" y1="1.27" x2="2.54" y2="1.27" width="0.127" layer="21"/>
<wire x1="2.54" y1="-1.27" x2="5.08" y2="-1.27" width="0.127" layer="21"/>
<wire x1="5.08" y1="1.27" x2="7.62" y2="1.27" width="0.127" layer="21"/>
<wire x1="7.62" y1="1.27" x2="7.62" y2="-1.27" width="0.127" layer="21"/>
</package>
<package name="UMAX8">
<wire x1="1.4" y1="1.4" x2="1.4" y2="-1.4" width="0.2032" layer="21"/>
<wire x1="1.4" y1="-1.4" x2="-1.4" y2="-1.4" width="0.2032" layer="21"/>
<wire x1="-1.4" y1="-1.4" x2="-1.4" y2="1.4" width="0.2032" layer="21"/>
<wire x1="-1.4" y1="1.4" x2="1.4" y2="1.4" width="0.2032" layer="21"/>
<wire x1="-1.1" y1="0.7" x2="-0.4" y2="0.7" width="0.2032" layer="21" curve="-180"/>
<wire x1="-0.4" y1="0.7" x2="-1.1" y2="0.7" width="0.2032" layer="21"/>
<smd name="1" x="-2.175" y="0.975" dx="0.45" dy="1.2" layer="1" rot="R270"/>
<smd name="2" x="-2.175" y="0.325" dx="0.45" dy="1.2" layer="1" rot="R270"/>
<smd name="3" x="-2.175" y="-0.325" dx="0.45" dy="1.2" layer="1" rot="R270"/>
<smd name="4" x="-2.175" y="-0.975" dx="0.45" dy="1.2" layer="1" rot="R270"/>
<smd name="5" x="2.175" y="-0.975" dx="0.45" dy="1.2" layer="1" rot="R270"/>
<smd name="6" x="2.175" y="-0.325" dx="0.45" dy="1.2" layer="1" rot="R270"/>
<smd name="7" x="2.175" y="0.325" dx="0.45" dy="1.2" layer="1" rot="R270"/>
<smd name="8" x="2.175" y="0.975" dx="0.45" dy="1.2" layer="1" rot="R270"/>
<text x="-2.286" y="1.636" size="1.27" layer="25">&gt;NAME</text>
<text x="-2.286" y="-2.906" size="1.27" layer="27">&gt;VALUE</text>
<rectangle x1="-2.0988" y1="0.4924" x2="-1.7432" y2="1.4576" layer="51" rot="R270"/>
<rectangle x1="-2.0988" y1="-0.1576" x2="-1.7432" y2="0.8076" layer="51" rot="R270"/>
<rectangle x1="-2.0988" y1="-0.8076" x2="-1.7432" y2="0.1576" layer="51" rot="R270"/>
<rectangle x1="-2.0988" y1="-1.4576" x2="-1.7432" y2="-0.4924" layer="51" rot="R270"/>
<rectangle x1="1.7432" y1="-1.4576" x2="2.0988" y2="-0.4924" layer="51" rot="R270"/>
<rectangle x1="1.7432" y1="-0.8076" x2="2.0988" y2="0.1576" layer="51" rot="R270"/>
<rectangle x1="1.7432" y1="-0.1576" x2="2.0988" y2="0.8076" layer="51" rot="R270"/>
<rectangle x1="1.7432" y1="0.4924" x2="2.0988" y2="1.4576" layer="51" rot="R270"/>
</package>
<package name="SOT23-5">
<wire x1="-1.544" y1="0.713" x2="1.544" y2="0.713" width="0.1524" layer="51"/>
<wire x1="1.544" y1="0.713" x2="1.544" y2="-0.712" width="0.1524" layer="21"/>
<wire x1="1.544" y1="-0.712" x2="-1.544" y2="-0.712" width="0.1524" layer="51"/>
<wire x1="-1.544" y1="-0.712" x2="-1.544" y2="0.713" width="0.1524" layer="21"/>
<smd name="5" x="-0.95" y="1.306" dx="0.6" dy="1.2" layer="1"/>
<smd name="4" x="0.95" y="1.306" dx="0.6" dy="1.2" layer="1"/>
<smd name="1" x="-0.95" y="-1.306" dx="0.6" dy="1.2" layer="1"/>
<smd name="2" x="0" y="-1.306" dx="0.6" dy="1.2" layer="1"/>
<smd name="3" x="0.95" y="-1.306" dx="0.6" dy="1.2" layer="1"/>
<text x="-1.778" y="-1.778" size="1.27" layer="25" ratio="10" rot="R90">&gt;NAME</text>
<text x="3.048" y="-1.778" size="1.27" layer="27" ratio="10" rot="R90">&gt;VALUE</text>
<rectangle x1="-1.1875" y1="0.7126" x2="-0.7125" y2="1.5439" layer="51"/>
<rectangle x1="0.7125" y1="0.7126" x2="1.1875" y2="1.5439" layer="51"/>
<rectangle x1="-1.1875" y1="-1.5437" x2="-0.7125" y2="-0.7124" layer="51"/>
<rectangle x1="-0.2375" y1="-1.5437" x2="0.2375" y2="-0.7124" layer="51"/>
<rectangle x1="0.7125" y1="-1.5437" x2="1.1875" y2="-0.7124" layer="51"/>
</package>
<package name="MSOP10">
<wire x1="1.4" y1="1.4" x2="1.4" y2="-1.4" width="0.2032" layer="21"/>
<wire x1="1.4" y1="-1.4" x2="-1.4" y2="-1.4" width="0.2032" layer="21"/>
<wire x1="-1.4" y1="-1.4" x2="-1.4" y2="1.4" width="0.2032" layer="21"/>
<wire x1="-1.4" y1="1.4" x2="1.4" y2="1.4" width="0.2032" layer="21"/>
<wire x1="-1.1" y1="0.8" x2="-0.5" y2="0.8" width="0.2032" layer="21" curve="-180"/>
<wire x1="-0.5" y1="0.8" x2="-1.1" y2="0.8" width="0.2032" layer="21"/>
<smd name="1" x="-2.1131" y="1" dx="0.25" dy="1" layer="1" rot="R270"/>
<smd name="2" x="-2.1131" y="0.5" dx="0.25" dy="1" layer="1" rot="R270"/>
<smd name="3" x="-2.1131" y="0" dx="0.25" dy="1" layer="1" rot="R270"/>
<smd name="4" x="-2.1131" y="-0.5" dx="0.25" dy="1" layer="1" rot="R270"/>
<smd name="5" x="-2.1131" y="-1" dx="0.25" dy="1" layer="1" rot="R270"/>
<smd name="6" x="2.1131" y="-1" dx="0.25" dy="1" layer="1" rot="R90"/>
<smd name="7" x="2.1131" y="-0.5" dx="0.25" dy="1" layer="1" rot="R90"/>
<smd name="8" x="2.1131" y="0" dx="0.25" dy="1" layer="1" rot="R90"/>
<smd name="9" x="2.1131" y="0.5" dx="0.25" dy="1" layer="1" rot="R90"/>
<smd name="10" x="2.1131" y="1" dx="0.25" dy="1" layer="1" rot="R90"/>
<text x="-2.54" y="2.032" size="1.27" layer="25" ratio="10">&gt;NAME</text>
<text x="-2.54" y="-3.302" size="1.27" layer="27" ratio="10">&gt;VALUE</text>
<rectangle x1="-2.125" y1="0.4994" x2="-1.875" y2="1.4994" layer="51" rot="R270"/>
<rectangle x1="-2.125" y1="-0.0006" x2="-1.875" y2="0.9994" layer="51" rot="R270"/>
<rectangle x1="-2.125" y1="-0.5006" x2="-1.875" y2="0.4994" layer="51" rot="R270"/>
<rectangle x1="-2.125" y1="-1.0006" x2="-1.875" y2="-0.0006" layer="51" rot="R270"/>
<rectangle x1="-2.125" y1="-1.5006" x2="-1.875" y2="-0.5006" layer="51" rot="R270"/>
<rectangle x1="1.875" y1="-1.4994" x2="2.125" y2="-0.4994" layer="51" rot="R90"/>
<rectangle x1="1.875" y1="-0.9994" x2="2.125" y2="0.0006" layer="51" rot="R90"/>
<rectangle x1="1.875" y1="-0.4994" x2="2.125" y2="0.5006" layer="51" rot="R90"/>
<rectangle x1="1.875" y1="0.0006" x2="2.125" y2="1.0006" layer="51" rot="R90"/>
<rectangle x1="1.875" y1="0.5006" x2="2.125" y2="1.5006" layer="51" rot="R90"/>
</package>
<package name="SC70-6">
<wire x1="-1.08" y1="0.5" x2="1.12" y2="0.5" width="0.2032" layer="51"/>
<wire x1="1.12" y1="0.5" x2="1.12" y2="-0.5" width="0.2032" layer="21"/>
<wire x1="1.12" y1="-0.5" x2="-1.08" y2="-0.5" width="0.2032" layer="51"/>
<wire x1="-1.08" y1="-0.5" x2="-1.08" y2="0.5" width="0.2032" layer="21"/>
<circle x="-0.63" y="-0.2" radius="0.15" width="0" layer="21"/>
<smd name="1" x="-0.63" y="-0.85" dx="0.35" dy="0.8" layer="1"/>
<smd name="2" x="0.02" y="-0.85" dx="0.35" dy="0.8" layer="1"/>
<smd name="3" x="0.67" y="-0.85" dx="0.35" dy="0.8" layer="1"/>
<smd name="4" x="0.67" y="0.85" dx="0.35" dy="0.8" layer="1"/>
<smd name="5" x="0.02" y="0.85" dx="0.35" dy="0.8" layer="1"/>
<smd name="6" x="-0.63" y="0.85" dx="0.35" dy="0.8" layer="1"/>
<text x="-1.18" y="1.35" size="1.016" layer="25">&gt;NAME</text>
<text x="-1.18" y="-2.35" size="1.016" layer="27">&gt;VALUE</text>
<rectangle x1="-0.78" y1="-1.1" x2="-0.48" y2="-0.6" layer="51"/>
<rectangle x1="-0.13" y1="-1.1" x2="0.17" y2="-0.6" layer="51"/>
<rectangle x1="0.52" y1="-1.1" x2="0.82" y2="-0.6" layer="51"/>
<rectangle x1="0.52" y1="0.6" x2="0.82" y2="1.1" layer="51"/>
<rectangle x1="-0.13" y1="0.6" x2="0.17" y2="1.1" layer="51"/>
<rectangle x1="-0.78" y1="0.6" x2="-0.48" y2="1.1" layer="51"/>
</package>
<package name="VSSOP8">
<smd name="1" x="-1.35" y="0.75" dx="0.6" dy="0.25" layer="1"/>
<smd name="2" x="-1.35" y="0.25" dx="0.6" dy="0.25" layer="1"/>
<smd name="3" x="-1.35" y="-0.25" dx="0.6" dy="0.25" layer="1"/>
<smd name="4" x="-1.35" y="-0.75" dx="0.6" dy="0.25" layer="1"/>
<smd name="5" x="1.35" y="-0.75" dx="0.6" dy="0.25" layer="1"/>
<smd name="6" x="1.35" y="-0.25" dx="0.6" dy="0.25" layer="1"/>
<smd name="7" x="1.35" y="0.25" dx="0.6" dy="0.25" layer="1"/>
<smd name="8" x="1.35" y="0.75" dx="0.6" dy="0.25" layer="1"/>
<wire x1="-1.15" y1="1" x2="1.15" y2="1" width="0.127" layer="21"/>
<wire x1="-1.15" y1="-1" x2="1.15" y2="-1" width="0.127" layer="21"/>
<circle x="-0.8" y="0.7" radius="0.1" width="0.127" layer="21"/>
<text x="-0.5" y="0.5" size="0.3048" layer="25">&gt;NAME</text>
<text x="-1" y="-0.5" size="0.3048" layer="27">&gt;VALUE</text>
</package>
<package name="SSOP-16">
<wire x1="2.794" y1="2.568" x2="2.794" y2="-2.568" width="0.2032" layer="21"/>
<wire x1="2.794" y1="-2.568" x2="-2.794" y2="-2.568" width="0.2032" layer="21"/>
<wire x1="-2.794" y1="-2.568" x2="-2.794" y2="2.568" width="0.2032" layer="21"/>
<wire x1="-2.794" y1="2.568" x2="2.794" y2="2.568" width="0.2032" layer="21"/>
<circle x="-1.495" y="1.885" radius="0.39" width="0.2032" layer="21"/>
<smd name="1" x="-3.7505" y="2.275" dx="0.4" dy="1.2" layer="1" rot="R270"/>
<smd name="2" x="-3.7505" y="1.625" dx="0.4" dy="1.2" layer="1" rot="R270"/>
<smd name="3" x="-3.7505" y="0.975" dx="0.4" dy="1.2" layer="1" rot="R270"/>
<smd name="4" x="-3.7505" y="0.325" dx="0.4" dy="1.2" layer="1" rot="R270"/>
<smd name="5" x="-3.7505" y="-0.325" dx="0.4" dy="1.2" layer="1" rot="R270"/>
<smd name="6" x="-3.7505" y="-0.975" dx="0.4" dy="1.2" layer="1" rot="R270"/>
<smd name="7" x="-3.7505" y="-1.625" dx="0.4" dy="1.2" layer="1" rot="R270"/>
<smd name="8" x="-3.7505" y="-2.275" dx="0.4" dy="1.2" layer="1" rot="R270"/>
<smd name="9" x="3.7505" y="-2.275" dx="0.4" dy="1.2" layer="1" rot="R270"/>
<smd name="10" x="3.7505" y="-1.625" dx="0.4" dy="1.2" layer="1" rot="R270"/>
<smd name="11" x="3.7505" y="-0.975" dx="0.4" dy="1.2" layer="1" rot="R270"/>
<smd name="12" x="3.7505" y="-0.325" dx="0.4" dy="1.2" layer="1" rot="R270"/>
<smd name="13" x="3.7505" y="0.325" dx="0.4" dy="1.2" layer="1" rot="R270"/>
<smd name="14" x="3.7505" y="0.975" dx="0.4" dy="1.2" layer="1" rot="R270"/>
<smd name="15" x="3.7505" y="1.625" dx="0.4" dy="1.2" layer="1" rot="R270"/>
<smd name="16" x="3.7505" y="2.275" dx="0.4" dy="1.2" layer="1" rot="R270"/>
<text x="-2.204" y="2.936" size="1.27" layer="25">&gt;NAME</text>
<text x="-2.316" y="-4.094" size="1.27" layer="27">&gt;VALUE</text>
<rectangle x1="-3.51275" y1="1.73875" x2="-3.18775" y2="2.81125" layer="51" rot="R270"/>
<rectangle x1="-3.51275" y1="1.08875" x2="-3.18775" y2="2.16125" layer="51" rot="R270"/>
<rectangle x1="-3.51275" y1="0.43875" x2="-3.18775" y2="1.51125" layer="51" rot="R270"/>
<rectangle x1="-3.51275" y1="-0.21125" x2="-3.18775" y2="0.86125" layer="51" rot="R270"/>
<rectangle x1="-3.51275" y1="-0.86125" x2="-3.18775" y2="0.21125" layer="51" rot="R270"/>
<rectangle x1="-3.51275" y1="-1.51125" x2="-3.18775" y2="-0.43875" layer="51" rot="R270"/>
<rectangle x1="-3.51275" y1="-2.16125" x2="-3.18775" y2="-1.08875" layer="51" rot="R270"/>
<rectangle x1="-3.51275" y1="-2.81125" x2="-3.18775" y2="-1.73875" layer="51" rot="R270"/>
<rectangle x1="3.18775" y1="-2.81125" x2="3.51275" y2="-1.73875" layer="51" rot="R270"/>
<rectangle x1="3.18775" y1="-2.16125" x2="3.51275" y2="-1.08875" layer="51" rot="R270"/>
<rectangle x1="3.18775" y1="-1.51125" x2="3.51275" y2="-0.43875" layer="51" rot="R270"/>
<rectangle x1="3.18775" y1="-0.86125" x2="3.51275" y2="0.21125" layer="51" rot="R270"/>
<rectangle x1="3.18775" y1="-0.21125" x2="3.51275" y2="0.86125" layer="51" rot="R270"/>
<rectangle x1="3.18775" y1="0.43875" x2="3.51275" y2="1.51125" layer="51" rot="R270"/>
<rectangle x1="3.18775" y1="1.08875" x2="3.51275" y2="2.16125" layer="51" rot="R270"/>
<rectangle x1="3.18775" y1="1.73875" x2="3.51275" y2="2.81125" layer="51" rot="R270"/>
</package>
<package name="SOT-23-3">
<wire x1="0.66" y1="-1.422" x2="-0.66" y2="-1.422" width="0.1524" layer="51"/>
<wire x1="-0.66" y1="-1.422" x2="-0.66" y2="1.422" width="0.1524" layer="51"/>
<wire x1="-0.66" y1="1.422" x2="0.66" y2="1.422" width="0.1524" layer="51"/>
<wire x1="0.66" y1="1.422" x2="0.66" y2="-1.422" width="0.1524" layer="51"/>
<smd name="3" x="1.1" y="0" dx="1" dy="1.4" layer="1" rot="R270"/>
<smd name="2" x="-1.1" y="-0.95" dx="1" dy="1.4" layer="1" rot="R270"/>
<smd name="1" x="-1.1" y="0.95" dx="1" dy="1.4" layer="1" rot="R270"/>
<text x="1.905" y="1.905" size="1.27" layer="25" rot="R270">&gt;NAME</text>
<text x="-3.175" y="1.905" size="1.27" layer="27" rot="R270">&gt;VALUE</text>
<rectangle x1="0.7747" y1="-0.2921" x2="1.2319" y2="0.2921" layer="51" rot="R270"/>
<rectangle x1="-1.2319" y1="-1.2319" x2="-0.7747" y2="-0.6477" layer="51" rot="R270"/>
<rectangle x1="-1.2319" y1="0.6477" x2="-0.7747" y2="1.2319" layer="51" rot="R270"/>
</package>
<package name="USB_MICRO_B_WURTH_629105136821">
<smd name="CASE1" x="-4" y="0" dx="1.9" dy="1.9" layer="1"/>
<smd name="CASE2" x="-1.2" y="0" dx="1.9" dy="1.9" layer="1"/>
<smd name="CASE3" x="1.2" y="0" dx="1.9" dy="1.9" layer="1"/>
<smd name="CASE4" x="4" y="0" dx="1.9" dy="1.9" layer="1"/>
<smd name="1-PWR" x="-1.3" y="2.7" dx="0.4" dy="1.35" layer="1"/>
<smd name="2-D-" x="-0.65" y="2.7" dx="0.4" dy="1.35" layer="1"/>
<smd name="3-D+" x="0" y="2.7" dx="0.4" dy="1.35" layer="1"/>
<smd name="4-ID" x="0.65" y="2.7" dx="0.4" dy="1.35" layer="1"/>
<smd name="5-GND" x="1.3" y="2.7" dx="0.4" dy="1.35" layer="1"/>
<hole x="-2.075" y="2.45" drill="0.7"/>
<hole x="2.075" y="2.45" drill="0.7"/>
<wire x1="-3.5" y1="-2.15" x2="3.5" y2="-2.15" width="0.127" layer="21"/>
<wire x1="3.5" y1="-2.15" x2="3.5" y2="-1.25" width="0.127" layer="21"/>
<wire x1="3.5" y1="1" x2="3.5" y2="2.85" width="0.127" layer="21"/>
<wire x1="3.5" y1="2.85" x2="2" y2="2.85" width="0.127" layer="21"/>
<wire x1="-2" y1="2.85" x2="-3.5" y2="2.85" width="0.127" layer="21"/>
<wire x1="-3.5" y1="2.85" x2="-3.5" y2="1.25" width="0.127" layer="21"/>
<wire x1="-3.5" y1="-1.25" x2="-3.5" y2="-2.15" width="0.127" layer="21"/>
<text x="-2" y="-2" size="0.8128" layer="25">&gt;NAME</text>
</package>
<package name="SMARTDART-SHIELD">
<pad name="P$1" x="-36.83" y="0" drill="1.1"/>
<pad name="P$2" x="36.83" y="0" drill="1.1"/>
<pad name="P$3" x="0" y="14.605" drill="1.1"/>
<pad name="P$4" x="0" y="-14.605" drill="1.1"/>
<wire x1="-1.27" y1="14.605" x2="-36.83" y2="14.605" width="0.254" layer="21"/>
<wire x1="-36.83" y1="14.605" x2="-36.83" y2="1.27" width="0.254" layer="21"/>
<wire x1="-36.83" y1="-1.27" x2="-36.83" y2="-14.605" width="0.254" layer="21"/>
<wire x1="-36.83" y1="-14.605" x2="-1.27" y2="-14.605" width="0.254" layer="21"/>
<wire x1="1.27" y1="-14.605" x2="36.83" y2="-14.605" width="0.254" layer="21"/>
<wire x1="36.83" y1="-14.605" x2="36.83" y2="-1.27" width="0.254" layer="21"/>
<wire x1="36.83" y1="1.27" x2="36.83" y2="14.605" width="0.254" layer="21"/>
<wire x1="36.83" y1="14.605" x2="1.27" y2="14.605" width="0.254" layer="21"/>
</package>
<package name="US-8">
<smd name="1" x="-1.55" y="0.75" dx="0.8" dy="0.3" layer="1"/>
<smd name="2" x="-1.55" y="0.25" dx="0.8" dy="0.3" layer="1"/>
<smd name="3" x="-1.55" y="-0.25" dx="0.8" dy="0.3" layer="1"/>
<smd name="4" x="-1.55" y="-0.75" dx="0.8" dy="0.3" layer="1"/>
<smd name="5" x="1.55" y="-0.75" dx="0.8" dy="0.3" layer="1"/>
<smd name="6" x="1.55" y="-0.25" dx="0.8" dy="0.3" layer="1"/>
<smd name="7" x="1.55" y="0.25" dx="0.8" dy="0.3" layer="1"/>
<smd name="8" x="1.55" y="0.75" dx="0.8" dy="0.3" layer="1"/>
<wire x1="-1.5" y1="1" x2="1.5" y2="1" width="0.127" layer="21"/>
<wire x1="-1.5" y1="-1" x2="1.5" y2="-1" width="0.127" layer="21"/>
<circle x="-0.8" y="0.7" radius="0.1" width="0.127" layer="21"/>
<text x="-0.5" y="0.5" size="0.3048" layer="25">&gt;NAME</text>
<text x="-1" y="-0.5" size="0.3048" layer="27">&gt;VALUE</text>
</package>
<package name="LED_RGB_WURTH_150141M173100">
<smd name="A" x="1.55" y="0.85" dx="1.5" dy="0.9" layer="1"/>
<smd name="B" x="1.55" y="-0.85" dx="1.5" dy="0.9" layer="1"/>
<smd name="G" x="-1.55" y="-0.85" dx="1.5" dy="0.9" layer="1"/>
<smd name="R" x="-1.55" y="0.85" dx="1.5" dy="0.9" layer="1"/>
<wire x1="-1.6" y1="1.4" x2="1.6" y2="1.4" width="0.127" layer="21"/>
<wire x1="1.6" y1="0.2" x2="1.6" y2="-0.2" width="0.127" layer="21"/>
<wire x1="-1.6" y1="0.2" x2="-1.6" y2="-0.2" width="0.127" layer="21"/>
<wire x1="-1.6" y1="-1.4" x2="1.6" y2="-1.4" width="0.127" layer="21"/>
<wire x1="-2" y1="1.6" x2="-1.4" y2="2.2" width="0.127" layer="21"/>
<wire x1="-1.4" y1="2.2" x2="-2" y2="2.2" width="0.127" layer="21"/>
<wire x1="-2" y1="2.2" x2="-2" y2="1.6" width="0.127" layer="21"/>
<text x="-2.6" y="1.4" size="0.4064" layer="21">R</text>
<text x="-2.6" y="-1.8" size="0.4064" layer="21">G</text>
<text x="1.8" y="-1.8" size="0.4064" layer="21">B</text>
<text x="1.8" y="1.4" size="0.4064" layer="21">A</text>
<text x="-1" y="1.6" size="0.4064" layer="25">&gt;NAME</text>
<text x="-1.2" y="-2" size="0.4064" layer="27">&gt;VALUE</text>
</package>
<package name="SOT-223">
<wire x1="3.277" y1="1.778" x2="3.277" y2="-1.778" width="0.2032" layer="21"/>
<wire x1="3.277" y1="-1.778" x2="-3.277" y2="-1.778" width="0.2032" layer="21"/>
<wire x1="-3.277" y1="-1.778" x2="-3.277" y2="1.778" width="0.2032" layer="21"/>
<wire x1="-3.277" y1="1.778" x2="3.277" y2="1.778" width="0.2032" layer="21"/>
<smd name="1" x="-2.311" y="-3.099" dx="1.219" dy="2.235" layer="1"/>
<smd name="2" x="0" y="-3.099" dx="1.219" dy="2.235" layer="1"/>
<smd name="3" x="2.311" y="-3.099" dx="1.219" dy="2.235" layer="1"/>
<smd name="4" x="0" y="3.099" dx="3.6" dy="2.2" layer="1"/>
<text x="-2.54" y="0.0508" size="1.27" layer="25">&gt;NAME</text>
<text x="-2.54" y="-1.3208" size="1.27" layer="27">&gt;VALUE</text>
<rectangle x1="-1.6002" y1="1.8034" x2="1.6002" y2="3.6576" layer="51"/>
<rectangle x1="-0.4318" y1="-3.6576" x2="0.4318" y2="-1.8034" layer="51"/>
<rectangle x1="-2.7432" y1="-3.6576" x2="-1.8796" y2="-1.8034" layer="51"/>
<rectangle x1="1.8796" y1="-3.6576" x2="2.7432" y2="-1.8034" layer="51"/>
<rectangle x1="-1.6002" y1="1.8034" x2="1.6002" y2="3.6576" layer="51"/>
<rectangle x1="-0.4318" y1="-3.6576" x2="0.4318" y2="-1.8034" layer="51"/>
<rectangle x1="-2.7432" y1="-3.6576" x2="-1.8796" y2="-1.8034" layer="51"/>
<rectangle x1="1.8796" y1="-3.6576" x2="2.7432" y2="-1.8034" layer="51"/>
</package>
<package name="TSSOP24">
<wire x1="-2.2828" y1="3.8146" x2="-2.2828" y2="-3.8146" width="0.1524" layer="21"/>
<wire x1="2.2828" y1="-3.8146" x2="-2.2828" y2="-3.8146" width="0.1524" layer="21"/>
<wire x1="2.2828" y1="-3.8146" x2="2.2828" y2="3.8146" width="0.1524" layer="21"/>
<wire x1="-2.2828" y1="3.8146" x2="2.2828" y2="3.8146" width="0.1524" layer="21"/>
<wire x1="-2.0542" y1="3.586" x2="-2.0542" y2="-3.586" width="0.0508" layer="21"/>
<wire x1="2.0542" y1="-3.586" x2="-2.0542" y2="-3.586" width="0.0508" layer="21"/>
<wire x1="2.0542" y1="-3.586" x2="2.0542" y2="3.586" width="0.0508" layer="21"/>
<wire x1="-2.0542" y1="3.586" x2="2.0542" y2="3.586" width="0.0508" layer="21"/>
<circle x="-1.2192" y="2.9256" radius="0.4572" width="0.1524" layer="21"/>
<smd name="1" x="-2.9178" y="3.575" dx="0.3048" dy="0.9906" layer="1" rot="R270"/>
<smd name="2" x="-2.9178" y="2.925" dx="0.3048" dy="0.9906" layer="1" rot="R270"/>
<smd name="3" x="-2.9178" y="2.275" dx="0.3048" dy="0.9906" layer="1" rot="R270"/>
<smd name="4" x="-2.9178" y="1.625" dx="0.3048" dy="0.9906" layer="1" rot="R270"/>
<smd name="5" x="-2.9178" y="0.975" dx="0.3048" dy="0.9906" layer="1" rot="R270"/>
<smd name="6" x="-2.9178" y="0.325" dx="0.3048" dy="0.9906" layer="1" rot="R270"/>
<smd name="7" x="-2.9178" y="-0.325" dx="0.3048" dy="0.9906" layer="1" rot="R270"/>
<smd name="8" x="-2.9178" y="-0.975" dx="0.3048" dy="0.9906" layer="1" rot="R270"/>
<smd name="9" x="-2.9178" y="-1.625" dx="0.3048" dy="0.9906" layer="1" rot="R270"/>
<smd name="10" x="-2.9178" y="-2.275" dx="0.3048" dy="0.9906" layer="1" rot="R270"/>
<smd name="11" x="-2.9178" y="-2.925" dx="0.3048" dy="0.9906" layer="1" rot="R270"/>
<smd name="12" x="-2.9178" y="-3.575" dx="0.3048" dy="0.9906" layer="1" rot="R270"/>
<smd name="13" x="2.9178" y="-3.575" dx="0.3048" dy="0.9906" layer="1" rot="R270"/>
<smd name="14" x="2.9178" y="-2.925" dx="0.3048" dy="0.9906" layer="1" rot="R270"/>
<smd name="15" x="2.9178" y="-2.275" dx="0.3048" dy="0.9906" layer="1" rot="R270"/>
<smd name="16" x="2.9178" y="-1.625" dx="0.3048" dy="0.9906" layer="1" rot="R270"/>
<smd name="17" x="2.9178" y="-0.975" dx="0.3048" dy="0.9906" layer="1" rot="R270"/>
<smd name="18" x="2.9178" y="-0.325" dx="0.3048" dy="0.9906" layer="1" rot="R270"/>
<smd name="19" x="2.9178" y="0.325" dx="0.3048" dy="0.9906" layer="1" rot="R270"/>
<smd name="20" x="2.9178" y="0.975" dx="0.3048" dy="0.9906" layer="1" rot="R270"/>
<smd name="21" x="2.9178" y="1.625" dx="0.3048" dy="0.9906" layer="1" rot="R270"/>
<smd name="22" x="2.9178" y="2.275" dx="0.3048" dy="0.9906" layer="1" rot="R270"/>
<smd name="23" x="2.9178" y="2.925" dx="0.3048" dy="0.9906" layer="1" rot="R270"/>
<smd name="24" x="2.9178" y="3.575" dx="0.3048" dy="0.9906" layer="1" rot="R270"/>
<text x="-2.0828" y="4.1956" size="1.016" layer="25" ratio="10">&gt;NAME</text>
<text x="-2.0828" y="-5.1862" size="1.016" layer="27" ratio="10">&gt;VALUE</text>
<rectangle x1="-2.8035" y1="3.1559" x2="-2.6003" y2="3.9941" layer="51" rot="R270"/>
<rectangle x1="-2.8035" y1="2.5059" x2="-2.6003" y2="3.3441" layer="51" rot="R270"/>
<rectangle x1="-2.8035" y1="1.8559" x2="-2.6003" y2="2.6941" layer="51" rot="R270"/>
<rectangle x1="-2.8035" y1="1.2059" x2="-2.6003" y2="2.0441" layer="51" rot="R270"/>
<rectangle x1="-2.8035" y1="0.5559" x2="-2.6003" y2="1.3941" layer="51" rot="R270"/>
<rectangle x1="-2.8035" y1="-0.0941" x2="-2.6003" y2="0.7441" layer="51" rot="R270"/>
<rectangle x1="-2.8035" y1="-0.7441" x2="-2.6003" y2="0.0941" layer="51" rot="R270"/>
<rectangle x1="-2.8035" y1="-1.3941" x2="-2.6003" y2="-0.5559" layer="51" rot="R270"/>
<rectangle x1="-2.8035" y1="-2.0441" x2="-2.6003" y2="-1.2059" layer="51" rot="R270"/>
<rectangle x1="-2.8035" y1="-2.6941" x2="-2.6003" y2="-1.8559" layer="51" rot="R270"/>
<rectangle x1="-2.8035" y1="-3.3441" x2="-2.6003" y2="-2.5059" layer="51" rot="R270"/>
<rectangle x1="-2.8035" y1="-3.9941" x2="-2.6003" y2="-3.1559" layer="51" rot="R270"/>
<rectangle x1="2.6003" y1="-3.9941" x2="2.8035" y2="-3.1559" layer="51" rot="R270"/>
<rectangle x1="2.6003" y1="-3.3441" x2="2.8035" y2="-2.5059" layer="51" rot="R270"/>
<rectangle x1="2.6003" y1="-2.6941" x2="2.8035" y2="-1.8559" layer="51" rot="R270"/>
<rectangle x1="2.6003" y1="-2.0441" x2="2.8035" y2="-1.2059" layer="51" rot="R270"/>
<rectangle x1="2.6003" y1="-1.3941" x2="2.8035" y2="-0.5559" layer="51" rot="R270"/>
<rectangle x1="2.6003" y1="-0.7441" x2="2.8035" y2="0.0941" layer="51" rot="R270"/>
<rectangle x1="2.6003" y1="-0.0941" x2="2.8035" y2="0.7441" layer="51" rot="R270"/>
<rectangle x1="2.6003" y1="0.5559" x2="2.8035" y2="1.3941" layer="51" rot="R270"/>
<rectangle x1="2.6003" y1="1.2059" x2="2.8035" y2="2.0441" layer="51" rot="R270"/>
<rectangle x1="2.6003" y1="1.8559" x2="2.8035" y2="2.6941" layer="51" rot="R270"/>
<rectangle x1="2.6003" y1="2.5059" x2="2.8035" y2="3.3441" layer="51" rot="R270"/>
<rectangle x1="2.6003" y1="3.1559" x2="2.8035" y2="3.9941" layer="51" rot="R270"/>
</package>
<package name="DSC60XX_OSCILLATOR_3.2X2.5MM">
<smd name="1" x="-0.95" y="1.05" dx="0.9" dy="1" layer="1" rot="R90"/>
<smd name="2" x="-0.95" y="-1.05" dx="0.9" dy="1" layer="1" rot="R90"/>
<smd name="3" x="0.95" y="-1.05" dx="0.9" dy="1" layer="1" rot="R90"/>
<smd name="4" x="0.95" y="1.05" dx="0.9" dy="1" layer="1" rot="R90"/>
<wire x1="-1.25" y1="0.4" x2="-1.25" y2="-0.4" width="0.1524" layer="21"/>
<wire x1="-1.25" y1="-1.75" x2="1.25" y2="-1.75" width="0.1524" layer="21"/>
<wire x1="1.25" y1="0.4" x2="1.25" y2="-0.4" width="0.1524" layer="21"/>
<wire x1="-1.25" y1="1.75" x2="1.25" y2="1.75" width="0.1524" layer="21"/>
<text x="-2" y="2" size="1.016" layer="25">&gt;NAME</text>
<text x="-2" y="-3" size="1.016" layer="27">&gt;VALUE</text>
<circle x="-2.1" y="1.5" radius="0.22360625" width="0.3048" layer="21"/>
</package>
</packages>
</library>
<library name="BE 420 Parts volume 2">
<description>Generated from &lt;b&gt;BE 420 Parts.sch&lt;/b&gt;&lt;p&gt;
by exp-lbrs.ulp</description>
<packages>
<package name="DIODE_SOD123">
<description>&lt;b&gt;Diode&lt;/b&gt;</description>
<wire x1="-1.1" y1="0.7" x2="1.1" y2="0.7" width="0.254" layer="51"/>
<wire x1="1.1" y1="0.7" x2="1.1" y2="-0.7" width="0.254" layer="51"/>
<wire x1="1.1" y1="-0.7" x2="-1.1" y2="-0.7" width="0.254" layer="51"/>
<wire x1="-1.1" y1="-0.7" x2="-1.1" y2="0.7" width="0.254" layer="51"/>
<rectangle x1="-1.95" y1="-0.45" x2="-1.2" y2="0.4" layer="51"/>
<rectangle x1="1.2" y1="-0.45" x2="1.95" y2="0.4" layer="51"/>
<rectangle x1="-1.05" y1="-0.65" x2="-0.15" y2="0.7" layer="51"/>
<smd name="A" x="1.9" y="0" dx="1.4" dy="1.4" layer="1"/>
<smd name="C" x="-1.9" y="0" dx="1.4" dy="1.4" layer="1"/>
<text x="-1.1" y="1" size="1.27" layer="25">&gt;NAME</text>
<text x="-1.1" y="-2.3" size="1.27" layer="27">&gt;VALUE</text>
</package>
</packages>
</library>
<library name="adafruit">
<packages>
<package name="ESP-12">
<wire x1="-8" y1="13" x2="8" y2="13" width="0.127" layer="21"/>
<wire x1="8" y1="13" x2="8" y2="-11" width="0.127" layer="21"/>
<wire x1="8" y1="-11" x2="-8" y2="-11" width="0.127" layer="21"/>
<wire x1="-8" y1="-11" x2="-8" y2="13" width="0.127" layer="21"/>
<wire x1="-6" y1="5.2" x2="6" y2="5.2" width="0.127" layer="21"/>
<wire x1="6" y1="5.2" x2="6" y2="-9.8" width="0.127" layer="21"/>
<wire x1="6" y1="-9.8" x2="-6" y2="-9.8" width="0.127" layer="21"/>
<wire x1="-6" y1="-9.8" x2="-6" y2="5.2" width="0.127" layer="21"/>
<text x="-0.1" y="8.3" size="1.27" layer="21" font="vector" ratio="12" align="center">Antenna</text>
<smd name="1" x="-7.5" y="4.5" dx="2" dy="1.2" layer="1"/>
<smd name="2" x="-7.5" y="2.5" dx="2" dy="1.2" layer="1"/>
<smd name="3" x="-7.5" y="0.5" dx="2" dy="1.2" layer="1"/>
<smd name="4" x="-7.5" y="-1.5" dx="2" dy="1.2" layer="1"/>
<smd name="5" x="-7.5" y="-3.5" dx="2" dy="1.2" layer="1"/>
<smd name="6" x="-7.5" y="-5.5" dx="2" dy="1.2" layer="1"/>
<smd name="7" x="-7.5" y="-7.5" dx="2" dy="1.2" layer="1"/>
<smd name="8" x="-7.5" y="-9.5" dx="2" dy="1.2" layer="1"/>
<smd name="9" x="7.5" y="-9.5" dx="2" dy="1.2" layer="1"/>
<smd name="10" x="7.5" y="-7.5" dx="2" dy="1.2" layer="1"/>
<smd name="11" x="7.5" y="-5.5" dx="2" dy="1.2" layer="1"/>
<smd name="12" x="7.5" y="-3.5" dx="2" dy="1.2" layer="1"/>
<smd name="13" x="7.5" y="-1.5" dx="2" dy="1.2" layer="1"/>
<smd name="14" x="7.5" y="0.5" dx="2" dy="1.2" layer="1"/>
<smd name="15" x="7.5" y="2.5" dx="2" dy="1.2" layer="1"/>
<smd name="16" x="7.5" y="4.5" dx="2" dy="1.2" layer="1"/>
<text x="-5" y="-12" size="1.4224" layer="25" font="vector" ratio="12" align="center">&gt;NAME</text>
<text x="4.5" y="-12" size="1.4224" layer="27" font="vector" ratio="12" align="center">&gt;VALUE</text>
<rectangle x1="-8" y1="6" x2="8" y2="13" layer="41"/>
<rectangle x1="-8" y1="6" x2="8" y2="13" layer="42"/>
</package>
</packages>
</library>
<library name="led">
<description>&lt;b&gt;LEDs&lt;/b&gt;&lt;p&gt;
&lt;author&gt;Created by librarian@cadsoft.de&lt;/author&gt;&lt;br&gt;
Extended by Federico Battaglin &lt;author&gt;&amp;lt;federico.rd@fdpinternational.com&amp;gt;&lt;/author&gt; with DUOLED</description>
<packages>
<package name="CHIPLED_1206">
<description>&lt;b&gt;CHIPLED&lt;/b&gt;&lt;p&gt;
Source: http://www.osram.convergy.de/ ... LG_LY N971.pdf</description>
<wire x1="-0.4" y1="1.6" x2="0.4" y2="1.6" width="0.1016" layer="51" curve="172.619069"/>
<wire x1="-0.8" y1="-0.95" x2="-0.8" y2="0.95" width="0.1016" layer="51"/>
<wire x1="0.8" y1="0.95" x2="0.8" y2="-0.95" width="0.1016" layer="51"/>
<circle x="-0.55" y="1.425" radius="0.1" width="0.1016" layer="51"/>
<smd name="C" x="0" y="1.75" dx="1.5" dy="1.5" layer="1"/>
<smd name="A" x="0" y="-1.75" dx="1.5" dy="1.5" layer="1"/>
<text x="-1.27" y="-1.27" size="1.27" layer="25" rot="R90">&gt;NAME</text>
<text x="2.54" y="-1.27" size="1.27" layer="27" rot="R90">&gt;VALUE</text>
<rectangle x1="-0.85" y1="1.525" x2="-0.35" y2="1.65" layer="51"/>
<rectangle x1="-0.85" y1="1.225" x2="-0.625" y2="1.55" layer="51"/>
<rectangle x1="-0.45" y1="1.225" x2="-0.325" y2="1.45" layer="51"/>
<rectangle x1="-0.65" y1="1.225" x2="-0.225" y2="1.35" layer="51"/>
<rectangle x1="0.35" y1="1.3" x2="0.85" y2="1.65" layer="51"/>
<rectangle x1="0.25" y1="1.225" x2="0.85" y2="1.35" layer="51"/>
<rectangle x1="-0.85" y1="0.95" x2="0.85" y2="1.25" layer="51"/>
<rectangle x1="-0.85" y1="-1.65" x2="0.85" y2="-0.95" layer="51"/>
<rectangle x1="-0.85" y1="0.35" x2="-0.525" y2="0.775" layer="21"/>
<rectangle x1="0.525" y1="0.35" x2="0.85" y2="0.775" layer="21"/>
<rectangle x1="-0.175" y1="0" x2="0.175" y2="0.35" layer="21"/>
</package>
</packages>
</library>
<library name="resistor">
<packages>
<package name="R0805">
<description>&lt;b&gt;RESISTOR&lt;/b&gt;&lt;p&gt;
chip</description>
<wire x1="-0.41" y1="0.635" x2="0.41" y2="0.635" width="0.1524" layer="51"/>
<wire x1="-0.41" y1="-0.635" x2="0.41" y2="-0.635" width="0.1524" layer="51"/>
<wire x1="-1.973" y1="0.983" x2="1.973" y2="0.983" width="0.0508" layer="39"/>
<wire x1="1.973" y1="0.983" x2="1.973" y2="-0.983" width="0.0508" layer="39"/>
<wire x1="1.973" y1="-0.983" x2="-1.973" y2="-0.983" width="0.0508" layer="39"/>
<wire x1="-1.973" y1="-0.983" x2="-1.973" y2="0.983" width="0.0508" layer="39"/>
<smd name="1" x="-0.85" y="0" dx="1.3" dy="1.5" layer="1"/>
<smd name="2" x="0.85" y="0" dx="1.3" dy="1.5" layer="1"/>
<text x="-0.762" y="1.016" size="1.27" layer="25">&gt;NAME</text>
<text x="-0.762" y="-2.286" size="1.27" layer="27">&gt;VALUE</text>
<rectangle x1="0.4064" y1="-0.6985" x2="1.0564" y2="0.7015" layer="51"/>
<rectangle x1="-1.0668" y1="-0.6985" x2="-0.4168" y2="0.7015" layer="51"/>
<rectangle x1="-0.1999" y1="-0.5001" x2="0.1999" y2="0.5001" layer="35"/>
</package>
<package name="R2512">
<description>&lt;b&gt;RESISTOR&lt;/b&gt;&lt;p&gt;
chip</description>
<wire x1="-2.362" y1="1.473" x2="2.387" y2="1.473" width="0.1524" layer="51"/>
<wire x1="-2.362" y1="-1.473" x2="2.387" y2="-1.473" width="0.1524" layer="51"/>
<wire x1="-3.973" y1="1.983" x2="3.973" y2="1.983" width="0.0508" layer="39"/>
<wire x1="3.973" y1="1.983" x2="3.973" y2="-1.983" width="0.0508" layer="39"/>
<wire x1="3.973" y1="-1.983" x2="-3.973" y2="-1.983" width="0.0508" layer="39"/>
<wire x1="-3.973" y1="-1.983" x2="-3.973" y2="1.983" width="0.0508" layer="39"/>
<wire x1="-1.473" y1="1.473" x2="1.498" y2="1.473" width="0.1524" layer="21"/>
<wire x1="-1.473" y1="-1.473" x2="1.498" y2="-1.473" width="0.1524" layer="21"/>
<smd name="1" x="-2.8" y="0" dx="1.8" dy="3.2" layer="1"/>
<smd name="2" x="2.8" y="0" dx="1.8" dy="3.2" layer="1"/>
<text x="-2.667" y="1.905" size="1.27" layer="25">&gt;NAME</text>
<text x="-2.667" y="-3.175" size="1.27" layer="27">&gt;VALUE</text>
<rectangle x1="-3.2004" y1="-1.5494" x2="-2.3505" y2="1.5507" layer="51"/>
<rectangle x1="2.3622" y1="-1.5494" x2="3.2121" y2="1.5507" layer="51"/>
<rectangle x1="-0.5001" y1="-1" x2="0.5001" y2="1" layer="35"/>
</package>
</packages>
</library>
<library name="pinhead">
<description>&lt;b&gt;Pin Header Connectors&lt;/b&gt;&lt;p&gt;
&lt;author&gt;Created by librarian@cadsoft.de&lt;/author&gt;</description>
<packages>
<package name="1X04">
<description>&lt;b&gt;PIN HEADER&lt;/b&gt;</description>
<wire x1="0" y1="0.635" x2="0.635" y2="1.27" width="0.1524" layer="21"/>
<wire x1="0.635" y1="1.27" x2="1.905" y2="1.27" width="0.1524" layer="21"/>
<wire x1="1.905" y1="1.27" x2="2.54" y2="0.635" width="0.1524" layer="21"/>
<wire x1="2.54" y1="0.635" x2="2.54" y2="-0.635" width="0.1524" layer="21"/>
<wire x1="2.54" y1="-0.635" x2="1.905" y2="-1.27" width="0.1524" layer="21"/>
<wire x1="1.905" y1="-1.27" x2="0.635" y2="-1.27" width="0.1524" layer="21"/>
<wire x1="0.635" y1="-1.27" x2="0" y2="-0.635" width="0.1524" layer="21"/>
<wire x1="-4.445" y1="1.27" x2="-3.175" y2="1.27" width="0.1524" layer="21"/>
<wire x1="-3.175" y1="1.27" x2="-2.54" y2="0.635" width="0.1524" layer="21"/>
<wire x1="-2.54" y1="0.635" x2="-2.54" y2="-0.635" width="0.1524" layer="21"/>
<wire x1="-2.54" y1="-0.635" x2="-3.175" y2="-1.27" width="0.1524" layer="21"/>
<wire x1="-2.54" y1="0.635" x2="-1.905" y2="1.27" width="0.1524" layer="21"/>
<wire x1="-1.905" y1="1.27" x2="-0.635" y2="1.27" width="0.1524" layer="21"/>
<wire x1="-0.635" y1="1.27" x2="0" y2="0.635" width="0.1524" layer="21"/>
<wire x1="0" y1="0.635" x2="0" y2="-0.635" width="0.1524" layer="21"/>
<wire x1="0" y1="-0.635" x2="-0.635" y2="-1.27" width="0.1524" layer="21"/>
<wire x1="-0.635" y1="-1.27" x2="-1.905" y2="-1.27" width="0.1524" layer="21"/>
<wire x1="-1.905" y1="-1.27" x2="-2.54" y2="-0.635" width="0.1524" layer="21"/>
<wire x1="-5.08" y1="0.635" x2="-5.08" y2="-0.635" width="0.1524" layer="21"/>
<wire x1="-4.445" y1="1.27" x2="-5.08" y2="0.635" width="0.1524" layer="21"/>
<wire x1="-5.08" y1="-0.635" x2="-4.445" y2="-1.27" width="0.1524" layer="21"/>
<wire x1="-3.175" y1="-1.27" x2="-4.445" y2="-1.27" width="0.1524" layer="21"/>
<wire x1="3.175" y1="1.27" x2="4.445" y2="1.27" width="0.1524" layer="21"/>
<wire x1="4.445" y1="1.27" x2="5.08" y2="0.635" width="0.1524" layer="21"/>
<wire x1="5.08" y1="0.635" x2="5.08" y2="-0.635" width="0.1524" layer="21"/>
<wire x1="5.08" y1="-0.635" x2="4.445" y2="-1.27" width="0.1524" layer="21"/>
<wire x1="3.175" y1="1.27" x2="2.54" y2="0.635" width="0.1524" layer="21"/>
<wire x1="2.54" y1="-0.635" x2="3.175" y2="-1.27" width="0.1524" layer="21"/>
<wire x1="4.445" y1="-1.27" x2="3.175" y2="-1.27" width="0.1524" layer="21"/>
<pad name="1" x="-3.81" y="0" drill="1.016" shape="long" rot="R90"/>
<pad name="2" x="-1.27" y="0" drill="1.016" shape="long" rot="R90"/>
<pad name="3" x="1.27" y="0" drill="1.016" shape="long" rot="R90"/>
<pad name="4" x="3.81" y="0" drill="1.016" shape="long" rot="R90"/>
<text x="-5.1562" y="1.8288" size="1.27" layer="25" ratio="10">&gt;NAME</text>
<text x="-5.08" y="-3.175" size="1.27" layer="27">&gt;VALUE</text>
<rectangle x1="1.016" y1="-0.254" x2="1.524" y2="0.254" layer="51"/>
<rectangle x1="-1.524" y1="-0.254" x2="-1.016" y2="0.254" layer="51"/>
<rectangle x1="-4.064" y1="-0.254" x2="-3.556" y2="0.254" layer="51"/>
<rectangle x1="3.556" y1="-0.254" x2="4.064" y2="0.254" layer="51"/>
</package>
</packages>
</library>
<library name="1A-Jenkins Phoenix Contact Connectors">
<description>Generated from &lt;b&gt;a.sch&lt;/b&gt;&lt;p&gt;
by exp-lbrs.ulp</description>
<packages>
<package name="3-PIN-VERT_PHOENIX_SMD">
<smd name="1" x="-2.5" y="3.15" dx="3.4" dy="1.4" layer="1" rot="R90"/>
<smd name="2" x="0" y="3.15" dx="3.4" dy="1.4" layer="1" rot="R90"/>
<smd name="ANCHOR@1" x="-5.45" y="0" dx="5.6" dy="2.3" layer="1" rot="R90"/>
<smd name="ANCHOR@2" x="5.45" y="0" dx="5.6" dy="2.3" layer="1" rot="R90"/>
<wire x1="-4.15" y1="2.5" x2="-3.35" y2="2.5" width="0.127" layer="21"/>
<wire x1="3.35" y1="2.5" x2="4.15" y2="2.5" width="0.127" layer="21"/>
<wire x1="-4.15" y1="-2.5" x2="4.15" y2="-2.5" width="0.127" layer="21"/>
<wire x1="-1.65" y1="2.5" x2="-0.85" y2="2.5" width="0.127" layer="21"/>
<text x="-2" y="-2" size="0.8128" layer="25">&gt;NAME</text>
<text x="-2" y="0" size="0.8128" layer="27">&gt;VALUE</text>
<smd name="3" x="2.5" y="3.15" dx="3.4" dy="1.4" layer="1" rot="R90"/>
<wire x1="0.85" y1="2.5" x2="1.65" y2="2.5" width="0.127" layer="21"/>
</package>
<package name="2-PIN-VERT_PHOENIX_SMD">
<smd name="1" x="-1.25" y="3.15" dx="3.4" dy="1.4" layer="1" rot="R90"/>
<smd name="2" x="1.25" y="3.15" dx="3.4" dy="1.4" layer="1" rot="R90"/>
<smd name="ANCHOR@1" x="-4.2" y="0" dx="5.6" dy="2.3" layer="1" rot="R90"/>
<smd name="ANCHOR@2" x="4.2" y="0" dx="5.6" dy="2.3" layer="1" rot="R90"/>
<wire x1="-2.9" y1="2.5" x2="-2.1" y2="2.5" width="0.127" layer="21"/>
<wire x1="2.1" y1="2.5" x2="2.9" y2="2.5" width="0.127" layer="21"/>
<wire x1="-2.9" y1="-2.5" x2="2.9" y2="-2.5" width="0.127" layer="21"/>
<wire x1="-0.4" y1="2.5" x2="0.4" y2="2.5" width="0.127" layer="21"/>
<text x="-2" y="-2" size="0.8128" layer="25">&gt;NAME</text>
<text x="-2" y="0" size="0.8128" layer="27">&gt;VALUE</text>
</package>
</packages>
</library>
<library name="con-lstb">
<description>&lt;b&gt;Pin Headers&lt;/b&gt;&lt;p&gt;
Naming:&lt;p&gt;
MA = male&lt;p&gt;
# contacts - # rows&lt;p&gt;
W = angled&lt;p&gt;
&lt;author&gt;Created by librarian@cadsoft.de&lt;/author&gt;</description>
<packages>
<package name="MA04-1">
<description>&lt;b&gt;PIN HEADER&lt;/b&gt;</description>
<wire x1="-4.445" y1="1.27" x2="-3.175" y2="1.27" width="0.1524" layer="21"/>
<wire x1="-3.175" y1="1.27" x2="-2.54" y2="0.635" width="0.1524" layer="21"/>
<wire x1="-2.54" y1="-0.635" x2="-3.175" y2="-1.27" width="0.1524" layer="21"/>
<wire x1="-2.54" y1="0.635" x2="-1.905" y2="1.27" width="0.1524" layer="21"/>
<wire x1="-1.905" y1="1.27" x2="-0.635" y2="1.27" width="0.1524" layer="21"/>
<wire x1="-0.635" y1="1.27" x2="0" y2="0.635" width="0.1524" layer="21"/>
<wire x1="0" y1="-0.635" x2="-0.635" y2="-1.27" width="0.1524" layer="21"/>
<wire x1="-0.635" y1="-1.27" x2="-1.905" y2="-1.27" width="0.1524" layer="21"/>
<wire x1="-1.905" y1="-1.27" x2="-2.54" y2="-0.635" width="0.1524" layer="21"/>
<wire x1="-5.08" y1="0.635" x2="-5.08" y2="-0.635" width="0.1524" layer="21"/>
<wire x1="-4.445" y1="1.27" x2="-5.08" y2="0.635" width="0.1524" layer="21"/>
<wire x1="-5.08" y1="-0.635" x2="-4.445" y2="-1.27" width="0.1524" layer="21"/>
<wire x1="-3.175" y1="-1.27" x2="-4.445" y2="-1.27" width="0.1524" layer="21"/>
<wire x1="0" y1="0.635" x2="0.635" y2="1.27" width="0.1524" layer="21"/>
<wire x1="0.635" y1="1.27" x2="1.905" y2="1.27" width="0.1524" layer="21"/>
<wire x1="1.905" y1="1.27" x2="2.54" y2="0.635" width="0.1524" layer="21"/>
<wire x1="2.54" y1="-0.635" x2="1.905" y2="-1.27" width="0.1524" layer="21"/>
<wire x1="1.905" y1="-1.27" x2="0.635" y2="-1.27" width="0.1524" layer="21"/>
<wire x1="0.635" y1="-1.27" x2="0" y2="-0.635" width="0.1524" layer="21"/>
<wire x1="3.175" y1="1.27" x2="4.445" y2="1.27" width="0.1524" layer="21"/>
<wire x1="4.445" y1="1.27" x2="5.08" y2="0.635" width="0.1524" layer="21"/>
<wire x1="5.08" y1="0.635" x2="5.08" y2="-0.635" width="0.1524" layer="21"/>
<wire x1="5.08" y1="-0.635" x2="4.445" y2="-1.27" width="0.1524" layer="21"/>
<wire x1="3.175" y1="1.27" x2="2.54" y2="0.635" width="0.1524" layer="21"/>
<wire x1="2.54" y1="-0.635" x2="3.175" y2="-1.27" width="0.1524" layer="21"/>
<wire x1="4.445" y1="-1.27" x2="3.175" y2="-1.27" width="0.1524" layer="21"/>
<pad name="1" x="-3.81" y="0" drill="1.016" shape="long" rot="R90"/>
<pad name="2" x="-1.27" y="0" drill="1.016" shape="long" rot="R90"/>
<pad name="3" x="1.27" y="0" drill="1.016" shape="long" rot="R90"/>
<pad name="4" x="3.81" y="0" drill="1.016" shape="long" rot="R90"/>
<text x="-5.08" y="1.651" size="1.27" layer="25" ratio="10">&gt;NAME</text>
<text x="-6.223" y="-0.635" size="1.27" layer="21" ratio="10">1</text>
<text x="0.635" y="1.651" size="1.27" layer="27" ratio="10">&gt;VALUE</text>
<text x="5.334" y="-0.635" size="1.27" layer="21" ratio="10">4</text>
<rectangle x1="-1.524" y1="-0.254" x2="-1.016" y2="0.254" layer="51"/>
<rectangle x1="-4.064" y1="-0.254" x2="-3.556" y2="0.254" layer="51"/>
<rectangle x1="1.016" y1="-0.254" x2="1.524" y2="0.254" layer="51"/>
<rectangle x1="3.556" y1="-0.254" x2="4.064" y2="0.254" layer="51"/>
</package>
</packages>
</library>
<library name="jumper">
<description>&lt;b&gt;Jumpers&lt;/b&gt;&lt;p&gt;
&lt;author&gt;Created by librarian@cadsoft.de&lt;/author&gt;</description>
<packages>
<package name="SJ_2">
<description>&lt;b&gt;Solder jumper&lt;/b&gt;</description>
<wire x1="2.159" y1="-1.016" x2="-2.159" y2="-1.016" width="0.1524" layer="21"/>
<wire x1="2.159" y1="1.016" x2="2.413" y2="0.762" width="0.1524" layer="21" curve="-90"/>
<wire x1="-2.413" y1="0.762" x2="-2.159" y2="1.016" width="0.1524" layer="21" curve="-90"/>
<wire x1="-2.413" y1="-0.762" x2="-2.159" y2="-1.016" width="0.1524" layer="21" curve="90"/>
<wire x1="2.159" y1="-1.016" x2="2.413" y2="-0.762" width="0.1524" layer="21" curve="90"/>
<wire x1="2.413" y1="-0.762" x2="2.413" y2="0.762" width="0.1524" layer="21"/>
<wire x1="-2.413" y1="-0.762" x2="-2.413" y2="0.762" width="0.1524" layer="21"/>
<wire x1="-2.159" y1="1.016" x2="2.159" y2="1.016" width="0.1524" layer="21"/>
<wire x1="1.778" y1="0" x2="2.286" y2="0" width="0.1524" layer="51"/>
<wire x1="-1.778" y1="0" x2="-2.286" y2="0" width="0.1524" layer="51"/>
<wire x1="0" y1="0.762" x2="0" y2="1.016" width="0.1524" layer="51"/>
<wire x1="0" y1="-1.016" x2="0" y2="-0.762" width="0.1524" layer="51"/>
<wire x1="1.016" y1="0.127" x2="1.016" y2="-0.127" width="1.27" layer="51" curve="-180" cap="flat"/>
<wire x1="-1.016" y1="-0.127" x2="-1.016" y2="0.127" width="1.27" layer="51" curve="-180" cap="flat"/>
<smd name="1" x="-1.524" y="0" dx="1.1684" dy="1.6002" layer="1"/>
<smd name="2" x="0" y="0" dx="1.1684" dy="1.6002" layer="1"/>
<smd name="3" x="1.524" y="0" dx="1.1684" dy="1.6002" layer="1"/>
<text x="-2.413" y="1.27" size="1.27" layer="25" ratio="10">&gt;NAME</text>
<text x="-0.1001" y="0" size="0.02" layer="27">&gt;VALUE</text>
<rectangle x1="-0.508" y1="-0.762" x2="0.508" y2="0.762" layer="51"/>
</package>
</packages>
</library>
<library name="SparkFun-Connectors" urn="urn:adsk.eagle:library:513">
<description>&lt;h3&gt;SparkFun Connectors&lt;/h3&gt;
This library contains electrically-functional connectors. 
&lt;br&gt;
&lt;br&gt;
We've spent an enormous amount of time creating and checking these footprints and parts, but it is &lt;b&gt; the end user's responsibility&lt;/b&gt; to ensure correctness and suitablity for a given componet or application. 
&lt;br&gt;
&lt;br&gt;If you enjoy using this library, please buy one of our products at &lt;a href=" www.sparkfun.com"&gt;SparkFun.com&lt;/a&gt;.
&lt;br&gt;
&lt;br&gt;
&lt;b&gt;Licensing:&lt;/b&gt; Creative Commons ShareAlike 4.0 International - https://creativecommons.org/licenses/by-sa/4.0/ 
&lt;br&gt;
&lt;br&gt;
You are welcome to use this library for commercial purposes. For attribution, we ask that when you begin to sell your device using our footprint, you email us with a link to the product being sold. We want bragging rights that we helped (in a very small part) to create your 8th world wonder. We would like the opportunity to feature your device on our homepage.</description>
<packages>
<package name="JST-2-SMD" urn="urn:adsk.eagle:footprint:37657/1" library_version="1">
<description>&lt;h3&gt;JST-Right Angle Male Header SMT&lt;/h3&gt;
&lt;p&gt;Specifications:
&lt;ul&gt;&lt;li&gt;Pin count: 2&lt;/li&gt;
&lt;li&gt;Pin pitch: 2mm&lt;/li&gt;
&lt;/ul&gt;&lt;/p&gt;
&lt;p&gt;&lt;a href=”http://www.4uconnector.com/online/object/4udrawing/20404.pdf”&gt;Datasheet referenced for footprint&lt;/a&gt;&lt;/p&gt;
&lt;p&gt;Example device(s):
&lt;ul&gt;&lt;li&gt;CONN_02&lt;/li&gt;
&lt;li&gt;JST_2MM_MALE&lt;/li&gt;
&lt;/ul&gt;&lt;/p&gt;</description>
<wire x1="-4" y1="-1" x2="-4" y2="-4.5" width="0.2032" layer="21"/>
<wire x1="-4" y1="-4.5" x2="-3.2" y2="-4.5" width="0.2032" layer="21"/>
<wire x1="-3.2" y1="-4.5" x2="-3.2" y2="-2" width="0.2032" layer="21"/>
<wire x1="-3.2" y1="-2" x2="-2" y2="-2" width="0.2032" layer="21"/>
<wire x1="2" y1="-2" x2="3.2" y2="-2" width="0.2032" layer="21"/>
<wire x1="3.2" y1="-2" x2="3.2" y2="-4.5" width="0.2032" layer="21"/>
<wire x1="3.2" y1="-4.5" x2="4" y2="-4.5" width="0.2032" layer="21"/>
<wire x1="4" y1="-4.5" x2="4" y2="-1" width="0.2032" layer="21"/>
<wire x1="2" y1="3" x2="-2" y2="3" width="0.2032" layer="21"/>
<smd name="1" x="-1" y="-3.7" dx="1" dy="4.6" layer="1"/>
<smd name="2" x="1" y="-3.7" dx="1" dy="4.6" layer="1"/>
<smd name="NC1" x="-3.4" y="1.5" dx="3.4" dy="1.6" layer="1" rot="R90"/>
<smd name="NC2" x="3.4" y="1.5" dx="3.4" dy="1.6" layer="1" rot="R90"/>
<text x="-1.397" y="1.778" size="0.6096" layer="25" font="vector" ratio="20">&gt;NAME</text>
<text x="-1.651" y="0.635" size="0.6096" layer="27" font="vector" ratio="20">&gt;VALUE</text>
</package>
</packages>
<packages3d>
<package3d name="JST-2-SMD" urn="urn:adsk.eagle:package:38042/1" type="box" library_version="1">
<description>JST-Right Angle Male Header SMT
Specifications:
Pin count: 2
Pin pitch: 2mm

Datasheet referenced for footprint
Example device(s):
CONN_02
JST_2MM_MALE
</description>
</package3d>
</packages3d>
</library>
</libraries>
<attributes>
</attributes>
<variantdefs>
</variantdefs>
<classes>
<class number="0" name="default" width="0" drill="0">
</class>
<class number="1" name="VCC" width="0.381" drill="0">
</class>
<class number="2" name="LEDPower" width="0.2032" drill="0">
</class>
<class number="3" name="ButtonSignal" width="0.2032" drill="0">
</class>
</classes>
<designrules name="default *">
<description language="de">&lt;b&gt;EAGLE Design Rules&lt;/b&gt;
&lt;p&gt;
Die Standard-Design-Rules sind so gewählt, dass sie für 
die meisten Anwendungen passen. Sollte ihre Platine 
besondere Anforderungen haben, treffen Sie die erforderlichen
Einstellungen hier und speichern die Design Rules unter 
einem neuen Namen ab.</description>
<description language="en">&lt;b&gt;EAGLE Design Rules&lt;/b&gt;
&lt;p&gt;
The default Design Rules have been set to cover
a wide range of applications. Your particular design
may have different requirements, so please make the
necessary adjustments and save your customized
design rules under a new name.</description>
<param name="layerSetup" value="(1+2*15+16)"/>
<param name="mtCopper" value="0.035mm 0.035mm 0.035mm 0.035mm 0.035mm 0.035mm 0.035mm 0.035mm 0.035mm 0.035mm 0.035mm 0.035mm 0.035mm 0.035mm 0.035mm 0.035mm"/>
<param name="mtIsolate" value="1.5mm 0.15mm 0.2mm 0.15mm 0.2mm 0.15mm 0.2mm 0.15mm 0.2mm 0.15mm 0.2mm 0.15mm 0.2mm 0.15mm 0.2mm"/>
<param name="mdWireWire" value="8mil"/>
<param name="mdWirePad" value="8mil"/>
<param name="mdWireVia" value="8mil"/>
<param name="mdPadPad" value="8mil"/>
<param name="mdPadVia" value="8mil"/>
<param name="mdViaVia" value="8mil"/>
<param name="mdSmdPad" value="8mil"/>
<param name="mdSmdVia" value="8mil"/>
<param name="mdSmdSmd" value="8mil"/>
<param name="mdViaViaSameLayer" value="8mil"/>
<param name="mnLayersViaInSmd" value="2"/>
<param name="mdCopperDimension" value="8mil"/>
<param name="mdDrill" value="8mil"/>
<param name="mdSmdStop" value="0mil"/>
<param name="msWidth" value="10mil"/>
<param name="msDrill" value="12mil"/>
<param name="msMicroVia" value="9.99mm"/>
<param name="msBlindViaRatio" value="0.5"/>
<param name="rvPadTop" value="0.25"/>
<param name="rvPadInner" value="0.25"/>
<param name="rvPadBottom" value="0.25"/>
<param name="rvViaOuter" value="0.25"/>
<param name="rvViaInner" value="0.25"/>
<param name="rvMicroViaOuter" value="0.25"/>
<param name="rvMicroViaInner" value="0.25"/>
<param name="rlMinPadTop" value="10mil"/>
<param name="rlMaxPadTop" value="20mil"/>
<param name="rlMinPadInner" value="10mil"/>
<param name="rlMaxPadInner" value="20mil"/>
<param name="rlMinPadBottom" value="10mil"/>
<param name="rlMaxPadBottom" value="20mil"/>
<param name="rlMinViaOuter" value="8mil"/>
<param name="rlMaxViaOuter" value="20mil"/>
<param name="rlMinViaInner" value="8mil"/>
<param name="rlMaxViaInner" value="20mil"/>
<param name="rlMinMicroViaOuter" value="4mil"/>
<param name="rlMaxMicroViaOuter" value="20mil"/>
<param name="rlMinMicroViaInner" value="4mil"/>
<param name="rlMaxMicroViaInner" value="20mil"/>
<param name="psTop" value="-1"/>
<param name="psBottom" value="-1"/>
<param name="psFirst" value="-1"/>
<param name="psElongationLong" value="100"/>
<param name="psElongationOffset" value="100"/>
<param name="mvStopFrame" value="1"/>
<param name="mvCreamFrame" value="0"/>
<param name="mlMinStopFrame" value="0mil"/>
<param name="mlMaxStopFrame" value="4mil"/>
<param name="mlMinCreamFrame" value="0mil"/>
<param name="mlMaxCreamFrame" value="0mil"/>
<param name="mlViaStopLimit" value="0mil"/>
<param name="srRoundness" value="0"/>
<param name="srMinRoundness" value="0mil"/>
<param name="srMaxRoundness" value="0mil"/>
<param name="slThermalIsolate" value="10mil"/>
<param name="slThermalsForVias" value="0"/>
<param name="dpMaxLengthDifference" value="10mm"/>
<param name="dpGapFactor" value="2.5"/>
<param name="checkAngle" value="0"/>
<param name="checkFont" value="1"/>
<param name="checkRestrict" value="1"/>
<param name="checkStop" value="0"/>
<param name="useDiameter" value="13"/>
<param name="maxErrors" value="50"/>
</designrules>
<autorouter>
<pass name="Default">
<param name="RoutingGrid" value="50mil"/>
<param name="AutoGrid" value="1"/>
<param name="Efforts" value="0"/>
<param name="TopRouterVariant" value="1"/>
<param name="tpViaShape" value="round"/>
<param name="PrefDir.1" value="|"/>
<param name="PrefDir.2" value="0"/>
<param name="PrefDir.3" value="0"/>
<param name="PrefDir.4" value="0"/>
<param name="PrefDir.5" value="0"/>
<param name="PrefDir.6" value="0"/>
<param name="PrefDir.7" value="0"/>
<param name="PrefDir.8" value="0"/>
<param name="PrefDir.9" value="0"/>
<param name="PrefDir.10" value="0"/>
<param name="PrefDir.11" value="0"/>
<param name="PrefDir.12" value="0"/>
<param name="PrefDir.13" value="0"/>
<param name="PrefDir.14" value="0"/>
<param name="PrefDir.15" value="0"/>
<param name="PrefDir.16" value="-"/>
<param name="cfVia" value="8"/>
<param name="cfNonPref" value="5"/>
<param name="cfChangeDir" value="2"/>
<param name="cfOrthStep" value="2"/>
<param name="cfDiagStep" value="3"/>
<param name="cfExtdStep" value="0"/>
<param name="cfBonusStep" value="1"/>
<param name="cfMalusStep" value="1"/>
<param name="cfPadImpact" value="4"/>
<param name="cfSmdImpact" value="4"/>
<param name="cfBusImpact" value="0"/>
<param name="cfHugging" value="3"/>
<param name="cfAvoid" value="4"/>
<param name="cfPolygon" value="10"/>
<param name="cfBase.1" value="0"/>
<param name="cfBase.2" value="1"/>
<param name="cfBase.3" value="1"/>
<param name="cfBase.4" value="1"/>
<param name="cfBase.5" value="1"/>
<param name="cfBase.6" value="1"/>
<param name="cfBase.7" value="1"/>
<param name="cfBase.8" value="1"/>
<param name="cfBase.9" value="1"/>
<param name="cfBase.10" value="1"/>
<param name="cfBase.11" value="1"/>
<param name="cfBase.12" value="1"/>
<param name="cfBase.13" value="1"/>
<param name="cfBase.14" value="1"/>
<param name="cfBase.15" value="1"/>
<param name="cfBase.16" value="0"/>
<param name="mnVias" value="20"/>
<param name="mnSegments" value="9999"/>
<param name="mnExtdSteps" value="9999"/>
<param name="mnRipupLevel" value="10"/>
<param name="mnRipupSteps" value="100"/>
<param name="mnRipupTotal" value="100"/>
</pass>
<pass name="Follow-me" refer="Default" active="yes">
</pass>
<pass name="Busses" refer="Default" active="yes">
<param name="cfNonPref" value="4"/>
<param name="cfBusImpact" value="4"/>
<param name="cfHugging" value="0"/>
<param name="mnVias" value="0"/>
</pass>
<pass name="Route" refer="Default" active="yes">
</pass>
<pass name="Optimize1" refer="Default" active="yes">
<param name="cfVia" value="99"/>
<param name="cfExtdStep" value="10"/>
<param name="cfHugging" value="1"/>
<param name="mnExtdSteps" value="1"/>
<param name="mnRipupLevel" value="0"/>
</pass>
<pass name="Optimize2" refer="Optimize1" active="yes">
<param name="cfNonPref" value="0"/>
<param name="cfChangeDir" value="6"/>
<param name="cfExtdStep" value="0"/>
<param name="cfBonusStep" value="2"/>
<param name="cfMalusStep" value="2"/>
<param name="cfPadImpact" value="2"/>
<param name="cfSmdImpact" value="2"/>
<param name="cfHugging" value="0"/>
</pass>
<pass name="Optimize3" refer="Optimize2" active="yes">
<param name="cfChangeDir" value="8"/>
<param name="cfPadImpact" value="0"/>
<param name="cfSmdImpact" value="0"/>
</pass>
<pass name="Optimize4" refer="Optimize3" active="yes">
<param name="cfChangeDir" value="25"/>
</pass>
</autorouter>
<elements>
<element name="A2" library="be-420-custom-parts" package="RN-42" value="RN-42_BLUETOOTH" x="6.0325" y="58.166" smashed="yes" rot="R90"/>
<element name="C21" library="rcl" package="C0805" value="10u" x="13.716" y="49.657" smashed="yes" rot="R180">
<attribute name="NAME" x="11.811" y="49.022" size="0.6096" layer="25" rot="R90"/>
<attribute name="VALUE" x="14.478" y="48.641" size="0.6096" layer="27" rot="R180"/>
</element>
<element name="R1" library="rcl" package="R0805" value="10k" x="3.048" y="66.6115" smashed="yes">
<attribute name="NAME" x="5.6515" y="66.04" size="0.6096" layer="25" rot="R90"/>
<attribute name="VALUE" x="1.016" y="66.1035" size="0.6096" layer="27" rot="R90"/>
</element>
<element name="U12" library="1A_Jenkins_2013" package="TSSOP16" value="ADS1220" x="53.34" y="50.673" smashed="yes">
<attribute name="NAME" x="51.2572" y="53.5686" size="0.6096" layer="25" ratio="10"/>
<attribute name="VALUE" x="54.9402" y="48.8442" size="0.6096" layer="27" ratio="10" rot="R90"/>
</element>
<element name="R23" library="rcl" package="R0805" value="1k" x="54.61" y="42.291" smashed="yes" rot="R270">
<attribute name="NAME" x="55.626" y="43.688" size="0.6096" layer="25" rot="R270"/>
<attribute name="VALUE" x="55.626" y="41.402" size="0.6096" layer="27" rot="R270"/>
</element>
<element name="R24" library="rcl" package="R0805" value="1k" x="52.324" y="42.291" smashed="yes" rot="R270">
<attribute name="NAME" x="50.8" y="43.942" size="0.6096" layer="25" rot="R270"/>
<attribute name="VALUE" x="51.308" y="40.386" size="0.6096" layer="27" rot="R90"/>
</element>
<element name="C11" library="rcl" package="C0805" value="0.1uF" x="53.34" y="46.101" smashed="yes" rot="R180">
<attribute name="NAME" x="55.372" y="45.085" size="0.6096" layer="25" rot="R180"/>
<attribute name="VALUE" x="53.594" y="45.085" size="0.6096" layer="27" rot="R180"/>
</element>
<element name="C30" library="rcl" package="C0805" value="0.01uF" x="57.404" y="46.101" smashed="yes">
<attribute name="NAME" x="59.436" y="46.863" size="0.6096" layer="25" rot="R270"/>
<attribute name="VALUE" x="57.15" y="44.323" size="0.6096" layer="27"/>
</element>
<element name="C29" library="rcl" package="C0805" value="0.01uF" x="49.276" y="46.101" smashed="yes" rot="R180">
<attribute name="NAME" x="49.022" y="45.085" size="0.6096" layer="25" rot="R180"/>
<attribute name="VALUE" x="49.53" y="47.625" size="0.6096" layer="27" rot="R180"/>
</element>
<element name="R18" library="rcl" package="R0805" value="10k" x="28.7655" y="51.054" smashed="yes" rot="R180">
<attribute name="NAME" x="26.7335" y="50.673" size="0.6096" layer="25" rot="R90"/>
<attribute name="VALUE" x="26.924" y="52.1335" size="0.6096" layer="27"/>
</element>
<element name="U5" library="1A_Jenkins_2013" package="TSSOP16" value="74HC595" x="22.0345" y="25.3365" smashed="yes" rot="R180">
<attribute name="NAME" x="23.3553" y="27.0129" size="1.016" layer="25" ratio="10" rot="R180"/>
<attribute name="VALUE" x="24.8793" y="22.6187" size="1.016" layer="27" ratio="10" rot="R180"/>
</element>
<element name="A1" library="adafruit" package="ESP-12" value="ESP-12E" x="6.096" y="17.78" smashed="yes" rot="R90">
<attribute name="NAME" x="10.08" y="18.096" size="1.4224" layer="25" font="vector" ratio="12" rot="R180" align="center"/>
<attribute name="VALUE" x="8.564" y="20.004" size="1.4224" layer="27" font="vector" ratio="12" align="center"/>
</element>
<element name="C22" library="rcl" package="C0805" value="10u" x="14.7955" y="8.128" smashed="yes" rot="R180">
<attribute name="NAME" x="16.0655" y="6.858" size="0.6096" layer="25" rot="R180"/>
<attribute name="VALUE" x="12.192" y="8.6995" size="0.6096" layer="27" rot="R270"/>
</element>
<element name="R4" library="rcl" package="R0805" value="10k" x="14.4145" y="27.813" smashed="yes">
<attribute name="NAME" x="15.0495" y="28.829" size="0.6096" layer="25"/>
<attribute name="VALUE" x="12.5095" y="28.829" size="0.6096" layer="27"/>
</element>
<element name="R6" library="rcl" package="R0805" value="10k" x="6.6675" y="7.8105" smashed="yes">
<attribute name="NAME" x="8.8265" y="8.509" size="0.6096" layer="25" rot="R270"/>
<attribute name="VALUE" x="4.0005" y="8.382" size="0.6096" layer="27" rot="R270"/>
</element>
<element name="R5" library="rcl" package="R0805" value="10k" x="10.7315" y="28.575" smashed="yes" rot="R90">
<attribute name="NAME" x="11.684" y="30.099" size="0.6096" layer="25" rot="R270"/>
<attribute name="VALUE" x="11.684" y="28.1305" size="0.6096" layer="27" rot="R270"/>
</element>
<element name="U6" library="1A_Jenkins_2013" package="TSSOP16" value="74HC595" x="26.4795" y="32.766" smashed="yes" rot="R180">
<attribute name="NAME" x="27.8003" y="33.9344" size="1.016" layer="25" ratio="10" rot="R180"/>
<attribute name="VALUE" x="28.9433" y="36.3982" size="1.016" layer="27" ratio="10" rot="R180"/>
</element>
<element name="C9" library="rcl" package="C0805" value="0.1uF" x="59.2455" y="49.3395" smashed="yes" rot="R270">
<attribute name="NAME" x="60.2615" y="51.1175" size="0.6096" layer="25" rot="R270"/>
<attribute name="VALUE" x="60.2615" y="49.0855" size="0.6096" layer="27" rot="R270"/>
</element>
<element name="LED2" library="SparkFun" package="LED-1206" value="RED" x="3.175" y="28.575" smashed="yes" rot="R180">
<attribute name="NAME" x="2.032" y="30.099" size="0.4064" layer="25" rot="R180"/>
<attribute name="VALUE" x="5.207" y="30.099" size="0.4064" layer="27" rot="R180"/>
</element>
<element name="R31" library="rcl" package="R0805" value="3.3k" x="3.2385" y="31.4325" smashed="yes" rot="R180">
<attribute name="NAME" x="5.0165" y="32.004" size="0.6096" layer="25" rot="R270"/>
<attribute name="VALUE" x="0.889" y="32.004" size="0.6096" layer="27" rot="R270"/>
</element>
<element name="S2" library="1A_Jenkins_2013" package="RAFI-MICON5_SWITCH" value="GPIO0_ESP12E" x="4.8895" y="35.56" smashed="yes" rot="R180">
<attribute name="NAME" x="6.1595" y="34.29" size="0.6096" layer="25" rot="R180"/>
<attribute name="VALUE" x="0.3175" y="37.338" size="0.6096" layer="27" rot="R270"/>
</element>
<element name="R7" library="rcl" package="R0805" value="10k" x="10.541" y="41.402" smashed="yes" rot="R90">
<attribute name="NAME" x="9.525" y="40.767" size="0.6096" layer="25" rot="R90"/>
<attribute name="VALUE" x="12.319" y="40.767" size="0.6096" layer="27" rot="R90"/>
</element>
<element name="S1" library="1A_Jenkins_2013" package="RAFI-MICON5_SWITCH" value="RESET" x="4.8895" y="41.2115" smashed="yes" rot="R180">
<attribute name="NAME" x="6.1595" y="39.9415" size="0.6096" layer="25" rot="R180"/>
<attribute name="VALUE" x="0.254" y="42.9895" size="0.6096" layer="27" rot="R270"/>
</element>
<element name="C17" library="rcl" package="C0805" value="10u" x="9.5885" y="66.6115" smashed="yes">
<attribute name="NAME" x="7.62" y="65.913" size="0.6096" layer="25" rot="R90"/>
<attribute name="VALUE" x="11.557" y="66.8655" size="0.6096" layer="27"/>
</element>
<element name="C16" library="rcl" package="C0805" value="10u" x="11.1125" y="75.7555" smashed="yes" rot="R90">
<attribute name="NAME" x="10.668" y="77.7875" size="0.6096" layer="25"/>
<attribute name="VALUE" x="12.192" y="77.47" size="0.6096" layer="27" rot="R270"/>
</element>
<element name="R20" library="rcl" package="R0805" value="1k" x="22.479" y="62.865" smashed="yes" rot="R270">
<attribute name="NAME" x="23.749" y="63.5" size="0.6096" layer="25" rot="R270"/>
<attribute name="VALUE" x="20.574" y="63.627" size="0.6096" layer="27" rot="R270"/>
</element>
<element name="R21" library="rcl" package="R0805" value="1k" x="22.479" y="57.912" smashed="yes" rot="R270">
<attribute name="NAME" x="23.749" y="58.547" size="0.6096" layer="25" rot="R270"/>
<attribute name="VALUE" x="20.701" y="58.547" size="0.6096" layer="27" rot="R270"/>
</element>
<element name="JP4" library="1A_Jenkins_2013" package="6_PIN_0.1IN_STRAIGHT_HEADER" value="FTDI_961106" x="17.145" y="42.418" rot="R90"/>
<element name="U16" library="1A_Jenkins_2013" package="UMAX8" value="MAX4477" x="43.18" y="61.087" smashed="yes" rot="R270">
<attribute name="NAME" x="42.276" y="61.849" size="0.6096" layer="25" rot="R270"/>
<attribute name="VALUE" x="41.641" y="59.309" size="0.6096" layer="27" rot="R90"/>
</element>
<element name="U19" library="1A_Jenkins_2013" package="SOIC-8" value="LMP7721" x="50.927" y="17.272" smashed="yes" rot="R270">
<attribute name="NAME" x="53.594" y="19.177" size="0.6096" layer="25" rot="R270"/>
<attribute name="VALUE" x="49.149" y="17.653" size="0.6096" layer="27"/>
</element>
<element name="U20" library="1A_Jenkins_2013" package="SOT23-5" value="LMP7715" x="52.832" y="7.366" smashed="yes" rot="R90">
<attribute name="NAME" x="54.991" y="7.747" size="0.6096" layer="25" ratio="10" rot="R270"/>
<attribute name="VALUE" x="52.578" y="9.906" size="0.6096" layer="27" ratio="10" rot="R270"/>
</element>
<element name="U15" library="1A_Jenkins_2013" package="TSSOP14" value="LMP7704" x="49.784" y="29.718" smashed="yes">
<attribute name="NAME" x="50.3682" y="32.3596" size="0.6096" layer="25" ratio="10"/>
<attribute name="VALUE" x="47.9552" y="27.8638" size="0.6096" layer="27" ratio="10"/>
</element>
<element name="U13" library="1A_Jenkins_2013" package="SOT-23-8" value="AD5061BRJZ" x="36.195" y="70.231" smashed="yes" rot="R90">
<attribute name="NAME" x="37.058" y="70.384" size="0.6096" layer="25" rot="R180"/>
<attribute name="VALUE" x="34.66" y="67.209" size="0.6096" layer="27" rot="R90"/>
</element>
<element name="U4" library="1A_Jenkins_2013" package="SOIC-8" value="TLE2426" x="63.881" y="79.883" smashed="yes">
<attribute name="NAME" x="64.77" y="78.867" size="0.6096" layer="25" rot="R90"/>
<attribute name="VALUE" x="63.5" y="77.851" size="0.6096" layer="27" rot="R90"/>
</element>
<element name="R35" library="rcl" package="R0805" value="20k_0.1%" x="42.291" y="51.816" smashed="yes" rot="R270">
<attribute name="NAME" x="42.672" y="49.8475" size="0.6096" layer="25" rot="R180"/>
<attribute name="VALUE" x="41.275" y="50.165" size="0.6096" layer="27" rot="R90"/>
</element>
<element name="R37" library="rcl" package="R0805" value="200k_0.1%" x="44.704" y="50.038" smashed="yes" rot="R270">
<attribute name="NAME" x="44.069" y="52.07" size="0.6096" layer="25"/>
<attribute name="VALUE" x="45.847" y="52.197" size="0.6096" layer="27" rot="R270"/>
</element>
<element name="R36" library="rcl" package="R0805" value="20k_0.1%" x="39.497" y="38.989" smashed="yes" rot="R90">
<attribute name="NAME" x="41.148" y="39.1795" size="0.6096" layer="25" rot="R90"/>
<attribute name="VALUE" x="38.481" y="37.211" size="0.6096" layer="27" rot="R90"/>
</element>
<element name="U17" library="1A_Jenkins_2013" package="MSOP10" value="ADG704" x="38.1" y="16.256" smashed="yes" rot="R90">
<attribute name="NAME" x="38.989" y="15.24" size="0.6096" layer="25" ratio="10" rot="R90"/>
<attribute name="VALUE" x="40.386" y="14.732" size="0.6096" layer="27" ratio="10" rot="R90"/>
</element>
<element name="U10" library="1A_Jenkins_2013" package="SC70-6" value="ADG779" x="44.831" y="20.701" smashed="yes" rot="R180">
<attribute name="NAME" x="43.608" y="19.267" size="0.6096" layer="25" rot="R90"/>
<attribute name="VALUE" x="43.651" y="22.034" size="0.6096" layer="27"/>
</element>
<element name="U8" library="1A_Jenkins_2013" package="VSSOP8" value="74LVC1G53" x="24.384" y="41.656" smashed="yes">
<attribute name="NAME" x="23.884" y="42.156" size="0.6096" layer="25"/>
<attribute name="VALUE" x="23.384" y="41.156" size="0.6096" layer="27"/>
</element>
<element name="U7" library="1A_Jenkins_2013" package="VSSOP8" value="74LVC1G53" x="24.384" y="49.403" smashed="yes">
<attribute name="NAME" x="23.884" y="49.903" size="0.6096" layer="25"/>
<attribute name="VALUE" x="24.519" y="50.022" size="0.6096" layer="27" rot="R270"/>
</element>
<element name="U11" library="1A_Jenkins_2013" package="SSOP-16" value="AD5933" x="55.245" y="60.96" smashed="yes" rot="R90">
<attribute name="NAME" x="55.2635" y="61.864" size="0.6096" layer="25"/>
<attribute name="VALUE" x="54.453" y="62.7715" size="0.6096" layer="27"/>
</element>
<element name="U3" library="1A_Jenkins_2013" package="SOT-23-3" value="ISL60002BAH33Z" x="49.022" y="80.899" smashed="yes">
<attribute name="NAME" x="49.657" y="81.788" size="0.6096" layer="25"/>
<attribute name="VALUE" x="44.323" y="78.613" size="0.6096" layer="27"/>
</element>
<element name="J3" library="1A_Jenkins_2013" package="USB_MICRO_B_WURTH_629105136821" value="USB-MICRO-B" x="12.192" y="86.487" smashed="yes" rot="R180">
<attribute name="NAME" x="14.192" y="88.487" size="0.8128" layer="25" rot="R180"/>
</element>
<element name="C32" library="rcl" package="C0805" value="4.7uF" x="21.082" y="78.359" smashed="yes" rot="R270">
<attribute name="NAME" x="20.0025" y="79.5655" size="0.6096" layer="25" rot="R90"/>
<attribute name="VALUE" x="20.193" y="80.391" size="0.6096" layer="27"/>
</element>
<element name="C33" library="rcl" package="C0805" value="4.7uF" x="13.208" y="75.7555" smashed="yes" rot="R270">
<attribute name="NAME" x="14.224" y="73.7235" size="0.6096" layer="25" rot="R180"/>
<attribute name="VALUE" x="14.1605" y="77.343" size="0.6096" layer="27" rot="R270"/>
</element>
<element name="U1" library="SparkFun" package="SOT23-5" value="MCP73831" x="16.891" y="78.232" smashed="yes">
<attribute name="NAME" x="16.383" y="77.851" size="0.6096" layer="25"/>
<attribute name="VALUE" x="19.1135" y="76.2" size="0.6096" layer="27" rot="R90"/>
</element>
<element name="R43" library="rcl" package="R0805" value="2K" x="13.462" y="79.502" smashed="yes" rot="R180">
<attribute name="NAME" x="14.097" y="78.613" size="0.6096" layer="25" rot="R180"/>
<attribute name="VALUE" x="11.684" y="80.518" size="0.6096" layer="27"/>
</element>
<element name="LED1" library="led" package="CHIPLED_1206" value="" x="15.9385" y="73.2155" smashed="yes">
<attribute name="NAME" x="15.1765" y="72.0725" size="0.6096" layer="25" rot="R90"/>
<attribute name="VALUE" x="18.4785" y="71.9455" size="1.27" layer="27" rot="R90"/>
</element>
<element name="R32" library="rcl" package="R0805" value="3.3k" x="19.05" y="71.8185" smashed="yes" rot="R180">
<attribute name="NAME" x="19.431" y="72.8345" size="0.6096" layer="25"/>
<attribute name="VALUE" x="17.145" y="72.8345" size="0.6096" layer="27"/>
</element>
<element name="D2" library="BE 420 Parts volume 2" package="DIODE_SOD123" value="PMEG6010ER" x="15.875" y="81.534" smashed="yes" rot="R180">
<attribute name="NAME" x="18.78" y="82.126" size="0.6096" layer="25" rot="R270"/>
<attribute name="VALUE" x="14.902" y="82.409" size="0.6096" layer="27"/>
</element>
<element name="R10" library="resistor" package="R0805" value="10k" x="24.13" y="73.533" smashed="yes" rot="R270">
<attribute name="NAME" x="25.273" y="75.311" size="0.6096" layer="25" rot="R270"/>
<attribute name="VALUE" x="25.273" y="72.898" size="0.6096" layer="27" rot="R270"/>
</element>
<element name="Q2" library="be-420-custom-parts" package="SOT-23" value="BSS138" x="24.003" y="78.359" smashed="yes" rot="R270">
<attribute name="NAME" x="24.765" y="80.137" size="0.6096" layer="25" rot="R270"/>
<attribute name="VALUE" x="23.749" y="79.883" size="0.6096" layer="27" rot="R270"/>
</element>
<element name="S3" library="1A_Jenkins_2013" package="RAFI-MICON5_SWITCH" value="MICON5" x="26.162" y="84.582" smashed="yes" rot="R90">
<attribute name="NAME" x="24.892" y="83.312" size="0.6096" layer="25" rot="R90"/>
<attribute name="VALUE" x="27.432" y="83.312" size="0.6096" layer="27" rot="R90"/>
</element>
<element name="R9" library="resistor" package="R0805" value="10k" x="30.353" y="82.55" smashed="yes" rot="R90">
<attribute name="NAME" x="29.845" y="84.582" size="0.6096" layer="25"/>
<attribute name="VALUE" x="31.369" y="82.677" size="0.6096" layer="27" rot="R270"/>
</element>
<element name="R8" library="resistor" package="R0805" value="10k" x="32.258" y="78.359" smashed="yes" rot="R270">
<attribute name="NAME" x="33.274" y="79.121" size="0.6096" layer="25" rot="R270"/>
<attribute name="VALUE" x="32.004" y="80.518" size="0.6096" layer="27"/>
</element>
<element name="Q1" library="be-420-custom-parts" package="SOT-23" value="BSS138" x="28.956" y="78.359" smashed="yes" rot="R90">
<attribute name="NAME" x="28.194" y="78.994" size="0.6096" layer="25" rot="R90"/>
<attribute name="VALUE" x="29.337" y="76.835" size="0.6096" layer="27" rot="R90"/>
</element>
<element name="D1" library="BE 420 Parts volume 2" package="DIODE_SOD123" value="PMEG6010ER" x="20.447" y="85.344" smashed="yes" rot="R180">
<attribute name="NAME" x="18.458" y="83.804" size="0.6096" layer="25"/>
<attribute name="VALUE" x="23.325" y="86.882" size="0.6096" layer="27" rot="R180"/>
</element>
<element name="Q7" library="1A_Jenkins_2013" package="SOT-23-3" value="DMP2160" x="25.146" y="69.342" smashed="yes" rot="R270">
<attribute name="NAME" x="22.987" y="70.993" size="0.6096" layer="25" rot="R270"/>
<attribute name="VALUE" x="27.432" y="67.437" size="0.6096" layer="27" rot="R90"/>
</element>
<element name="C1" library="rcl" package="C0805" value="0.1uF" x="48.895" y="83.82" smashed="yes">
<attribute name="NAME" x="48.387" y="84.963" size="0.6096" layer="25"/>
<attribute name="VALUE" x="46.863" y="82.931" size="0.6096" layer="27" rot="R90"/>
</element>
<element name="C18" library="rcl" package="C0805" value="10u" x="48.895" y="86.487" smashed="yes">
<attribute name="NAME" x="48.26" y="87.503" size="0.6096" layer="25"/>
<attribute name="VALUE" x="46.863" y="85.852" size="0.6096" layer="27" rot="R90"/>
</element>
<element name="C2" library="rcl" package="C0805" value="0.1uF" x="52.705" y="79.883" smashed="yes" rot="R90">
<attribute name="NAME" x="52.959" y="77.851" size="0.6096" layer="25" rot="R180"/>
<attribute name="VALUE" x="53.721" y="80.899" size="0.6096" layer="27" rot="R270"/>
</element>
<element name="C19" library="rcl" package="C0805" value="10u" x="52.705" y="84.201" smashed="yes" rot="R270">
<attribute name="NAME" x="52.324" y="86.233" size="0.6096" layer="25"/>
<attribute name="VALUE" x="53.721" y="85.725" size="0.6096" layer="27" rot="R270"/>
</element>
<element name="R45" library="resistor" package="R2512" value="2" x="56.769" y="81.915" smashed="yes" rot="R270">
<attribute name="NAME" x="56.007" y="80.518" size="0.6096" layer="25"/>
<attribute name="VALUE" x="56.515" y="82.804" size="0.6096" layer="27"/>
</element>
<element name="C36" library="rcl" package="D/7343-31W" value="47u" x="41.021" y="83.185" smashed="yes" rot="R90">
<attribute name="NAME" x="40.546" y="83.961" size="0.6096" layer="25"/>
<attribute name="VALUE" x="40.419" y="81.769" size="0.6096" layer="27"/>
</element>
<element name="FB1" library="1A_Jenkins_2013" package="R0805" value="" x="36.703" y="86.487" smashed="yes" rot="R180">
<attribute name="NAME" x="35.941" y="87.503" size="0.6096" layer="25"/>
<attribute name="VALUE" x="37.465" y="88.773" size="1.27" layer="27" rot="R180"/>
</element>
<element name="FB2" library="1A_Jenkins_2013" package="R0805" value="" x="36.703" y="79.883" smashed="yes" rot="R180">
<attribute name="NAME" x="37.465" y="78.867" size="0.6096" layer="25" rot="R180"/>
<attribute name="VALUE" x="37.465" y="82.169" size="1.27" layer="27" rot="R180"/>
</element>
<element name="C31" library="rcl" package="C0805" value="0.01uF" x="35.941" y="83.185" smashed="yes" rot="R270">
<attribute name="NAME" x="36.957" y="83.947" size="0.6096" layer="25" rot="R270"/>
<attribute name="VALUE" x="34.925" y="82.296" size="0.6096" layer="27" rot="R90"/>
</element>
<element name="C3" library="rcl" package="C0805" value="0.1uF" x="66.548" y="84.836" smashed="yes" rot="R90">
<attribute name="NAME" x="65.913" y="86.868" size="0.6096" layer="25"/>
<attribute name="VALUE" x="67.691" y="86.233" size="0.6096" layer="27" rot="R270"/>
</element>
<element name="C20" library="rcl" package="C0805" value="10u" x="63.627" y="84.836" smashed="yes" rot="R90">
<attribute name="NAME" x="62.992" y="86.868" size="0.6096" layer="25"/>
<attribute name="VALUE" x="62.611" y="84.582" size="0.6096" layer="27" rot="R90"/>
</element>
<element name="C4" library="rcl" package="C0805" value="0.1uF" x="60.833" y="84.836" smashed="yes" rot="R90">
<attribute name="NAME" x="60.071" y="86.868" size="0.6096" layer="25"/>
<attribute name="VALUE" x="59.817" y="84.074" size="0.6096" layer="27" rot="R90"/>
</element>
<element name="C5" library="rcl" package="C0805" value="0.1uF" x="29.845" y="62.865" smashed="yes" rot="R270">
<attribute name="NAME" x="29.21" y="60.325" size="0.6096" layer="25"/>
<attribute name="VALUE" x="30.988" y="63.5" size="0.6096" layer="27" rot="R270"/>
</element>
<element name="C23" library="rcl" package="C0805" value="10u" x="27.813" y="62.865" smashed="yes" rot="R270">
<attribute name="NAME" x="27.051" y="64.897" size="0.6096" layer="25"/>
<attribute name="VALUE" x="26.797" y="62.23" size="0.6096" layer="27" rot="R90"/>
</element>
<element name="C6" library="rcl" package="C0805" value="0.1uF" x="36.576" y="65.913" smashed="yes" rot="R270">
<attribute name="NAME" x="35.941" y="63.246" size="0.6096" layer="25"/>
<attribute name="VALUE" x="35.433" y="64.262" size="0.6096" layer="27" rot="R90"/>
</element>
<element name="C7" library="rcl" package="C0805" value="0.1uF" x="47.117" y="57.785" smashed="yes">
<attribute name="NAME" x="49.149" y="58.674" size="0.6096" layer="25" rot="R270"/>
<attribute name="VALUE" x="49.276" y="56.769" size="0.6096" layer="27" rot="R180"/>
</element>
<element name="R26" library="rcl" package="R0805" value="22k 1%" x="44.577" y="71.628" smashed="yes" rot="R90">
<attribute name="NAME" x="43.942" y="73.66" size="0.6096" layer="25"/>
<attribute name="VALUE" x="45.593" y="72.39" size="0.6096" layer="27" rot="R270"/>
</element>
<element name="R27" library="rcl" package="R0805" value="22k 1%" x="40.132" y="69.723" smashed="yes" rot="R90">
<attribute name="NAME" x="39.37" y="71.755" size="0.6096" layer="25"/>
<attribute name="VALUE" x="39.116" y="68.199" size="0.6096" layer="27" rot="R90"/>
</element>
<element name="C25" library="rcl" package="C0805" value="2.2n 1%" x="41.529" y="65.786" smashed="yes" rot="R180">
<attribute name="NAME" x="39.624" y="66.802" size="0.6096" layer="25"/>
<attribute name="VALUE" x="39.497" y="65.024" size="0.6096" layer="27" rot="R90"/>
</element>
<element name="C26" library="rcl" package="C0805" value="2.2n 1%" x="42.545" y="69.723" smashed="yes" rot="R270">
<attribute name="NAME" x="41.91" y="71.628" size="0.6096" layer="25"/>
<attribute name="VALUE" x="43.561" y="69.469" size="0.6096" layer="27" rot="R270"/>
</element>
<element name="R28" library="rcl" package="R0805" value="22k 1%" x="46.863" y="62.865" smashed="yes" rot="R180">
<attribute name="NAME" x="48.895" y="63.754" size="0.6096" layer="25" rot="R270"/>
<attribute name="VALUE" x="44.958" y="63.881" size="0.6096" layer="27"/>
</element>
<element name="R29" library="rcl" package="R0805" value="22k 1%" x="40.513" y="56.769" smashed="yes" rot="R270">
<attribute name="NAME" x="41.275" y="54.737" size="0.6096" layer="25" rot="R180"/>
<attribute name="VALUE" x="41.656" y="57.912" size="0.6096" layer="27" rot="R270"/>
</element>
<element name="C27" library="rcl" package="C0805" value="2.2n 1%" x="40.005" y="61.214" smashed="yes" rot="R90">
<attribute name="NAME" x="39.243" y="63.373" size="0.6096" layer="25"/>
<attribute name="VALUE" x="38.989" y="61.087" size="0.6096" layer="27" rot="R90"/>
</element>
<element name="C28" library="rcl" package="C0805" value="2.2n 1%" x="46.863" y="60.071" smashed="yes" rot="R180">
<attribute name="NAME" x="48.895" y="60.579" size="0.6096" layer="25" rot="R270"/>
<attribute name="VALUE" x="46.355" y="61.087" size="0.6096" layer="27"/>
</element>
<element name="R12" library="rcl" package="R0805" value="10k" x="45.593" y="65.913" smashed="yes">
<attribute name="NAME" x="47.625" y="66.802" size="0.6096" layer="25" rot="R270"/>
<attribute name="VALUE" x="45.72" y="66.929" size="0.6096" layer="27"/>
</element>
<element name="R13" library="rcl" package="R0805" value="10k" x="43.942" y="54.864" smashed="yes" rot="R180">
<attribute name="NAME" x="45.974" y="55.499" size="0.6096" layer="25" rot="R270"/>
<attribute name="VALUE" x="45.339" y="53.848" size="0.6096" layer="27" rot="R180"/>
</element>
<element name="FB3" library="1A_Jenkins_2013" package="R0805" value="" x="10.0965" y="69.85" smashed="yes" rot="R90">
<attribute name="NAME" x="9.398" y="67.564" size="0.6096" layer="25"/>
<attribute name="VALUE" x="12.3825" y="69.088" size="1.27" layer="27" rot="R90"/>
</element>
<element name="C24" library="rcl" package="C0805" value="10u" x="58.42" y="68.199" smashed="yes" rot="R90">
<attribute name="NAME" x="57.658" y="70.231" size="0.6096" layer="25"/>
<attribute name="VALUE" x="59.436" y="69.85" size="0.6096" layer="27" rot="R270"/>
</element>
<element name="C8" library="rcl" package="C0805" value="0.1uF" x="56.261" y="68.199" smashed="yes" rot="R90">
<attribute name="NAME" x="55.626" y="70.231" size="0.6096" layer="25"/>
<attribute name="VALUE" x="55.245" y="68.072" size="0.6096" layer="27" rot="R90"/>
</element>
<element name="C13" library="rcl" package="C0805" value="0.1uF" x="47.371" y="33.528" smashed="yes" rot="R180">
<attribute name="NAME" x="45.339" y="34.544" size="0.6096" layer="25"/>
<attribute name="VALUE" x="47.498" y="34.544" size="0.6096" layer="27"/>
</element>
<element name="J1" library="1A-Jenkins Phoenix Contact Connectors" package="3-PIN-VERT_PHOENIX_SMD" value="" x="69.088" y="15.367" smashed="yes" rot="R90">
<attribute name="VALUE" x="69.088" y="13.367" size="0.8128" layer="27" rot="R90"/>
</element>
<element name="R33" library="rcl" package="R0805" value="100" x="47.879" y="26.162" smashed="yes">
<attribute name="NAME" x="45.974" y="24.511" size="0.6096" layer="25"/>
<attribute name="VALUE" x="45.847" y="25.4" size="0.6096" layer="27" rot="R90"/>
</element>
<element name="C15" library="rcl" package="C0805" value="0.1uF" x="52.959" y="4.699" smashed="yes">
<attribute name="NAME" x="50.927" y="3.937" size="0.6096" layer="25" rot="R90"/>
<attribute name="VALUE" x="53.467" y="3.683" size="0.6096" layer="27" rot="R180"/>
</element>
<element name="C14" library="rcl" package="C0805" value="0.1uF" x="49.657" y="23.114" smashed="yes" rot="R90">
<attribute name="NAME" x="48.514" y="22.733" size="0.6096" layer="25" rot="R90"/>
<attribute name="VALUE" x="50.673" y="23.368" size="0.6096" layer="27" rot="R270"/>
</element>
<element name="U9" library="1A_Jenkins_2013" package="SC70-6" value="ADG779" x="57.404" y="10.287" smashed="yes">
<attribute name="NAME" x="59.356" y="9.488" size="0.6096" layer="25" rot="R90"/>
<attribute name="VALUE" x="56.198" y="8.726" size="0.6096" layer="27" rot="R90"/>
</element>
<element name="R38" library="rcl" package="R0805" value="1k 0.1%" x="36.83" y="9.779" smashed="yes" rot="R90">
<attribute name="NAME" x="37.592" y="7.874" size="0.6096" layer="25" rot="R180"/>
<attribute name="VALUE" x="35.814" y="9.144" size="0.6096" layer="27" rot="R90"/>
</element>
<element name="R40" library="rcl" package="R0805" value="100k 0.1%" x="39.497" y="9.779" smashed="yes" rot="R90">
<attribute name="NAME" x="40.132" y="7.747" size="0.6096" layer="25" rot="R180"/>
<attribute name="VALUE" x="41.021" y="9.779" size="0.6096" layer="27" rot="R90"/>
</element>
<element name="R39" library="rcl" package="R0805" value="10k 0.1%" x="36.703" y="21.463" smashed="yes" rot="R90">
<attribute name="NAME" x="35.814" y="23.495" size="0.6096" layer="25"/>
<attribute name="VALUE" x="35.56" y="20.955" size="0.6096" layer="27" rot="R90"/>
</element>
<element name="R41" library="rcl" package="R0805" value="1M 0.1%" x="39.624" y="21.463" smashed="yes" rot="R90">
<attribute name="NAME" x="38.862" y="23.495" size="0.6096" layer="25"/>
<attribute name="VALUE" x="40.64" y="21.59" size="0.6096" layer="27" rot="R270"/>
</element>
<element name="C35" library="rcl" package="C0805" value="10p" x="46.355" y="15.24" smashed="yes" rot="R90">
<attribute name="NAME" x="45.466" y="17.272" size="0.6096" layer="25"/>
<attribute name="VALUE" x="45.085" y="14.605" size="0.6096" layer="27" rot="R90"/>
</element>
<element name="R34" library="rcl" package="R0805" value="100" x="51.562" y="11.049" smashed="yes" rot="R270">
<attribute name="NAME" x="52.578" y="11.811" size="0.6096" layer="25" rot="R270"/>
</element>
<element name="R19" library="rcl" package="R0805" value="10k" x="28.829" y="46.228" smashed="yes" rot="R180">
<attribute name="NAME" x="30.861" y="47.117" size="0.6096" layer="25" rot="R270"/>
<attribute name="VALUE" x="29.845" y="45.212" size="0.6096" layer="27" rot="R180"/>
</element>
<element name="J2" library="1A-Jenkins Phoenix Contact Connectors" package="2-PIN-VERT_PHOENIX_SMD" value="" x="68.961" y="34.417" smashed="yes" rot="R90">
<attribute name="NAME" x="70.961" y="32.417" size="0.6096" layer="25" rot="R90"/>
<attribute name="VALUE" x="68.961" y="32.417" size="0.8128" layer="27" rot="R90"/>
</element>
<element name="R25" library="rcl" package="R0805" value="1k" x="59.309" y="33.147" smashed="yes">
<attribute name="NAME" x="61.087" y="32.131" size="0.6096" layer="25" rot="R180"/>
<attribute name="VALUE" x="58.166" y="32.131" size="0.6096" layer="27" rot="R180"/>
</element>
<element name="C10" library="rcl" package="C0805" value="0.1uF" x="59.309" y="35.687" smashed="yes">
<attribute name="NAME" x="57.277" y="34.925" size="0.6096" layer="25" rot="R90"/>
<attribute name="VALUE" x="58.039" y="36.703" size="0.6096" layer="27"/>
</element>
<element name="R42" library="rcl" package="R0805" value="1M" x="59.944" y="29.083" smashed="yes" rot="R270">
<attribute name="NAME" x="61.087" y="29.718" size="0.6096" layer="25" rot="R270"/>
<attribute name="VALUE" x="58.928" y="28.829" size="0.6096" layer="27" rot="R90"/>
</element>
<element name="SH1" library="1A_Jenkins_2013" package="SMARTDART-SHIELD" value="SMARTDART_SHIELD" x="47.371" y="38.481" rot="R90"/>
<element name="U18" library="1A_Jenkins_2013" package="US-8" value="74LVC2G86" x="25.4" y="18.796"/>
<element name="Q3" library="be-420-custom-parts" package="SOT-23" value="BSS138" x="29.337" y="10.033" smashed="yes">
<attribute name="NAME" x="27.559" y="10.795" size="0.6096" layer="25"/>
<attribute name="VALUE" x="27.813" y="9.779" size="0.6096" layer="27"/>
</element>
<element name="Q4" library="be-420-custom-parts" package="SOT-23" value="BSS138" x="20.32" y="10.033" smashed="yes">
<attribute name="NAME" x="18.542" y="10.795" size="0.6096" layer="25"/>
<attribute name="VALUE" x="18.796" y="9.779" size="0.6096" layer="27"/>
</element>
<element name="Q5" library="be-420-custom-parts" package="SOT-23" value="BSS138" x="25.019" y="10.033" smashed="yes">
<attribute name="NAME" x="23.241" y="10.795" size="0.6096" layer="25"/>
<attribute name="VALUE" x="23.495" y="9.779" size="0.6096" layer="27"/>
</element>
<element name="Q6" library="1A_Jenkins_2013" package="SOT-23-3" value="BSS84" x="21.336" y="18.034" smashed="yes" rot="R270">
<attribute name="NAME" x="22.987" y="17.272" size="0.6096" layer="25" rot="R180"/>
<attribute name="VALUE" x="22.606" y="18.288" size="0.6096" layer="27" rot="R180"/>
</element>
<element name="R16" library="resistor" package="R0805" value="10k" x="29.337" y="6.604" smashed="yes" rot="R180">
<attribute name="NAME" x="31.369" y="7.366" size="0.6096" layer="25" rot="R270"/>
<attribute name="VALUE" x="29.972" y="5.588" size="0.6096" layer="27" rot="R180"/>
</element>
<element name="R15" library="resistor" package="R0805" value="10k" x="20.32" y="6.604" smashed="yes" rot="R180">
<attribute name="NAME" x="18.415" y="5.969" size="0.6096" layer="25" rot="R90"/>
<attribute name="VALUE" x="21.082" y="5.588" size="0.6096" layer="27" rot="R180"/>
</element>
<element name="R17" library="resistor" package="R0805" value="10k" x="19.431" y="15.113" smashed="yes" rot="R90">
<attribute name="NAME" x="20.193" y="13.081" size="0.6096" layer="25" rot="R180"/>
<attribute name="VALUE" x="18.542" y="15.621" size="0.6096" layer="27" rot="R90"/>
</element>
<element name="R30" library="resistor" package="R0805" value="3.3k" x="23.114" y="14.351" smashed="yes" rot="R180">
<attribute name="NAME" x="21.082" y="13.843" size="0.6096" layer="25" rot="R90"/>
<attribute name="VALUE" x="22.987" y="15.494" size="0.6096" layer="27"/>
</element>
<element name="LED3" library="1A_Jenkins_2013" package="LED_RGB_WURTH_150141M173100" value="" x="27.94" y="15.113" smashed="yes" rot="R180">
<attribute name="NAME" x="28.94" y="13.513" size="0.6096" layer="25" rot="R180"/>
<attribute name="VALUE" x="29.14" y="17.113" size="0.4064" layer="27" rot="R180"/>
</element>
<element name="R14" library="resistor" package="R0805" value="10k" x="25.019" y="6.604" smashed="yes" rot="R180">
<attribute name="NAME" x="22.987" y="5.842" size="0.6096" layer="25" rot="R90"/>
<attribute name="VALUE" x="25.781" y="5.588" size="0.6096" layer="27" rot="R180"/>
</element>
<element name="C34" library="rcl" package="C0805" value="4.7uF" x="26.797" y="56.388" smashed="yes" rot="R180">
<attribute name="NAME" x="25.908" y="57.404" size="0.6096" layer="25"/>
<attribute name="VALUE" x="27.686" y="57.404" size="0.6096" layer="27"/>
</element>
<element name="R44" library="rcl" package="R0805" value="33K" x="15.748" y="2.54" smashed="yes" rot="R90">
<attribute name="NAME" x="17.3355" y="2.7305" size="0.6096" layer="25" rot="R90"/>
<attribute name="VALUE" x="16.4465" y="0.762" size="0.6096" layer="27" rot="R180"/>
</element>
<element name="R22" library="rcl" package="R0805" value="1k" x="10.033" y="34.417" smashed="yes" rot="R270">
<attribute name="NAME" x="11.176" y="35.941" size="0.6096" layer="25" rot="R270"/>
<attribute name="VALUE" x="9.398" y="36.449" size="0.6096" layer="27"/>
</element>
<element name="R11" library="rcl" package="R0805" value="10k" x="13.589" y="2.54" smashed="yes" rot="R270">
<attribute name="NAME" x="12.6365" y="2.7305" size="0.6096" layer="25" rot="R90"/>
<attribute name="VALUE" x="12.6365" y="0.762" size="0.6096" layer="27" rot="R90"/>
</element>
<element name="U2" library="1A_Jenkins_2013" package="SOT-223" value="AP7365" x="4.826" y="71.12" smashed="yes" rot="R90">
<attribute name="NAME" x="4.2672" y="71.4375" size="0.8128" layer="25" rot="R90"/>
<attribute name="VALUE" x="6.2103" y="69.9135" size="0.8128" layer="27" rot="R90"/>
</element>
<element name="U14" library="1A_Jenkins_2013" package="TSSOP24" value="ADG715" x="39.751" y="32.893" smashed="yes" rot="R90">
<attribute name="NAME" x="43.8196" y="35.8648" size="0.8128" layer="25" ratio="10" rot="R270"/>
<attribute name="VALUE" x="37.6682" y="33.6758" size="0.8128" layer="27" ratio="10"/>
</element>
<element name="JP2" library="con-lstb" package="MA04-1" value="" x="24.511" y="2.286" smashed="yes" rot="R180">
<attribute name="MF" value="" x="24.511" y="2.286" size="1.778" layer="27" rot="R180" display="off"/>
<attribute name="MPN" value="" x="24.511" y="2.286" size="1.778" layer="27" rot="R180" display="off"/>
<attribute name="NAME" x="31.369" y="1.27" size="0.8128" layer="25" ratio="10" rot="R180"/>
<attribute name="OC_FARNELL" value="unknown" x="24.511" y="2.286" size="1.778" layer="27" rot="R180" display="off"/>
<attribute name="OC_NEWARK" value="unknown" x="24.511" y="2.286" size="1.778" layer="27" rot="R180" display="off"/>
<attribute name="VALUE" x="23.876" y="0.635" size="1.27" layer="27" ratio="10" rot="R180"/>
</element>
<element name="JP3" library="pinhead" package="1X04" value="" x="71.628" y="56.515" smashed="yes" rot="R270">
<attribute name="NAME" x="70.5993" y="61.7093" size="1.27" layer="25" ratio="10"/>
<attribute name="VALUE" x="68.453" y="61.595" size="1.27" layer="27" rot="R270"/>
</element>
<element name="R2" library="rcl" package="R0805" value="10k" x="6.6675" y="28.575" smashed="yes" rot="R270">
<attribute name="NAME" x="5.969" y="30.353" size="0.6096" layer="25"/>
<attribute name="VALUE" x="5.7785" y="27.305" size="0.6096" layer="27" rot="R180"/>
</element>
<element name="R3" library="rcl" package="R0805" value="10k" x="8.6995" y="28.575" smashed="yes" rot="R270">
<attribute name="NAME" x="8.001" y="30.353" size="0.6096" layer="25"/>
<attribute name="VALUE" x="6.1595" y="29.21" size="0.6096" layer="27" rot="R270"/>
</element>
<element name="C12" library="rcl" package="C0805" value="0.1uF" x="41.656" y="48.387" smashed="yes" rot="R180">
<attribute name="NAME" x="39.878" y="47.752" size="0.6096" layer="25" rot="R90"/>
<attribute name="VALUE" x="42.799" y="47.371" size="0.6096" layer="27" rot="R180"/>
</element>
<element name="SJ1" library="jumper" package="SJ_2" value="" x="16.5735" y="68.7705" smashed="yes" rot="R180">
<attribute name="NAME" x="19.1135" y="69.5325" size="0.6096" layer="25" ratio="10" rot="R270"/>
<attribute name="VALUE" x="16.6736" y="68.7705" size="0.02" layer="27" rot="R180"/>
</element>
<element name="FB4" library="1A_Jenkins_2013" package="R0805" value="" x="11.938" y="72.136" smashed="yes" rot="R90">
<attribute name="NAME" x="11.2395" y="69.9135" size="0.6096" layer="25"/>
<attribute name="VALUE" x="14.224" y="71.374" size="1.27" layer="27" rot="R90"/>
</element>
<element name="J4" library="SparkFun-Connectors" library_urn="urn:adsk.eagle:library:513" package="JST-2-SMD" package3d_urn="urn:adsk.eagle:package:38042/1" value="" x="3.556" y="79.502" rot="R90">
<attribute name="PROD_ID" value="CONN-11443" x="3.556" y="79.502" size="1.778" layer="27" rot="R90" display="off"/>
<attribute name="SF_ID" value="PRT-08612" x="3.556" y="79.502" size="1.778" layer="27" rot="R90" display="off"/>
</element>
<element name="X1" library="1A_Jenkins_2013" package="DSC60XX_OSCILLATOR_3.2X2.5MM" value="DSC6083-250kHz" x="65.2145" y="64.0715" smashed="yes" rot="R90">
<attribute name="NAME" x="63.2145" y="62.0715" size="1.016" layer="25" rot="R90"/>
<attribute name="VALUE" x="67.8335" y="60.5475" size="0.6096" layer="27" rot="R90"/>
</element>
<element name="C37" library="rcl" package="C0805" value="0.1uF" x="64.0715" y="67.7545" smashed="yes" rot="R90">
<attribute name="NAME" x="62.992" y="65.659" size="0.8128" layer="25" rot="R90"/>
<attribute name="VALUE" x="62.865" y="67.818" size="0.8128" layer="27" rot="R90"/>
</element>
<element name="FB5" library="1A_Jenkins_2013" package="R0805" value="" x="9.144" y="75.819" smashed="yes" rot="R270">
<attribute name="NAME" x="8.255" y="77.343" size="0.8128" layer="25" rot="R180"/>
<attribute name="VALUE" x="6.858" y="76.581" size="1.27" layer="27" rot="R270"/>
</element>
<element name="Q8" library="1A_Jenkins_2013" package="SOT-23-3" value="DMP2160" x="68.072" y="66.8274" smashed="yes" rot="R180">
<attribute name="NAME" x="67.1068" y="68.6308" size="0.8128" layer="25"/>
<attribute name="VALUE" x="70.9168" y="64.4906" size="0.8128" layer="27" rot="R90"/>
</element>
</elements>
<signals>
<signal name="GND">
<contactref element="U5" pad="8"/>
<contactref element="U6" pad="8"/>
<contactref element="J3" pad="5-GND"/>
<contactref element="C32" pad="2"/>
<contactref element="R43" pad="2"/>
<contactref element="C33" pad="2"/>
<contactref element="U1" pad="2"/>
<contactref element="J3" pad="CASE4"/>
<contactref element="J3" pad="CASE3"/>
<contactref element="J3" pad="CASE2"/>
<contactref element="J3" pad="CASE1"/>
<contactref element="Q1" pad="2-S"/>
<contactref element="Q2" pad="2-S"/>
<contactref element="R8" pad="1"/>
<contactref element="R9" pad="1"/>
<contactref element="C31" pad="2"/>
<contactref element="FB2" pad="2"/>
<contactref element="SH1" pad="P$4"/>
<contactref element="SH1" pad="P$3"/>
<contactref element="SH1" pad="P$2"/>
<contactref element="SH1" pad="P$1"/>
<contactref element="U7" pad="4"/>
<contactref element="U7" pad="3"/>
<contactref element="U8" pad="4"/>
<contactref element="U8" pad="3"/>
<polygon width="0.254" layer="1" thermals="no">
<vertex x="0" y="88.9"/>
<vertex x="36.322" y="88.9"/>
<vertex x="36.322" y="76.962"/>
<vertex x="31.242" y="76.962"/>
<vertex x="31.242" y="0"/>
<vertex x="12.446" y="0"/>
<vertex x="12.446" y="4.445"/>
<vertex x="18.288" y="4.445"/>
<vertex x="18.288" y="35.052"/>
<vertex x="21.844" y="35.052"/>
<vertex x="21.844" y="51.308"/>
<vertex x="25.654" y="51.308"/>
<vertex x="25.654" y="66.802"/>
<vertex x="14.224" y="66.802"/>
<vertex x="14.224" y="72.5805"/>
<vertex x="13.208" y="72.5805"/>
<vertex x="6.223" y="72.517"/>
<vertex x="6.223" y="74.422"/>
<vertex x="0" y="74.422"/>
</polygon>
<via x="24.638" y="85.344" extent="1-16" drill="0.6"/>
<via x="3.2385" y="80.518" extent="1-16" drill="0.6"/>
<via x="1.9685" y="80.5815" extent="1-16" drill="0.6"/>
<polygon width="0.254" layer="16" thermals="no">
<vertex x="0" y="88.9"/>
<vertex x="36.322" y="88.9"/>
<vertex x="36.322" y="76.962"/>
<vertex x="31.242" y="76.962"/>
<vertex x="31.242" y="0"/>
<vertex x="12.446" y="0"/>
<vertex x="12.446" y="4.445"/>
<vertex x="18.288" y="4.445"/>
<vertex x="18.288" y="35.052"/>
<vertex x="21.844" y="35.052"/>
<vertex x="21.844" y="51.308"/>
<vertex x="25.654" y="51.308"/>
<vertex x="25.654" y="66.802"/>
<vertex x="14.224" y="66.802"/>
<vertex x="14.224" y="72.5805"/>
<vertex x="13.208" y="72.5805"/>
<vertex x="6.223" y="72.517"/>
<vertex x="6.223" y="74.422"/>
<vertex x="0" y="74.422"/>
</polygon>
<via x="30.226" y="86.614" extent="1-16" drill="0.6"/>
<via x="22.987" y="44.958" extent="1-16" drill="0.6"/>
<contactref element="Q3" pad="2-S"/>
<contactref element="Q4" pad="2-S"/>
<contactref element="Q5" pad="2-S"/>
<contactref element="R16" pad="1"/>
<contactref element="R15" pad="1"/>
<contactref element="R17" pad="1"/>
<contactref element="U18" pad="4"/>
<contactref element="R14" pad="1"/>
<via x="18.923" y="19.05" extent="1-16" drill="0.6"/>
<via x="21.3995" y="20.955" extent="1-16" drill="0.6"/>
<via x="18.796" y="12.065" extent="1-16" drill="0.6"/>
<via x="23.622" y="16.891" extent="1-16" drill="0.6"/>
<via x="30.099" y="40.005" extent="1-16" drill="0.6"/>
<contactref element="C34" pad="2"/>
<contactref element="U12" pad="3"/>
<contactref element="U12" pad="4"/>
<contactref element="U11" pad="12"/>
<via x="52.451" y="49.784" extent="1-16" drill="0.6"/>
<via x="54.483" y="67.437" extent="1-16" drill="0.6"/>
<wire x1="55.57" y1="64.7105" x2="55.57" y2="66.04" width="0.254" layer="1"/>
<wire x1="55.57" y1="66.04" x2="54.991" y2="66.04" width="0.254" layer="1"/>
<wire x1="54.991" y1="66.04" x2="54.991" y2="67.437" width="0.254" layer="1"/>
<wire x1="54.991" y1="67.437" x2="54.483" y2="67.437" width="0.254" layer="1"/>
<wire x1="52.451" y1="49.784" x2="52.197" y2="49.784" width="0.254" layer="1"/>
<wire x1="52.197" y1="49.784" x2="52.197" y2="51.181" width="0.254" layer="1"/>
<wire x1="52.197" y1="51.181" x2="50.4222" y2="51.181" width="0.254" layer="1"/>
<wire x1="50.4222" y1="51.181" x2="50.4222" y2="50.998" width="0.254" layer="1"/>
<wire x1="50.4222" y1="51.648" x2="50.4222" y2="50.998" width="0.254" layer="1"/>
<contactref element="U13" pad="6"/>
<via x="36.195" y="73.025" extent="1-16" drill="0.6"/>
<wire x1="36.195" y1="73.025" x2="36.52" y2="73.025" width="0.254" layer="1"/>
<wire x1="36.52" y1="73.025" x2="36.52" y2="71.531" width="0.254" layer="1"/>
<contactref element="U5" pad="13"/>
<contactref element="U6" pad="13"/>
<contactref element="C23" pad="2"/>
<contactref element="C5" pad="2"/>
<via x="18.034" y="3.175" extent="1-16" drill="0.6"/>
<polygon width="0.254" layer="16" thermals="no">
<vertex x="31.877" y="76.073"/>
<vertex x="73.66" y="76.073"/>
<vertex x="73.66" y="22.86"/>
<vertex x="64.135" y="22.86"/>
<vertex x="55.372" y="31.623"/>
<vertex x="55.372" y="34.798"/>
<vertex x="53.467" y="34.798"/>
<vertex x="51.308" y="36.957"/>
<vertex x="51.308" y="39.243"/>
<vertex x="41.402" y="39.243"/>
<vertex x="41.402" y="33.909"/>
<vertex x="49.403" y="33.909"/>
<vertex x="50.546" y="32.766"/>
<vertex x="50.546" y="29.591"/>
<vertex x="44.831" y="29.591"/>
<vertex x="44.831" y="24.257"/>
<vertex x="54.864" y="24.257"/>
<vertex x="62.992" y="16.129"/>
<vertex x="73.66" y="16.129"/>
<vertex x="73.66" y="14.605"/>
<vertex x="62.103" y="14.605"/>
<vertex x="54.483" y="22.225"/>
<vertex x="50.8" y="22.225"/>
<vertex x="50.8" y="13.589"/>
<vertex x="48.26" y="13.589"/>
<vertex x="48.26" y="18.288"/>
<vertex x="42.291" y="18.288"/>
<vertex x="42.291" y="23.622"/>
<vertex x="41.148" y="24.765"/>
<vertex x="41.148" y="32.131"/>
<vertex x="36.957" y="32.131"/>
<vertex x="36.957" y="25.019"/>
<vertex x="34.544" y="25.019"/>
<vertex x="34.544" y="6.604"/>
<vertex x="73.66" y="6.604"/>
<vertex x="73.66" y="0"/>
<vertex x="31.877" y="0"/>
</polygon>
<via x="23.114" y="40.0685" extent="1-16" drill="0.6"/>
<via x="26.035" y="29.083" extent="1-16" drill="0.6"/>
<via x="69.469" y="15.621" extent="1-16" drill="0.6"/>
<wire x1="69.469" y1="15.621" x2="71.247" y2="15.621" width="0.254" layer="16"/>
<wire x1="71.247" y1="15.621" x2="71.247" y2="12.8905" width="0.254" layer="16"/>
<wire x1="71.247" y1="12.8905" x2="73.152" y2="12.8905" width="0.254" layer="16"/>
<wire x1="73.152" y1="12.8905" x2="73.152" y2="6.223" width="0.254" layer="16"/>
<wire x1="32.766" y1="38.481" x2="31.242" y2="38.481" width="0.254" layer="16"/>
<via x="22.606" y="8.509" extent="1-16" drill="0.6"/>
<via x="34.8615" y="4.191" extent="1-16" drill="0.6"/>
<wire x1="34.8615" y1="4.191" x2="30.734" y2="4.191" width="0.254" layer="1"/>
<contactref element="FB4" pad="2"/>
<contactref element="R11" pad="2"/>
<contactref element="J4" pad="1"/>
<contactref element="X1" pad="2"/>
<contactref element="C37" pad="2"/>
<via x="64.008" y="70.485" extent="1-16" drill="0.6"/>
<via x="68.453" y="63.3095" extent="1-16" drill="0.6"/>
<wire x1="66.2645" y1="63.1215" x2="68.265" y2="63.1215" width="0.3048" layer="1"/>
<wire x1="68.265" y1="63.1215" x2="68.453" y2="63.3095" width="0.3048" layer="1"/>
<wire x1="64.0715" y1="68.7045" x2="64.0715" y2="70.4215" width="0.3048" layer="1"/>
<wire x1="64.0715" y1="70.4215" x2="64.008" y2="70.485" width="0.3048" layer="1"/>
<via x="18.161" y="74.6125" extent="1-16" drill="0.6"/>
<contactref element="C16" pad="2"/>
</signal>
<signal name="MISO">
<contactref element="U12" pad="15"/>
<contactref element="A1" pad="6"/>
<wire x1="11.596" y1="10.28" x2="11.596" y2="12.7" width="0.254" layer="1"/>
<via x="11.596" y="12.7" extent="1-16" drill="0.5"/>
<via x="53.721" y="52.959" extent="1-16" drill="0.5"/>
<wire x1="53.721" y1="52.959" x2="53.721" y2="52.298" width="0.254" layer="1"/>
<wire x1="53.721" y1="52.298" x2="56.2578" y2="52.298" width="0.254" layer="1"/>
<wire x1="11.596" y1="12.7" x2="11.43" y2="12.7" width="0.3048" layer="2"/>
<wire x1="11.43" y1="12.7" x2="10.287" y2="13.843" width="0.3048" layer="2"/>
<wire x1="10.287" y1="13.843" x2="9.144" y2="13.843" width="0.3048" layer="2"/>
<wire x1="9.144" y1="13.843" x2="8.001" y2="12.7" width="0.3048" layer="2"/>
<wire x1="8.001" y1="12.7" x2="0.508" y2="12.7" width="0.3048" layer="2"/>
<wire x1="0.508" y1="12.7" x2="0.508" y2="84.074" width="0.3048" layer="2"/>
<wire x1="0.508" y1="84.074" x2="3.302" y2="84.074" width="0.3048" layer="2"/>
<wire x1="3.302" y1="84.074" x2="4.826" y2="85.598" width="0.3048" layer="2"/>
<wire x1="4.826" y1="85.598" x2="4.826" y2="88.392" width="0.3048" layer="2"/>
<wire x1="4.826" y1="88.392" x2="59.182" y2="88.392" width="0.3048" layer="2"/>
<wire x1="59.182" y1="88.392" x2="59.182" y2="78.359" width="0.3048" layer="2"/>
<wire x1="59.182" y1="78.359" x2="65.786" y2="71.755" width="0.3048" layer="2"/>
<wire x1="65.786" y1="71.755" x2="65.786" y2="68.58" width="0.3048" layer="2"/>
<via x="65.786" y="68.58" extent="1-16" drill="0.5"/>
<wire x1="65.786" y1="68.58" x2="65.786" y2="61.341" width="0.3048" layer="15"/>
<via x="65.786" y="61.341" extent="1-16" drill="0.5"/>
<wire x1="65.786" y1="61.341" x2="65.786" y2="56.007" width="0.3048" layer="2"/>
<wire x1="54.229" y1="53.467" x2="53.721" y2="52.959" width="0.3048" layer="15"/>
<wire x1="65.786" y1="56.007" x2="65.786" y2="54.737" width="0.254" layer="2"/>
<wire x1="65.786" y1="54.737" x2="63.754" y2="52.705" width="0.254" layer="2"/>
<via x="63.754" y="52.705" extent="1-16" drill="0.5"/>
<wire x1="63.754" y1="52.705" x2="59.944" y2="52.705" width="0.254" layer="15"/>
<wire x1="59.944" y1="52.705" x2="59.182" y2="53.467" width="0.254" layer="15"/>
<wire x1="59.182" y1="53.467" x2="54.229" y2="53.467" width="0.254" layer="15"/>
</signal>
<signal name="BT_CONNECTED">
<contactref element="A2" pad="PIO2"/>
<contactref element="U8" pad="7"/>
<wire x1="8.9325" y1="64.766" x2="8.869" y2="55.647" width="0.3048" layer="1"/>
<wire x1="8.869" y1="55.647" x2="10.414" y2="54.102" width="0.3048" layer="1"/>
<via x="10.414" y="54.102" extent="1-16" drill="0.6"/>
<wire x1="10.414" y1="54.102" x2="21.082" y2="43.434" width="0.3048" layer="15"/>
<wire x1="21.082" y1="43.434" x2="27.686" y2="43.434" width="0.3048" layer="15"/>
<via x="27.686" y="43.434" extent="1-16" drill="0.6"/>
<wire x1="27.686" y1="43.434" x2="27.686" y2="41.906" width="0.254" layer="1"/>
<wire x1="27.686" y1="41.906" x2="25.734" y2="41.906" width="0.254" layer="1"/>
<contactref element="U18" pad="5"/>
<contactref element="U18" pad="2"/>
<wire x1="23.85" y1="19.046" x2="25.019" y2="19.046" width="0.254" layer="1"/>
<wire x1="25.527" y1="19.046" x2="25.527" y2="18.046" width="0.254" layer="1"/>
<wire x1="25.527" y1="18.046" x2="26.95" y2="18.046" width="0.254" layer="1"/>
<wire x1="25.527" y1="19.046" x2="25.019" y2="19.046" width="0.254" layer="1"/>
<wire x1="25.019" y1="19.046" x2="25.019" y2="20.193" width="0.254" layer="1"/>
<via x="25.019" y="20.193" extent="1-16" drill="0.5"/>
<wire x1="25.019" y1="20.193" x2="25.019" y2="19.939" width="0.254" layer="16"/>
<wire x1="25.019" y1="19.939" x2="18.0975" y2="19.939" width="0.254" layer="16"/>
<wire x1="18.0975" y1="19.939" x2="18.034" y2="35.687" width="0.254" layer="16"/>
<wire x1="18.034" y1="35.687" x2="21.59" y2="35.687" width="0.254" layer="16"/>
<wire x1="21.59" y1="35.687" x2="21.59" y2="43.434" width="0.254" layer="16"/>
<wire x1="21.59" y1="43.434" x2="27.686" y2="43.434" width="0.254" layer="16"/>
</signal>
<signal name="+3V3">
</signal>
<signal name="V+">
<contactref element="Q7" pad="3"/>
<contactref element="FB1" pad="2"/>
<contactref element="C31" pad="1"/>
<polygon width="0.254" layer="15" thermals="no">
<vertex x="0" y="88.9"/>
<vertex x="36.322" y="88.9"/>
<vertex x="36.322" y="76.962"/>
<vertex x="31.242" y="76.962"/>
<vertex x="31.242" y="0"/>
<vertex x="12.446" y="0"/>
<vertex x="12.446" y="4.445"/>
<vertex x="18.288" y="4.445"/>
<vertex x="18.288" y="35.052"/>
<vertex x="21.844" y="35.052"/>
<vertex x="21.844" y="51.308"/>
<vertex x="25.654" y="51.308"/>
<vertex x="25.654" y="66.802"/>
<vertex x="22.86" y="66.802"/>
<vertex x="22.86" y="69.342"/>
<vertex x="16.256" y="69.342"/>
<vertex x="16.256" y="72.5805"/>
<vertex x="13.208" y="72.5805"/>
<vertex x="6.223" y="72.517"/>
<vertex x="6.223" y="74.422"/>
<vertex x="0" y="74.422"/>
</polygon>
<via x="34.29" y="86.36" extent="1-16" drill="0.6"/>
<wire x1="34.29" y1="86.36" x2="34.417" y2="86.487" width="0.4064" layer="1"/>
<wire x1="34.417" y1="86.487" x2="35.853" y2="86.487" width="0.4064" layer="1"/>
<wire x1="35.853" y1="86.487" x2="35.941" y2="86.399" width="0.4064" layer="1"/>
<wire x1="35.941" y1="86.399" x2="35.941" y2="84.135" width="0.4064" layer="1"/>
<via x="23.622" y="67.818" extent="1-16" drill="0.6"/>
<wire x1="23.622" y1="67.818" x2="24.046" y2="68.242" width="0.4064" layer="1"/>
<via x="26.67" y="66.802" extent="1-16" drill="0.6"/>
<wire x1="25.146" y1="68.242" x2="26.67" y2="66.972" width="0.4064" layer="1"/>
<wire x1="26.67" y1="66.972" x2="26.67" y2="66.802" width="0.4064" layer="1"/>
<wire x1="23.622" y1="67.818" x2="23.622" y2="68.326" width="0.4064" layer="1"/>
<wire x1="23.622" y1="68.326" x2="25.146" y2="68.326" width="0.4064" layer="1"/>
<contactref element="R44" pad="1"/>
<via x="17.4625" y="1.524" extent="1-16" drill="0.6"/>
<wire x1="17.4625" y1="1.524" x2="17.3965" y2="1.59" width="0.3048" layer="1"/>
<wire x1="17.3965" y1="1.59" x2="15.748" y2="1.59" width="0.3048" layer="1"/>
<contactref element="FB5" pad="1"/>
<via x="7.1755" y="75.5015" extent="1-16" drill="0.6"/>
<wire x1="7.1755" y1="75.5015" x2="8.343" y2="76.669" width="0.8128" layer="1"/>
<wire x1="8.343" y1="76.669" x2="9.144" y2="76.669" width="0.8128" layer="1"/>
</signal>
<signal name="PIO4">
<contactref element="R1" pad="2"/>
<contactref element="A2" pad="PIO4"/>
<wire x1="5.3325" y1="64.766" x2="5.3325" y2="66.6105" width="0.6096" layer="1"/>
<wire x1="5.3325" y1="66.6105" x2="3.998" y2="66.6115" width="0.6096" layer="1"/>
</signal>
<signal name="AIN0/REFP1">
<contactref element="R23" pad="1"/>
<contactref element="C11" pad="1"/>
<contactref element="C30" pad="1"/>
<contactref element="U12" pad="11"/>
<wire x1="54.29" y1="46.101" x2="54.61" y2="46.101" width="0.3048" layer="1"/>
<wire x1="54.61" y1="46.101" x2="56.454" y2="46.101" width="0.3048" layer="1"/>
<wire x1="56.454" y1="46.101" x2="56.454" y2="47.3075" width="0.3048" layer="1"/>
<wire x1="56.454" y1="47.3075" x2="57.9628" y2="47.3075" width="0.3048" layer="1"/>
<wire x1="57.9628" y1="47.3075" x2="57.9628" y2="49.698" width="0.3048" layer="1"/>
<wire x1="57.9628" y1="49.698" x2="56.2578" y2="49.698" width="0.3048" layer="1"/>
<wire x1="54.61" y1="43.241" x2="54.61" y2="46.101" width="0.3048" layer="1"/>
</signal>
<signal name="!DRDY">
<contactref element="U12" pad="14"/>
<contactref element="U8" pad="6"/>
<wire x1="56.2578" y1="51.648" x2="53.848" y2="51.648" width="0.254" layer="1"/>
<wire x1="53.848" y1="51.648" x2="53.7845" y2="51.308" width="0.254" layer="1"/>
<via x="53.7845" y="51.308" extent="1-16" drill="0.5"/>
<wire x1="53.7845" y1="51.308" x2="31.1785" y2="51.308" width="0.254" layer="2"/>
<wire x1="31.1785" y1="51.308" x2="31.242" y2="50.292" width="0.254" layer="2"/>
<via x="31.242" y="50.292" extent="1-16" drill="0.5"/>
<wire x1="31.242" y1="50.292" x2="31.242" y2="41.402" width="0.254" layer="15"/>
<wire x1="31.242" y1="41.402" x2="28.702" y2="41.402" width="0.254" layer="15"/>
<via x="28.702" y="41.402" extent="1-16" drill="0.5"/>
<wire x1="28.702" y1="41.402" x2="25.734" y2="41.402" width="0.254" layer="1"/>
<wire x1="25.734" y1="41.402" x2="25.734" y2="41.406" width="0.254" layer="1"/>
</signal>
<signal name="AIN2">
<contactref element="U12" pad="7"/>
<contactref element="R25" pad="1"/>
<contactref element="C10" pad="1"/>
<wire x1="58.359" y1="33.147" x2="58.298" y2="33.086" width="0.4064" layer="1"/>
<wire x1="58.298" y1="33.086" x2="58.359" y2="35.687" width="0.4064" layer="1"/>
<wire x1="58.359" y1="35.687" x2="58.359" y2="39.497" width="0.3048" layer="1"/>
<wire x1="58.359" y1="39.497" x2="49.784" y2="39.497" width="0.3048" layer="1"/>
<via x="48.768" y="42.926" extent="1-16" drill="0.5"/>
<wire x1="48.768" y1="42.926" x2="48.768" y2="48.641" width="0.3048" layer="2"/>
<wire x1="48.768" y1="48.641" x2="47.752" y2="48.641" width="0.3048" layer="2"/>
<via x="47.752" y="48.641" extent="1-16" drill="0.5"/>
<wire x1="47.752" y1="48.641" x2="47.752" y2="49.048" width="0.3048" layer="1"/>
<wire x1="47.752" y1="49.048" x2="50.4222" y2="49.048" width="0.3048" layer="1"/>
<wire x1="49.784" y1="39.497" x2="49.784" y2="40.132" width="0.254" layer="1"/>
<wire x1="49.784" y1="40.132" x2="49.403" y2="40.132" width="0.254" layer="1"/>
<wire x1="49.403" y1="40.132" x2="49.403" y2="42.926" width="0.254" layer="1"/>
<wire x1="49.403" y1="42.926" x2="48.768" y2="42.926" width="0.254" layer="1"/>
</signal>
<signal name="REFN0">
<contactref element="U12" pad="8"/>
</signal>
<signal name="REFP0">
<contactref element="U12" pad="9"/>
</signal>
<signal name="SER_OUT2">
<contactref element="U6" pad="9"/>
</signal>
<signal name="TXD_ESP12">
<contactref element="A1" pad="16"/>
<contactref element="R20" pad="2"/>
<contactref element="JP4" pad="2"/>
<wire x1="22.479" y1="61.915" x2="23.368" y2="61.915" width="0.3048" layer="1"/>
<wire x1="23.368" y1="61.915" x2="23.368" y2="60.198" width="0.3048" layer="1"/>
<wire x1="23.368" y1="60.198" x2="21.082" y2="60.198" width="0.3048" layer="1"/>
<wire x1="21.082" y1="60.198" x2="21.082" y2="50.038" width="0.3048" layer="1"/>
<wire x1="21.082" y1="50.038" x2="16.764" y2="50.038" width="0.3048" layer="1"/>
<wire x1="16.764" y1="50.038" x2="16.764" y2="46.228" width="0.3048" layer="1"/>
<wire x1="16.764" y1="46.228" x2="15.2019" y2="46.228" width="0.3048" layer="1"/>
<wire x1="1.596" y1="25.28" x2="1.596" y2="22.098" width="0.3048" layer="1"/>
<wire x1="1.596" y1="22.098" x2="2.794" y2="22.098" width="0.3048" layer="1"/>
<via x="2.794" y="22.098" extent="1-16" drill="0.6"/>
<wire x1="9.398" y1="46.228" x2="2.794" y2="46.228" width="0.3048" layer="2"/>
<via x="9.398" y="46.228" extent="1-16" drill="0.6"/>
<wire x1="9.398" y1="46.228" x2="15.2019" y2="46.228" width="0.3048" layer="1"/>
<wire x1="2.794" y1="23.82053125" x2="2.6972" y2="23.72373125" width="0.3048" layer="2"/>
<wire x1="2.6972" y1="23.72373125" x2="2.6972" y2="23.01226875" width="0.3048" layer="2"/>
<wire x1="2.6972" y1="23.01226875" x2="2.794" y2="22.91546875" width="0.3048" layer="2"/>
<wire x1="2.794" y1="22.91546875" x2="2.794" y2="22.098" width="0.3048" layer="2"/>
<wire x1="2.794" y1="46.228" x2="2.794" y2="23.82053125" width="0.3048" layer="2"/>
</signal>
<signal name="RXD_ESP12">
<contactref element="A1" pad="15"/>
<contactref element="R21" pad="2"/>
<contactref element="JP4" pad="3"/>
<wire x1="22.479" y1="56.962" x2="21.59" y2="56.962" width="0.3048" layer="1"/>
<wire x1="21.59" y1="56.962" x2="21.59" y2="43.688" width="0.254" layer="1"/>
<wire x1="21.59" y1="43.688" x2="19.0881" y2="43.688" width="0.3048" layer="1"/>
<wire x1="3.596" y1="25.28" x2="3.596" y2="23.368" width="0.3048" layer="1"/>
<wire x1="3.596" y1="23.368" x2="3.556" y2="23.368" width="0.3048" layer="1"/>
<via x="3.556" y="23.368" extent="1-16" drill="0.6"/>
<wire x1="12.446" y1="43.688" x2="4.064" y2="43.688" width="0.3048" layer="2"/>
<via x="12.446" y="43.688" extent="1-16" drill="0.6"/>
<wire x1="12.446" y1="43.688" x2="19.0881" y2="43.688" width="0.3048" layer="1"/>
<wire x1="4.064" y1="43.688" x2="4.064" y2="23.368" width="0.4064" layer="2"/>
<wire x1="4.064" y1="23.368" x2="3.556" y2="23.368" width="0.4064" layer="2"/>
</signal>
<signal name="N$47">
<contactref element="R6" pad="1"/>
<contactref element="A1" pad="3"/>
<wire x1="5.596" y1="10.28" x2="5.596" y2="7.8105" width="0.4064" layer="1"/>
<wire x1="5.596" y1="7.8105" x2="5.7175" y2="7.8105" width="0.4064" layer="1"/>
</signal>
<signal name="GPIO02">
<contactref element="A1" pad="11"/>
<contactref element="R5" pad="1"/>
<contactref element="U5" pad="11"/>
<contactref element="U6" pad="11"/>
<wire x1="20.955" y1="26.3115" x2="19.1167" y2="26.3115" width="0.254" layer="1"/>
<wire x1="20.955" y1="26.3115" x2="20.955" y2="33.741" width="0.254" layer="1"/>
<wire x1="20.955" y1="33.741" x2="23.5617" y2="33.741" width="0.254" layer="1"/>
<wire x1="17.272" y1="26.3115" x2="17.272" y2="29.337" width="0.254" layer="1"/>
<wire x1="10.7315" y1="27.625" x2="10.7315" y2="27.3685" width="0.254" layer="1"/>
<wire x1="10.7315" y1="27.3685" x2="11.43" y2="26.67" width="0.254" layer="1"/>
<wire x1="11.43" y1="26.67" x2="11.43" y2="25.446" width="0.254" layer="1"/>
<wire x1="11.43" y1="25.446" x2="11.596" y2="25.28" width="0.254" layer="1"/>
<wire x1="19.1167" y1="26.3115" x2="17.272" y2="26.3115" width="0.254" layer="1"/>
<wire x1="17.272" y1="29.337" x2="12.7" y2="29.337" width="0.254" layer="1"/>
<wire x1="12.7" y1="29.337" x2="12.1285" y2="28.7655" width="0.254" layer="1"/>
<wire x1="12.1285" y1="28.7655" x2="12.1285" y2="28.1305" width="0.254" layer="1"/>
<wire x1="12.1285" y1="28.1305" x2="11.7475" y2="27.7495" width="0.254" layer="1"/>
<wire x1="11.7475" y1="27.7495" x2="10.856" y2="27.7495" width="0.254" layer="1"/>
<wire x1="10.856" y1="27.7495" x2="10.7315" y2="27.625" width="0.254" layer="1"/>
</signal>
<signal name="N$8">
<contactref element="U5" pad="9"/>
<contactref element="U6" pad="14"/>
<wire x1="19.1167" y1="27.6115" x2="19.1167" y2="31.623" width="0.254" layer="1"/>
<wire x1="19.1167" y1="31.623" x2="19.558" y2="31.623" width="0.254" layer="1"/>
<via x="19.558" y="31.623" extent="1-16" drill="0.6"/>
<via x="25.273" y="31.75" extent="1-16" drill="0.6"/>
<wire x1="25.273" y1="31.75" x2="25.273" y2="31.791" width="0.254" layer="1"/>
<wire x1="25.273" y1="31.791" x2="23.5617" y2="31.791" width="0.254" layer="1"/>
<wire x1="19.558" y1="31.623" x2="19.685" y2="31.75" width="0.254" layer="2"/>
<wire x1="19.685" y1="31.75" x2="25.273" y2="31.75" width="0.254" layer="2"/>
</signal>
<signal name="O00">
<contactref element="U6" pad="7"/>
<contactref element="U7" pad="5"/>
<wire x1="25.734" y1="48.653" x2="25.734" y2="47.244" width="0.254" layer="1"/>
<wire x1="25.734" y1="47.244" x2="25.781" y2="47.244" width="0.254" layer="1"/>
<via x="25.781" y="47.244" extent="1-16" drill="0.5"/>
<via x="25.527" y="38.227" extent="1-16" drill="0.5"/>
<wire x1="25.527" y1="38.227" x2="29.845" y2="38.227" width="0.254" layer="15"/>
<via x="29.845" y="38.227" extent="1-16" drill="0.5"/>
<wire x1="29.845" y1="38.227" x2="30.607" y2="38.227" width="0.254" layer="1"/>
<wire x1="30.607" y1="38.227" x2="30.607" y2="34.417" width="0.254" layer="1"/>
<wire x1="30.607" y1="34.417" x2="29.3973" y2="34.417" width="0.254" layer="1"/>
<wire x1="29.3973" y1="34.417" x2="29.3973" y2="34.391" width="0.254" layer="1"/>
<via x="25.734" y="47.244" extent="1-16" drill="0.5"/>
<wire x1="25.734" y1="47.244" x2="25.527" y2="47.244" width="0.254" layer="2"/>
<wire x1="25.527" y1="47.244" x2="25.527" y2="38.227" width="0.254" layer="2"/>
</signal>
<signal name="O01">
<contactref element="U6" pad="6"/>
<contactref element="U7" pad="2"/>
<wire x1="29.3973" y1="33.741" x2="27.94" y2="33.741" width="0.254" layer="1"/>
<wire x1="27.94" y1="33.741" x2="27.94" y2="36.957" width="0.254" layer="1"/>
<wire x1="27.94" y1="36.957" x2="28.575" y2="36.957" width="0.254" layer="1"/>
<wire x1="28.575" y1="36.957" x2="28.575" y2="37.211" width="0.254" layer="1"/>
<via x="28.575" y="37.211" extent="1-16" drill="0.5"/>
<wire x1="28.575" y1="37.211" x2="25.019" y2="37.211" width="0.254" layer="15"/>
<via x="25.019" y="37.211" extent="1-16" drill="0.5"/>
<via x="24.003" y="47.244" extent="1-16" drill="0.5"/>
<wire x1="24.003" y1="47.244" x2="24.003" y2="49.653" width="0.254" layer="1"/>
<wire x1="24.003" y1="49.653" x2="23.034" y2="49.653" width="0.254" layer="1"/>
<wire x1="25.019" y1="37.211" x2="24.003" y2="38.227" width="0.254" layer="2"/>
<wire x1="24.003" y1="38.227" x2="24.003" y2="47.244" width="0.254" layer="2"/>
</signal>
<signal name="O02">
<contactref element="U6" pad="5"/>
<wire x1="27.432" y1="33.091" x2="29.3973" y2="33.091" width="0.254" layer="1"/>
<contactref element="U8" pad="5"/>
<wire x1="25.734" y1="40.906" x2="27.432" y2="40.906" width="0.254" layer="1"/>
<wire x1="27.432" y1="40.906" x2="27.432" y2="33.091" width="0.254" layer="1"/>
</signal>
<signal name="O03">
<contactref element="U6" pad="4"/>
<contactref element="U8" pad="2"/>
<wire x1="29.3973" y1="32.441" x2="26.924" y2="32.441" width="0.254" layer="1"/>
<wire x1="26.924" y1="32.441" x2="26.924" y2="40.386" width="0.254" layer="1"/>
<wire x1="26.924" y1="40.386" x2="24.892" y2="40.386" width="0.254" layer="1"/>
<wire x1="24.892" y1="40.386" x2="24.892" y2="41.906" width="0.254" layer="1"/>
<wire x1="24.892" y1="41.906" x2="23.034" y2="41.906" width="0.254" layer="1"/>
</signal>
<signal name="O04">
<contactref element="U6" pad="3"/>
<contactref element="U10" pad="1"/>
<wire x1="29.3973" y1="31.791" x2="30.607" y2="31.791" width="0.254" layer="1"/>
<wire x1="30.607" y1="31.791" x2="30.607" y2="33.782" width="0.254" layer="1"/>
<wire x1="30.607" y1="33.782" x2="32.28975" y2="33.782" width="0.254" layer="1"/>
<wire x1="32.28975" y1="33.782" x2="32.28975" y2="34.671" width="0.254" layer="1"/>
<wire x1="32.28975" y1="34.671" x2="34.671" y2="34.671" width="0.254" layer="1"/>
<via x="34.671" y="34.671" extent="1-16" drill="0.5"/>
<wire x1="34.671" y1="34.671" x2="34.671" y2="34.4805" width="0.254" layer="15"/>
<wire x1="39.751" y1="29.8196" x2="41.656" y2="27.9146" width="0.254" layer="15"/>
<wire x1="41.656" y1="27.9146" x2="41.656" y2="26.162" width="0.254" layer="15"/>
<wire x1="41.656" y1="26.162" x2="42.672" y2="25.146" width="0.254" layer="15"/>
<via x="42.672" y="25.146" extent="1-16" drill="0.5"/>
<wire x1="45.466" y1="21.556" x2="45.461" y2="21.551" width="0.254" layer="1"/>
<wire x1="39.751" y1="29.8196" x2="39.751" y2="33.02" width="0.254" layer="15"/>
<wire x1="39.751" y1="33.02" x2="38.2905" y2="34.4805" width="0.254" layer="15"/>
<wire x1="38.2905" y1="34.4805" x2="34.671" y2="34.4805" width="0.254" layer="15"/>
<wire x1="45.461" y1="21.551" x2="45.461" y2="23.5" width="0.254" layer="1"/>
<wire x1="45.2755" y1="23.6855" x2="44.1325" y2="23.6855" width="0.254" layer="1"/>
<wire x1="44.1325" y1="23.6855" x2="44.1325" y2="25.146" width="0.254" layer="1"/>
<wire x1="44.1325" y1="25.146" x2="42.672" y2="25.146" width="0.254" layer="1"/>
<wire x1="45.461" y1="23.5" x2="45.2755" y2="23.6855" width="0.254" layer="1"/>
</signal>
<signal name="O05">
<contactref element="U6" pad="2"/>
<contactref element="U9" pad="1"/>
<wire x1="29.3973" y1="31.141" x2="31.242" y2="31.141" width="0.254" layer="1"/>
<wire x1="31.242" y1="31.141" x2="31.242" y2="29.972" width="0.254" layer="1"/>
<via x="31.242" y="29.972" extent="1-16" drill="0.5"/>
<wire x1="31.242" y1="29.972" x2="31.242" y2="25.654" width="0.254" layer="16"/>
<wire x1="31.242" y1="25.654" x2="30.6705" y2="25.654" width="0.254" layer="16"/>
<wire x1="30.6705" y1="25.654" x2="30.6705" y2="23.876" width="0.254" layer="16"/>
<wire x1="30.6705" y1="23.876" x2="31.242" y2="23.876" width="0.254" layer="16"/>
<wire x1="31.242" y1="23.876" x2="31.242" y2="0.47625" width="0.254" layer="16"/>
<via x="56.007" y="3.81" extent="1-16" drill="0.5"/>
<wire x1="56.007" y1="0.47625" x2="56.007" y2="3.81" width="0.254" layer="16"/>
<wire x1="56.007" y1="3.81" x2="56.007" y2="7.239" width="0.254" layer="1"/>
<wire x1="56.007" y1="7.239" x2="56.774" y2="7.239" width="0.254" layer="1"/>
<wire x1="56.774" y1="7.239" x2="56.774" y2="9.437" width="0.254" layer="1"/>
<wire x1="31.242" y1="0.47625" x2="56.007" y2="0.47625" width="0.254" layer="16"/>
</signal>
<signal name="O06">
<contactref element="U6" pad="1"/>
<contactref element="U18" pad="6"/>
<contactref element="Q5" pad="1-G"/>
<contactref element="R14" pad="2"/>
<wire x1="24.069" y1="8.933" x2="24.169" y2="8.833" width="0.3048" layer="1"/>
<wire x1="24.169" y1="8.833" x2="24.169" y2="6.604" width="0.3048" layer="1"/>
<wire x1="24.13" y1="8.994" x2="24.13" y2="12.065" width="0.254" layer="1"/>
<wire x1="24.13" y1="8.994" x2="24.069" y2="8.933" width="0.254" layer="1"/>
<wire x1="26.95" y1="18.546" x2="27.555" y2="18.546" width="0.254" layer="1"/>
<wire x1="27.555" y1="18.546" x2="27.555" y2="18.542" width="0.254" layer="1"/>
<wire x1="27.555" y1="18.542" x2="29.337" y2="18.542" width="0.254" layer="1"/>
<wire x1="29.337" y1="17.907" x2="29.337" y2="18.542" width="0.254" layer="1"/>
<via x="29.337" y="17.907" extent="1-16" drill="0.5"/>
<wire x1="29.337" y1="17.907" x2="29.337" y2="21.082" width="0.254" layer="15"/>
<wire x1="29.337" y1="21.082" x2="27.94" y2="22.479" width="0.254" layer="15"/>
<wire x1="27.94" y1="22.479" x2="27.94" y2="29.718" width="0.254" layer="15"/>
<via x="27.94" y="29.718" extent="1-16" drill="0.5"/>
<wire x1="27.94" y1="29.718" x2="28.713" y2="30.491" width="0.254" layer="1"/>
<wire x1="28.713" y1="30.491" x2="29.3973" y2="30.491" width="0.254" layer="1"/>
<wire x1="24.13" y1="12.065" x2="24.284025" y2="12.065" width="0.254" layer="1"/>
<wire x1="24.284025" y1="12.065" x2="24.382225" y2="12.1632" width="0.254" layer="1"/>
<wire x1="27.51861875" y1="12.1632" x2="28.473959375" y2="13.118540625" width="0.254" layer="1"/>
<wire x1="24.382225" y1="12.1632" x2="27.51861875" y2="12.1632" width="0.254" layer="1"/>
<wire x1="28.473959375" y1="13.118540625" x2="28.473959375" y2="13.612065625" width="0.254" layer="1"/>
<wire x1="28.473959375" y1="13.612065625" x2="28.4098" y2="13.676225" width="0.254" layer="1"/>
<wire x1="29.337" y1="17.476975" x2="29.337" y2="17.907" width="0.254" layer="1"/>
<wire x1="28.4098" y1="16.549775" x2="29.337" y2="17.476975" width="0.254" layer="1"/>
<wire x1="28.4098" y1="13.676225" x2="28.4098" y2="16.549775" width="0.254" layer="1"/>
</signal>
<signal name="O07">
<contactref element="U6" pad="15"/>
<contactref element="Q6" pad="1"/>
<contactref element="R17" pad="2"/>
<wire x1="22.286" y1="19.134" x2="22.286" y2="18.984" width="0.254" layer="1"/>
<wire x1="22.286" y1="18.984" x2="21.336" y2="18.034" width="0.254" layer="1"/>
<wire x1="21.336" y1="18.034" x2="20.32" y2="18.034" width="0.254" layer="1"/>
<wire x1="20.32" y1="18.034" x2="19.431" y2="17.145" width="0.254" layer="1"/>
<wire x1="19.431" y1="17.145" x2="19.431" y2="15.963" width="0.254" layer="1"/>
<wire x1="23.5617" y1="31.141" x2="21.971" y2="31.141" width="0.254" layer="1"/>
<wire x1="22.352" y1="19.2" x2="22.286" y2="19.134" width="0.254" layer="1"/>
<wire x1="21.971" y1="31.141" x2="21.971" y2="21.844" width="0.254" layer="1"/>
<wire x1="21.971" y1="21.844" x2="22.286" y2="21.844" width="0.254" layer="1"/>
<wire x1="22.286" y1="21.844" x2="22.286" y2="19.134" width="0.254" layer="1"/>
</signal>
<signal name="O15">
<contactref element="U5" pad="15"/>
<contactref element="JP2" pad="4"/>
<wire x1="19.1167" y1="23.7115" x2="17.907" y2="23.7115" width="0.254" layer="1"/>
<wire x1="17.907" y1="23.7115" x2="17.907" y2="12.7" width="0.254" layer="1"/>
<wire x1="17.907" y1="12.7" x2="17.78" y2="12.7" width="0.254" layer="1"/>
<wire x1="17.78" y1="12.7" x2="17.78" y2="11.176" width="0.254" layer="1"/>
<wire x1="17.78" y1="11.176" x2="18.034" y2="11.176" width="0.254" layer="1"/>
<wire x1="18.034" y1="11.176" x2="18.034" y2="4.699" width="0.254" layer="1"/>
<wire x1="18.034" y1="4.699" x2="18.288" y2="4.699" width="0.254" layer="1"/>
<wire x1="18.288" y1="4.699" x2="20.701" y2="2.286" width="0.254" layer="1"/>
</signal>
<signal name="O14">
<contactref element="U5" pad="1"/>
<contactref element="JP2" pad="3"/>
<wire x1="24.9523" y1="23.0615" x2="24.9523" y2="22.6663" width="0.254" layer="1"/>
<wire x1="24.9523" y1="22.6663" x2="24.511" y2="22.225" width="0.254" layer="1"/>
<via x="24.511" y="22.225" extent="1-16" drill="0.5"/>
<wire x1="24.511" y1="22.225" x2="24.511" y2="22.098" width="0.254" layer="15"/>
<wire x1="24.511" y1="22.098" x2="25.8445" y2="20.7645" width="0.254" layer="15"/>
<wire x1="25.8445" y1="20.7645" x2="25.8445" y2="18.034" width="0.254" layer="15"/>
<wire x1="25.8445" y1="18.034" x2="25.527" y2="17.653" width="0.254" layer="15"/>
<wire x1="25.527" y1="17.653" x2="25.527" y2="4.572" width="0.254" layer="15"/>
<wire x1="25.527" y1="4.572" x2="23.241" y2="2.286" width="0.254" layer="15"/>
</signal>
<signal name="O13">
<contactref element="U5" pad="2"/>
<contactref element="JP2" pad="2"/>
<wire x1="24.9523" y1="23.7115" x2="26.3265" y2="23.7115" width="0.254" layer="1"/>
<wire x1="26.3265" y1="23.7115" x2="26.416" y2="23.622" width="0.254" layer="1"/>
<wire x1="26.416" y1="23.622" x2="26.416" y2="22.479" width="0.254" layer="1"/>
<wire x1="26.416" y1="22.479" x2="26.035" y2="22.098" width="0.254" layer="1"/>
<via x="26.035" y="22.098" extent="1-16" drill="0.5"/>
<wire x1="26.035" y1="22.098" x2="26.035" y2="21.971" width="0.254" layer="15"/>
<wire x1="26.035" y1="21.971" x2="26.3525" y2="21.6535" width="0.254" layer="15"/>
<wire x1="26.3525" y1="21.6535" x2="26.3525" y2="18.4785" width="0.254" layer="15"/>
<wire x1="26.3525" y1="18.4785" x2="27.305" y2="17.526" width="0.254" layer="15"/>
<wire x1="27.305" y1="17.526" x2="27.305" y2="3.81" width="0.254" layer="15"/>
<wire x1="27.305" y1="3.81" x2="25.781" y2="2.286" width="0.254" layer="15"/>
</signal>
<signal name="O12">
<contactref element="U5" pad="3"/>
<contactref element="JP2" pad="1"/>
<wire x1="24.9523" y1="24.3615" x2="27.0735" y2="24.3615" width="0.254" layer="1"/>
<via x="27.0735" y="24.3615" extent="1-16" drill="0.5"/>
<wire x1="27.0735" y1="24.3615" x2="27.305" y2="24.3615" width="0.254" layer="15"/>
<wire x1="27.305" y1="24.3615" x2="27.305" y2="22.098" width="0.254" layer="15"/>
<wire x1="27.305" y1="22.098" x2="28.448" y2="20.955" width="0.254" layer="15"/>
<wire x1="28.448" y1="20.955" x2="28.448" y2="2.413" width="0.254" layer="15"/>
<wire x1="28.448" y1="2.413" x2="28.321" y2="2.286" width="0.254" layer="15"/>
<contactref element="Q8" pad="1"/>
<wire x1="69.172" y1="65.8774" x2="71.7804" y2="65.8774" width="0.3048" layer="1"/>
<via x="71.7804" y="64.9478" extent="1-16" drill="0.5"/>
<wire x1="71.7804" y1="64.9478" x2="73.1774" y2="64.9478" width="0.3048" layer="2"/>
<wire x1="71.7082" y1="48.59501875" x2="71.7082" y2="47.92498125" width="0.3048" layer="2"/>
<wire x1="71.7082" y1="47.92498125" x2="72.18198125" y2="47.4512" width="0.3048" layer="2"/>
<wire x1="73.1774" y1="64.9478" x2="73.1774" y2="50.06421875" width="0.3048" layer="2"/>
<wire x1="73.1734" y1="47.4512" x2="73.1774" y2="47.4472" width="0.3048" layer="2"/>
<wire x1="73.1774" y1="50.06421875" x2="71.7082" y2="48.59501875" width="0.3048" layer="2"/>
<wire x1="72.18198125" y1="47.4512" x2="73.1734" y2="47.4512" width="0.3048" layer="2"/>
<wire x1="73.1774" y1="47.4472" x2="73.1774" y2="37.7952" width="0.3048" layer="2"/>
<wire x1="72.3686" y1="37.7952" x2="72.3686" y2="37.1463125" width="0.3048" layer="2"/>
<via x="72.3686" y="37.1463125" extent="1-16" drill="0.5"/>
<wire x1="72.3686" y1="37.1463125" x2="72.3686" y2="37.1308" width="0.3048" layer="16"/>
<wire x1="72.6694" y1="36.83" x2="72.3686" y2="37.1308" width="0.3048" layer="16"/>
<wire x1="71.7804" y1="65.8774" x2="71.7804" y2="64.9478" width="0.3048" layer="1"/>
<wire x1="73.1774" y1="37.7952" x2="72.3686" y2="37.7952" width="0.3048" layer="2"/>
<wire x1="72.6694" y1="36.83" x2="72.6694" y2="17.4244" width="0.3048" layer="16"/>
<wire x1="72.6694" y1="17.4244" x2="71.9836" y2="17.4244" width="0.3048" layer="16"/>
<wire x1="71.9836" y1="17.4244" x2="71.9836" y2="17.4498" width="0.3048" layer="16"/>
<wire x1="71.9836" y1="17.4498" x2="71.882" y2="17.4498" width="0.3048" layer="16"/>
<wire x1="71.882" y1="17.4498" x2="71.882" y2="17.4244" width="0.3048" layer="16"/>
<via x="71.882" y="17.4244" extent="1-16" drill="0.5"/>
<wire x1="71.882" y1="17.4244" x2="73.1774" y2="17.4244" width="0.3048" layer="1"/>
<wire x1="73.1774" y1="17.4244" x2="73.1774" y2="4.4196" width="0.3048" layer="1"/>
<wire x1="71.9300375" y1="4.4956" x2="70.3099625" y2="4.4956" width="0.3048" layer="1"/>
<wire x1="70.3099625" y1="4.4956" x2="69.1644" y2="3.3500375" width="0.3048" layer="1"/>
<wire x1="72.0060375" y1="4.4196" x2="71.9300375" y2="4.4956" width="0.3048" layer="1"/>
<wire x1="69.1644" y1="0.6352" x2="69.0118" y2="0.4826" width="0.3048" layer="1"/>
<wire x1="69.1644" y1="3.3500375" x2="69.1644" y2="0.6352" width="0.3048" layer="1"/>
<wire x1="69.0118" y1="0.4826" x2="47.872225" y2="0.4826" width="0.3048" layer="1"/>
<wire x1="47.872225" y1="0.4826" x2="46.1772" y2="0.4826" width="0.254" layer="1"/>
<wire x1="46.1772" y1="0.4826" x2="28.321" y2="0.4826" width="0.3048" layer="1"/>
<wire x1="28.321" y1="0.4826" x2="28.321" y2="2.286" width="0.3048" layer="1"/>
<wire x1="73.1774" y1="4.4196" x2="72.0060375" y2="4.4196" width="0.3048" layer="1"/>
</signal>
<signal name="O11">
<contactref element="U5" pad="4"/>
<contactref element="R8" pad="2"/>
<contactref element="Q1" pad="1-G"/>
<wire x1="32.258" y1="77.509" x2="32.158" y2="77.409" width="0.3048" layer="1"/>
<wire x1="32.158" y1="77.409" x2="31.242" y2="77.409" width="0.254" layer="1"/>
<wire x1="31.242" y1="77.409" x2="31.242" y2="72.898" width="0.254" layer="1"/>
<wire x1="31.242" y1="72.898" x2="29.591" y2="72.898" width="0.254" layer="1"/>
<wire x1="29.591" y1="72.898" x2="29.591" y2="73.152" width="0.254" layer="1"/>
<wire x1="29.591" y1="73.152" x2="28.194" y2="73.152" width="0.254" layer="1"/>
<wire x1="28.194" y1="73.152" x2="28.194" y2="71.4375" width="0.254" layer="1"/>
<wire x1="28.194" y1="71.4375" x2="31.242" y2="71.4375" width="0.254" layer="1"/>
<wire x1="24.9523" y1="25.0115" x2="23.114" y2="25.0115" width="0.254" layer="1"/>
<wire x1="23.114" y1="25.0115" x2="23.114" y2="25.019" width="0.254" layer="1"/>
<via x="23.114" y="25.019" extent="1-16" drill="0.5"/>
<wire x1="23.114" y1="25.019" x2="18.542" y2="25.019" width="0.254" layer="16"/>
<wire x1="18.542" y1="25.019" x2="18.542" y2="34.798" width="0.254" layer="16"/>
<wire x1="18.542" y1="34.798" x2="20.193" y2="34.798" width="0.254" layer="16"/>
<wire x1="20.193" y1="34.798" x2="20.193" y2="33.909" width="0.254" layer="16"/>
<wire x1="20.193" y1="33.909" x2="22.098" y2="33.909" width="0.254" layer="16"/>
<wire x1="22.098" y1="33.909" x2="22.098" y2="37.5285" width="0.254" layer="16"/>
<wire x1="22.098" y1="37.5285" x2="23.622" y2="37.5285" width="0.254" layer="16"/>
<wire x1="23.622" y1="37.5285" x2="23.622" y2="39.1795" width="0.254" layer="16"/>
<wire x1="23.622" y1="39.1795" x2="22.098" y2="39.1795" width="0.254" layer="16"/>
<wire x1="22.098" y1="39.1795" x2="22.098" y2="42.926" width="0.254" layer="16"/>
<wire x1="22.098" y1="42.926" x2="26.924" y2="42.926" width="0.254" layer="16"/>
<wire x1="26.924" y1="42.926" x2="26.924" y2="42.418" width="0.254" layer="16"/>
<wire x1="26.924" y1="42.418" x2="28.575" y2="42.418" width="0.254" layer="16"/>
<wire x1="28.575" y1="42.418" x2="28.575" y2="44.323" width="0.254" layer="16"/>
<wire x1="28.575" y1="44.323" x2="26.797" y2="44.323" width="0.254" layer="16"/>
<wire x1="26.797" y1="44.323" x2="26.797" y2="43.942" width="0.254" layer="16"/>
<wire x1="26.797" y1="43.942" x2="21.59" y2="43.942" width="0.254" layer="16"/>
<wire x1="21.59" y1="43.942" x2="21.59" y2="49.911" width="0.254" layer="16"/>
<wire x1="21.59" y1="49.911" x2="23.241" y2="49.911" width="0.254" layer="16"/>
<wire x1="23.241" y1="49.911" x2="23.241" y2="51.308" width="0.254" layer="16"/>
<wire x1="23.241" y1="51.308" x2="25.654" y2="51.308" width="0.254" layer="16"/>
<wire x1="25.654" y1="51.308" x2="25.654" y2="54.483" width="0.254" layer="16"/>
<wire x1="25.654" y1="54.483" x2="27.178" y2="54.483" width="0.254" layer="16"/>
<via x="27.178" y="54.483" extent="1-16" drill="0.5"/>
<wire x1="27.178" y1="54.483" x2="31.242" y2="54.483" width="0.254" layer="1"/>
<wire x1="31.242" y1="54.483" x2="31.242" y2="60.452" width="0.254" layer="1"/>
<via x="31.242" y="60.452" extent="1-16" drill="0.5"/>
<wire x1="31.242" y1="60.452" x2="31.242" y2="66.802" width="0.254" layer="2"/>
<via x="31.242" y="66.802" extent="1-16" drill="0.5"/>
<wire x1="31.242" y1="66.802" x2="31.242" y2="71.4375" width="0.254" layer="1"/>
<wire x1="30.056" y1="77.409" x2="31.242" y2="77.409" width="0.254" layer="1"/>
</signal>
<signal name="O10">
<contactref element="U5" pad="5"/>
<contactref element="U17" pad="5"/>
<wire x1="39.1" y1="14.1429" x2="39.1" y2="15.113" width="0.254" layer="1"/>
<wire x1="34.417" y1="19.1135" x2="34.0995" y2="18.796" width="0.254" layer="2"/>
<wire x1="34.0995" y1="18.796" x2="34.0995" y2="18.034" width="0.254" layer="2"/>
<wire x1="34.0995" y1="18.034" x2="34.7345" y2="17.399" width="0.254" layer="2"/>
<via x="35.56" y="16.51" extent="1-16" drill="0.5"/>
<wire x1="39.1" y1="15.113" x2="36.957" y2="15.113" width="0.254" layer="1"/>
<wire x1="36.957" y1="15.113" x2="35.56" y2="16.51" width="0.254" layer="1"/>
<wire x1="34.7345" y1="17.399" x2="34.7345" y2="17.3355" width="0.254" layer="2"/>
<wire x1="34.7345" y1="17.3355" x2="35.56" y2="16.51" width="0.254" layer="2"/>
<wire x1="24.9523" y1="25.6615" x2="35.377" y2="25.6615" width="0.254" layer="1"/>
<wire x1="35.377" y1="25.6615" x2="35.687" y2="25.9715" width="0.254" layer="1"/>
<via x="35.687" y="25.9715" extent="1-16" drill="0.5"/>
<wire x1="35.687" y1="25.9715" x2="34.417" y2="25.9715" width="0.254" layer="2"/>
<wire x1="34.417" y1="25.9715" x2="34.417" y2="19.1135" width="0.254" layer="2"/>
</signal>
<signal name="O09">
<contactref element="U5" pad="6"/>
<contactref element="U17" pad="10"/>
<wire x1="37.1" y1="18.3691" x2="34.9426" y2="18.3691" width="0.254" layer="1"/>
<wire x1="34.9426" y1="18.3691" x2="34.925" y2="18.3515" width="0.254" layer="1"/>
<via x="34.925" y="18.3515" extent="1-16" drill="0.5"/>
<wire x1="24.9748" y1="26.289" x2="24.9523" y2="26.3115" width="0.254" layer="1"/>
<wire x1="24.9523" y1="26.3115" x2="34.63" y2="26.3115" width="0.254" layer="1"/>
<wire x1="34.63" y1="26.3115" x2="35.3695" y2="27.051" width="0.254" layer="1"/>
<via x="35.3695" y="27.051" extent="1-16" drill="0.5"/>
<wire x1="35.299" y1="25.1881" x2="34.9728" y2="25.5143" width="0.254" layer="2"/>
<wire x1="34.9728" y1="25.5143" x2="34.8742" y2="25.5143" width="0.254" layer="2"/>
<wire x1="35.3695" y1="27.051" x2="35.6656" y2="26.7549" width="0.254" layer="2"/>
<wire x1="34.8742" y1="25.5143" x2="34.8742" y2="18.4023" width="0.254" layer="2"/>
<wire x1="34.8742" y1="18.4023" x2="34.925" y2="18.3515" width="0.254" layer="2"/>
<wire x1="36.0115" y1="26.7549" x2="36.4704" y2="26.296" width="0.254" layer="2"/>
<wire x1="36.4704" y1="26.296" x2="36.4704" y2="25.647" width="0.254" layer="2"/>
<wire x1="36.4704" y1="25.647" x2="36.0115" y2="25.1881" width="0.254" layer="2"/>
<wire x1="35.6656" y1="26.7549" x2="36.0115" y2="26.7549" width="0.254" layer="2"/>
<wire x1="36.0115" y1="25.1881" x2="35.299" y2="25.1881" width="0.254" layer="2"/>
</signal>
<signal name="O08">
<contactref element="U5" pad="7"/>
<wire x1="24.9523" y1="26.9615" x2="29.3745" y2="26.9615" width="0.254" layer="1"/>
<contactref element="U17" pad="1"/>
<via x="35.433" y="14.097" extent="1-16" drill="0.5"/>
<wire x1="32.639" y1="26.924" x2="29.464" y2="26.924" width="0.254" layer="15"/>
<wire x1="29.464" y1="26.924" x2="29.464" y2="27.559" width="0.254" layer="15"/>
<via x="29.464" y="27.559" extent="1-16" drill="0.5"/>
<wire x1="29.464" y1="27.559" x2="29.3745" y2="27.559" width="0.254" layer="1"/>
<wire x1="29.3745" y1="27.559" x2="29.3745" y2="26.9615" width="0.254" layer="1"/>
<wire x1="37.1" y1="14.1429" x2="37.1" y2="14.097" width="0.254" layer="1"/>
<wire x1="37.1" y1="14.097" x2="35.433" y2="14.097" width="0.254" layer="1"/>
<wire x1="32.639" y1="26.924" x2="32.639" y2="14.097" width="0.254" layer="15"/>
<wire x1="32.639" y1="14.097" x2="35.433" y2="14.097" width="0.254" layer="15"/>
</signal>
<signal name="!CS1">
<contactref element="U12" pad="2"/>
<contactref element="U7" pad="7"/>
<contactref element="R18" pad="2"/>
<wire x1="25.734" y1="49.653" x2="26.793" y2="49.653" width="0.254" layer="1"/>
<wire x1="26.793" y1="49.653" x2="27.8155" y2="50.6755" width="0.254" layer="1"/>
<wire x1="27.8155" y1="50.6755" x2="27.8155" y2="51.054" width="0.254" layer="1"/>
<wire x1="50.4222" y1="52.298" x2="48.641" y2="52.298" width="0.254" layer="1"/>
<wire x1="48.641" y1="52.298" x2="48.641" y2="52.324" width="0.254" layer="1"/>
<via x="48.641" y="52.324" extent="1-16" drill="0.5"/>
<wire x1="48.641" y1="52.324" x2="28.829" y2="52.324" width="0.254" layer="2"/>
<wire x1="28.829" y1="52.324" x2="28.829" y2="49.403" width="0.254" layer="2"/>
<via x="28.829" y="49.403" extent="1-16" drill="0.5"/>
<wire x1="28.829" y1="49.403" x2="28.829" y2="49.657" width="0.254" layer="1"/>
<wire x1="28.829" y1="49.657" x2="28.194" y2="50.292" width="0.254" layer="1"/>
<wire x1="28.194" y1="50.292" x2="28.194" y2="50.6755" width="0.254" layer="1"/>
<wire x1="28.194" y1="50.6755" x2="27.8155" y2="51.054" width="0.254" layer="1"/>
</signal>
<signal name="AIN1">
<contactref element="U12" pad="10"/>
<contactref element="C11" pad="2"/>
<contactref element="R24" pad="1"/>
<contactref element="C29" pad="1"/>
<wire x1="52.39" y1="46.101" x2="50.226" y2="46.101" width="0.3048" layer="1"/>
<wire x1="56.2578" y1="49.048" x2="57.4548" y2="49.048" width="0.3048" layer="1"/>
<wire x1="57.4548" y1="49.048" x2="57.4548" y2="47.8155" width="0.3048" layer="1"/>
<wire x1="57.4548" y1="47.8155" x2="55.88" y2="47.8155" width="0.3048" layer="1"/>
<wire x1="55.88" y1="47.8155" x2="55.88" y2="47.371" width="0.3048" layer="1"/>
<wire x1="55.88" y1="47.371" x2="52.39" y2="47.371" width="0.3048" layer="1"/>
<wire x1="52.39" y1="47.371" x2="52.39" y2="46.101" width="0.3048" layer="1"/>
<wire x1="52.324" y1="43.241" x2="52.39" y2="43.241" width="0.3048" layer="1"/>
<wire x1="52.39" y1="43.241" x2="52.39" y2="46.101" width="0.3048" layer="1"/>
</signal>
<signal name="N$26">
<contactref element="LED2" pad="C"/>
<contactref element="R31" pad="2"/>
<wire x1="2.2885" y1="31.4325" x2="1.675" y2="30.819" width="0.254" layer="1"/>
<wire x1="1.675" y1="30.819" x2="1.675" y2="28.575" width="0.254" layer="1"/>
</signal>
<signal name="DGND">
<via x="12.2555" y="66.294" extent="1-16" drill="0.5"/>
<via x="4.445" y="54.61" extent="1-16" drill="0.5"/>
<polygon width="0.254" layer="1" thermals="no">
<vertex x="0" y="73.787"/>
<vertex x="5.715" y="73.787"/>
<vertex x="5.715" y="71.8185"/>
<vertex x="12.7" y="71.8185"/>
<vertex x="12.7" y="66.04"/>
<vertex x="23.876" y="66.04"/>
<vertex x="23.876" y="52.578"/>
<vertex x="21.082" y="52.578"/>
<vertex x="21.082" y="37.338"/>
<vertex x="17.272" y="37.338"/>
<vertex x="17.272" y="4.953"/>
<vertex x="11.938" y="4.953"/>
<vertex x="11.938" y="0"/>
<vertex x="0" y="0"/>
</polygon>
<contactref element="R1" pad="1"/>
<contactref element="C21" pad="2"/>
<contactref element="A2" pad="GND@3"/>
<contactref element="A2" pad="GND@4"/>
<contactref element="S1" pad="K2"/>
<contactref element="S1" pad="K1"/>
<contactref element="R4" pad="2"/>
<contactref element="A1" pad="9"/>
<contactref element="JP4" pad="6"/>
<contactref element="C22" pad="2"/>
<contactref element="A2" pad="GND@1"/>
<contactref element="C17" pad="2"/>
<contactref element="A2" pad="GND@2"/>
<polygon width="0.254" layer="16" thermals="no">
<vertex x="0" y="73.787"/>
<vertex x="5.715" y="73.787"/>
<vertex x="5.715" y="71.8185"/>
<vertex x="12.7" y="71.8185"/>
<vertex x="12.7" y="66.04"/>
<vertex x="23.876" y="66.04"/>
<vertex x="23.876" y="52.578"/>
<vertex x="21.082" y="52.578"/>
<vertex x="21.082" y="37.338"/>
<vertex x="17.272" y="37.338"/>
<vertex x="17.272" y="4.953"/>
<vertex x="11.938" y="4.953"/>
<vertex x="11.938" y="0"/>
<vertex x="0" y="0"/>
</polygon>
<via x="10.795" y="15.24" extent="1-16" drill="0.5"/>
<via x="4.953" y="17.526" extent="1-16" drill="0.5"/>
<via x="11.049" y="7.62" extent="1-16" drill="0.5"/>
<via x="5.715" y="48.387" extent="1-16" drill="0.5"/>
<via x="12.446" y="39.751" extent="1-16" drill="0.5"/>
<via x="12.065" y="34.036" extent="1-16" drill="0.5"/>
<via x="12.065" y="32.258" extent="1-16" drill="0.5"/>
<via x="7.747" y="2.54" extent="1-16" drill="0.5"/>
<via x="9.398" y="2.54" extent="1-16" drill="0.5"/>
<contactref element="U2" pad="4"/>
<contactref element="R22" pad="2"/>
<via x="15.621" y="23.495" extent="1-16" drill="0.5"/>
<contactref element="FB4" pad="1"/>
<contactref element="U2" pad="2"/>
</signal>
<signal name="AGND">
<contactref element="FB2" pad="1"/>
<contactref element="C36" pad="-"/>
<contactref element="C18" pad="2"/>
<contactref element="C1" pad="2"/>
<contactref element="C2" pad="2"/>
<contactref element="C19" pad="2"/>
<contactref element="U3" pad="3"/>
<contactref element="C4" pad="2"/>
<contactref element="C20" pad="2"/>
<contactref element="U4" pad="2"/>
<contactref element="U13" pad="5"/>
<contactref element="C6" pad="2"/>
<contactref element="C7" pad="2"/>
<contactref element="U16" pad="4"/>
<contactref element="C25" pad="2"/>
<contactref element="C27" pad="2"/>
<contactref element="U11" pad="14"/>
<contactref element="U11" pad="13"/>
<contactref element="C24" pad="2"/>
<contactref element="C8" pad="2"/>
<contactref element="C13" pad="2"/>
<contactref element="U15" pad="11"/>
<contactref element="C15" pad="2"/>
<contactref element="U20" pad="2"/>
<contactref element="U19" pad="3"/>
<contactref element="C14" pad="2"/>
<contactref element="C9" pad="2"/>
<contactref element="J2" pad="ANCHOR@2"/>
<contactref element="J2" pad="ANCHOR@1"/>
<contactref element="C3" pad="2"/>
<contactref element="U12" pad="5"/>
<wire x1="37.553" y1="79.883" x2="37.626" y2="79.81" width="0.4064" layer="1"/>
<via x="54.483" y="77.089" extent="1-16" drill="0.6"/>
<via x="55.88" y="77.089" extent="1-16" drill="0.6"/>
<via x="47.498" y="3.81" extent="1-16" drill="0.6"/>
<via x="53.213" y="54.229" extent="1-16" drill="0.6"/>
<via x="34.7345" y="63.627" extent="1-16" drill="0.6"/>
<via x="37.592" y="73.025" extent="1-16" drill="0.6"/>
<polygon width="0.254" layer="16" thermals="no">
<vertex x="36.957" y="88.9"/>
<vertex x="73.66" y="88.9"/>
<vertex x="73.66" y="76.708"/>
<vertex x="36.957" y="76.708"/>
</polygon>
<contactref element="C29" pad="2"/>
<contactref element="C30" pad="2"/>
<wire x1="49.845" y1="86.487" x2="49.845" y2="83.82" width="0.4064" layer="1"/>
<wire x1="52.705" y1="83.251" x2="50.414" y2="83.251" width="0.4064" layer="1"/>
<wire x1="50.414" y1="83.251" x2="49.845" y2="83.82" width="0.4064" layer="1"/>
<wire x1="52.705" y1="83.251" x2="52.705" y2="80.833" width="0.4064" layer="1"/>
<wire x1="50.122" y1="80.899" x2="52.639" y2="80.899" width="0.4064" layer="1"/>
<wire x1="52.639" y1="80.899" x2="52.705" y2="80.833" width="0.4064" layer="1"/>
<polygon width="0.254" layer="1" thermals="no">
<vertex x="36.957" y="88.9"/>
<vertex x="73.66" y="88.9"/>
<vertex x="73.66" y="76.708"/>
<vertex x="36.957" y="76.708"/>
</polygon>
<polygon width="0.254" layer="1" thermals="no">
<vertex x="31.877" y="76.073"/>
<vertex x="73.66" y="76.073"/>
<vertex x="73.66" y="22.86"/>
<vertex x="64.135" y="22.86"/>
<vertex x="55.372" y="31.623"/>
<vertex x="55.372" y="34.798"/>
<vertex x="53.467" y="34.798"/>
<vertex x="51.308" y="36.957"/>
<vertex x="51.308" y="39.243"/>
<vertex x="41.402" y="39.243"/>
<vertex x="41.402" y="33.909"/>
<vertex x="49.403" y="33.909"/>
<vertex x="50.546" y="32.766"/>
<vertex x="50.546" y="29.591"/>
<vertex x="44.831" y="29.591"/>
<vertex x="44.831" y="24.257"/>
<vertex x="54.864" y="24.257"/>
<vertex x="62.865" y="16.256"/>
<vertex x="73.66" y="16.256"/>
<vertex x="73.66" y="14.605"/>
<vertex x="62.103" y="14.605"/>
<vertex x="54.483" y="22.225"/>
<vertex x="50.8" y="22.225"/>
<vertex x="50.8" y="13.589"/>
<vertex x="48.26" y="13.589"/>
<vertex x="48.26" y="18.288"/>
<vertex x="42.291" y="18.288"/>
<vertex x="42.291" y="23.622"/>
<vertex x="41.148" y="24.765"/>
<vertex x="41.1988" y="28.9052"/>
<vertex x="40.2844" y="28.9052"/>
<vertex x="40.2844" y="32.131"/>
<vertex x="36.957" y="32.131"/>
<vertex x="36.957" y="25.019"/>
<vertex x="34.544" y="25.019"/>
<vertex x="34.544" y="6.604"/>
<vertex x="73.66" y="6.604"/>
<vertex x="73.66" y="0"/>
<vertex x="31.877" y="0"/>
</polygon>
<wire x1="52.7018" y1="29.718" x2="51.689" y2="29.718" width="0.254" layer="1"/>
<wire x1="51.689" y1="29.718" x2="51.562" y2="29.591" width="0.254" layer="1"/>
<wire x1="50.165" y1="29.591" x2="51.562" y2="29.591" width="0.254" layer="1"/>
<via x="43.3705" y="32.4485" extent="1-16" drill="0.5"/>
<wire x1="55.88" y1="77.089" x2="56.007" y2="76.962" width="0.254" layer="1"/>
<wire x1="56.007" y1="76.962" x2="56.007" y2="75.819" width="0.254" layer="1"/>
<wire x1="54.138" y1="7.366" x2="55.372" y2="7.366" width="0.254" layer="1"/>
<wire x1="55.372" y1="7.366" x2="55.372" y2="5.969" width="0.254" layer="1"/>
<via x="50.8" y="72.136" extent="1-16" drill="0.6"/>
<via x="52.07" y="72.136" extent="1-16" drill="0.6"/>
<via x="45.466" y="68.707" extent="1-16" drill="0.6"/>
<via x="38.354" y="64.77" extent="1-16" drill="0.6"/>
<wire x1="43.3705" y1="32.4485" x2="44.1325" y2="32.4485" width="0.254" layer="15"/>
<wire x1="44.1325" y1="32.4485" x2="45.085" y2="33.401" width="0.254" layer="15"/>
<wire x1="45.466" y1="68.707" x2="41.529" y2="64.77" width="0.254" layer="15"/>
<wire x1="41.529" y1="64.77" x2="38.354" y2="64.77" width="0.254" layer="15"/>
<via x="45.085" y="33.401" extent="1-16" drill="0.5"/>
<wire x1="45.085" y1="33.401" x2="46.421" y2="33.401" width="0.254" layer="1"/>
<wire x1="46.421" y1="33.401" x2="46.421" y2="33.528" width="0.254" layer="1"/>
<via x="36.449" y="32.512" extent="1-16" drill="0.5"/>
<wire x1="36.83" y1="32.7025" x2="36.1315" y2="32.7025" width="0.254" layer="2"/>
<wire x1="36.1315" y1="32.7025" x2="36.449" y2="32.512" width="0.254" layer="2"/>
<contactref element="U14" pad="4"/>
<contactref element="U14" pad="21"/>
<contactref element="U14" pad="22"/>
<contactref element="U14" pad="24"/>
<contactref element="U17" pad="3"/>
<contactref element="U10" pad="3"/>
<contactref element="U9" pad="3"/>
<wire x1="58.074" y1="7.077" x2="58.674" y2="6.477" width="0.254" layer="1"/>
<wire x1="58.074" y1="9.437" x2="58.074" y2="7.077" width="0.254" layer="1"/>
<wire x1="37.0078" y1="28.3718" x2="36.7665" y2="28.1305" width="0.254" layer="1"/>
<wire x1="37.66538125" y1="28.3718" x2="37.0078" y2="28.3718" width="0.254" layer="1"/>
<wire x1="38.126" y1="29.9752" x2="38.126" y2="28.83241875" width="0.254" layer="1"/>
<wire x1="38.126" y1="28.83241875" x2="37.66538125" y2="28.3718" width="0.254" layer="1"/>
<via x="38.1" y="12.3825" extent="1-16" drill="0.35"/>
<wire x1="38.1" y1="12.3825" x2="38.1" y2="11.684" width="0.254" layer="2"/>
<wire x1="38.1" y1="11.684" x2="36.576" y2="10.16" width="0.254" layer="2"/>
<wire x1="38.1" y1="14.1429" x2="38.1" y2="12.3825" width="0.254" layer="1"/>
<via x="34.2265" y="9.652" extent="1-16" drill="0.5"/>
<wire x1="36.576" y1="10.16" x2="34.7345" y2="10.16" width="0.254" layer="2"/>
<wire x1="34.7345" y1="10.16" x2="34.2265" y2="9.652" width="0.254" layer="2"/>
<via x="50.038" y="61.9125" extent="1-16" drill="0.6"/>
<contactref element="U14" pad="8"/>
<contactref element="U14" pad="7"/>
<wire x1="40.726" y1="29.9752" x2="40.076" y2="29.9752" width="0.254" layer="1"/>
</signal>
<signal name="N$1">
<contactref element="R20" pad="1"/>
<contactref element="A2" pad="UART_RX"/>
<wire x1="22.479" y1="65.278" x2="22.479" y2="63.815" width="0.3048" layer="1"/>
<wire x1="16.1325" y1="64.766" x2="16.069" y2="65.278" width="0.3048" layer="1"/>
<wire x1="16.069" y1="65.278" x2="22.479" y2="65.278" width="0.3048" layer="1"/>
</signal>
<signal name="N$4">
<contactref element="R21" pad="1"/>
<contactref element="A2" pad="UART_TX"/>
<wire x1="14.9325" y1="64.766" x2="14.869" y2="66.04" width="0.3048" layer="1"/>
<wire x1="14.869" y1="66.04" x2="23.876" y2="66.04" width="0.3048" layer="1"/>
<wire x1="23.876" y1="66.04" x2="23.876" y2="58.862" width="0.3048" layer="1"/>
<wire x1="23.876" y1="58.862" x2="22.479" y2="58.862" width="0.3048" layer="1"/>
</signal>
<signal name="+UB">
<contactref element="JP4" pad="4"/>
</signal>
<signal name="DVDD">
<contactref element="C17" pad="1"/>
<contactref element="FB3" pad="1"/>
<contactref element="A2" pad="VDD"/>
<contactref element="C21" pad="1"/>
<wire x1="14.9325" y1="51.566" x2="14.869" y2="49.657" width="0.4064" layer="1"/>
<wire x1="14.869" y1="49.657" x2="14.666" y2="49.657" width="0.4064" layer="1"/>
<contactref element="R6" pad="2"/>
<contactref element="C22" pad="1"/>
<contactref element="A1" pad="8"/>
<wire x1="15.596" y1="10.28" x2="15.596" y2="8.2775" width="0.4064" layer="1"/>
<wire x1="15.596" y1="8.2775" x2="15.7455" y2="8.128" width="0.4064" layer="1"/>
<wire x1="15.7455" y1="8.128" x2="15.7455" y2="5.588" width="0.4064" layer="1"/>
<wire x1="15.7455" y1="5.588" x2="7.62" y2="5.588" width="0.4064" layer="1"/>
<wire x1="7.62" y1="5.588" x2="7.62" y2="7.8105" width="0.4064" layer="1"/>
<wire x1="7.62" y1="7.8105" x2="7.6175" y2="7.8105" width="0.4064" layer="1"/>
<contactref element="LED2" pad="A"/>
<contactref element="R5" pad="2"/>
<polygon width="0.254" layer="2" thermals="no">
<vertex x="0" y="73.787"/>
<vertex x="5.715" y="73.787"/>
<vertex x="5.715" y="71.8185"/>
<vertex x="12.7" y="71.8185"/>
<vertex x="12.7" y="66.04"/>
<vertex x="23.876" y="66.04"/>
<vertex x="23.876" y="52.578"/>
<vertex x="21.082" y="52.578"/>
<vertex x="21.082" y="37.338"/>
<vertex x="17.272" y="37.338"/>
<vertex x="17.272" y="4.953"/>
<vertex x="11.938" y="4.953"/>
<vertex x="11.938" y="0"/>
<vertex x="0" y="0"/>
</polygon>
<polygon width="0.254" layer="15" thermals="no">
<vertex x="0" y="73.787"/>
<vertex x="5.715" y="73.787"/>
<vertex x="5.715" y="71.882"/>
<vertex x="12.7" y="71.8185"/>
<vertex x="12.7" y="66.04"/>
<vertex x="23.876" y="66.04"/>
<vertex x="23.876" y="52.578"/>
<vertex x="21.082" y="52.578"/>
<vertex x="21.082" y="37.338"/>
<vertex x="17.272" y="37.338"/>
<vertex x="17.272" y="4.953"/>
<vertex x="11.938" y="4.953"/>
<vertex x="11.938" y="0"/>
<vertex x="0" y="0"/>
</polygon>
<via x="14.732" y="53.594" extent="1-16" drill="0.6"/>
<wire x1="14.732" y1="53.594" x2="14.869" y2="53.457" width="0.4064" layer="1" curve="-90"/>
<wire x1="14.869" y1="53.457" x2="14.9325" y2="51.566" width="0.4064" layer="1"/>
<via x="8.636" y="31.623" extent="1-16" drill="0.6"/>
<via x="15.621" y="12.192" extent="1-16" drill="0.6"/>
<wire x1="15.596" y1="10.28" x2="15.596" y2="9.652" width="0.4064" layer="1"/>
<wire x1="15.596" y1="9.652" x2="15.621" y2="12.192" width="0.4064" layer="1"/>
<contactref element="R7" pad="1"/>
<via x="10.414" y="38.608" extent="1-16" drill="0.6"/>
<wire x1="10.414" y1="38.608" x2="10.541" y2="38.608" width="0.4064" layer="1"/>
<wire x1="10.541" y1="38.608" x2="10.541" y2="40.452" width="0.4064" layer="1"/>
<contactref element="U2" pad="1"/>
<wire x1="7.925" y1="69" x2="7.925" y2="68.809" width="0.8128" layer="1"/>
<wire x1="7.925" y1="69" x2="10.0965" y2="69" width="0.8128" layer="1"/>
<contactref element="R2" pad="1"/>
<contactref element="R3" pad="1"/>
<wire x1="4.675" y1="28.575" x2="4.675" y2="28.9955" width="0.254" layer="1"/>
<wire x1="4.675" y1="28.9955" x2="5.1435" y2="29.464" width="0.254" layer="1"/>
<wire x1="5.1435" y1="29.464" x2="6.6065" y2="29.464" width="0.254" layer="1"/>
<wire x1="6.6065" y1="29.464" x2="6.6675" y2="29.525" width="0.254" layer="1"/>
<wire x1="6.6675" y1="29.525" x2="8.6995" y2="29.525" width="0.254" layer="1"/>
<wire x1="8.6995" y1="29.525" x2="10.7315" y2="29.525" width="0.254" layer="1"/>
<wire x1="8.6995" y1="29.525" x2="8.6995" y2="31.5595" width="0.254" layer="1"/>
<wire x1="8.6995" y1="31.5595" x2="8.636" y2="31.623" width="0.254" layer="1"/>
<wire x1="7.925" y1="68.809" x2="7.925" y2="67.325" width="0.6096" layer="1"/>
<wire x1="7.925" y1="67.325" x2="8.6385" y2="66.6115" width="0.6096" layer="1"/>
<via x="5.715" y="68.834" extent="1-16" drill="0.6"/>
<via x="4.445" y="68.834" extent="1-16" drill="0.6"/>
<wire x1="4.445" y1="68.834" x2="5.715" y2="68.834" width="0.6096" layer="1"/>
<wire x1="5.715" y1="68.834" x2="7.759" y2="68.834" width="0.6096" layer="1"/>
<wire x1="7.759" y1="68.834" x2="7.925" y2="69" width="0.6096" layer="1"/>
</signal>
<signal name="GPIO00">
<contactref element="A1" pad="12"/>
<contactref element="U8" pad="1"/>
<contactref element="R31" pad="1"/>
<contactref element="S2" pad="A1"/>
<contactref element="S2" pad="A2"/>
<contactref element="S2" pad="A3"/>
<contactref element="S2" pad="A4"/>
<wire x1="7.9145" y1="36.83" x2="1.8645" y2="36.83" width="0.4064" layer="1"/>
<wire x1="1.8645" y1="36.83" x2="0.5715" y2="36.83" width="0.4064" layer="1"/>
<wire x1="0.5715" y1="36.83" x2="0.5715" y2="34.29" width="0.4064" layer="1"/>
<wire x1="0.5715" y1="34.29" x2="1.8645" y2="34.29" width="0.4064" layer="1"/>
<wire x1="4.191" y1="34.29" x2="7.9145" y2="34.29" width="0.4064" layer="1"/>
<wire x1="4.191" y1="34.29" x2="1.8645" y2="34.29" width="0.4064" layer="1"/>
<wire x1="7.9145" y1="36.83" x2="11.43" y2="36.83" width="0.3048" layer="1"/>
<wire x1="11.43" y1="36.83" x2="14.478" y2="39.878" width="0.3048" layer="1"/>
<wire x1="14.478" y1="39.878" x2="18.288" y2="39.878" width="0.3048" layer="1"/>
<wire x1="18.288" y1="39.878" x2="20.574" y2="42.164" width="0.3048" layer="1"/>
<wire x1="20.574" y1="42.164" x2="20.816" y2="42.406" width="0.254" layer="1"/>
<wire x1="20.816" y1="42.406" x2="23.034" y2="42.406" width="0.254" layer="1"/>
<wire x1="9.596" y1="25.28" x2="9.596" y2="22.479" width="0.254" layer="1"/>
<wire x1="4.699" y1="22.479" x2="9.596" y2="22.479" width="0.254" layer="1"/>
<wire x1="4.191" y1="31.435" x2="4.1885" y2="31.4325" width="0.254" layer="1"/>
<wire x1="4.191" y1="31.435" x2="4.191" y2="34.29" width="0.254" layer="1"/>
<wire x1="4.1885" y1="31.4325" x2="4.1885" y2="30.7315" width="0.254" layer="1"/>
<wire x1="4.1885" y1="30.7315" x2="3.175" y2="29.718" width="0.254" layer="1"/>
<wire x1="3.175" y1="29.718" x2="3.175" y2="27.559" width="0.254" layer="1"/>
<wire x1="3.175" y1="27.559" x2="3.7465" y2="26.9875" width="0.254" layer="1"/>
<wire x1="3.7465" y1="26.9875" x2="4.3815" y2="26.9875" width="0.254" layer="1"/>
<wire x1="4.3815" y1="26.9875" x2="4.572" y2="26.797" width="0.254" layer="1"/>
<wire x1="4.572" y1="26.797" x2="4.572" y2="22.606" width="0.254" layer="1"/>
<wire x1="4.572" y1="22.606" x2="4.699" y2="22.479" width="0.254" layer="1"/>
</signal>
<signal name="SCL">
<contactref element="A1" pad="14"/>
<contactref element="U11" pad="16"/>
<contactref element="U14" pad="1"/>
<wire x1="5.715" y1="25.28" x2="5.596" y2="25.28" width="0.254" layer="1"/>
<wire x1="5.715" y1="25.28" x2="5.715" y2="23.495" width="0.254" layer="1"/>
<via x="5.715" y="23.495" extent="1-16" drill="0.5"/>
<wire x1="5.715" y1="23.495" x2="5.715" y2="24.13" width="0.254" layer="2"/>
<wire x1="5.715" y1="24.13" x2="9.525" y2="27.94" width="0.254" layer="2"/>
<wire x1="9.525" y1="27.94" x2="13.462" y2="27.94" width="0.254" layer="2"/>
<wire x1="13.462" y1="27.94" x2="15.875" y2="30.353" width="0.254" layer="2"/>
<via x="15.875" y="30.353" extent="1-16" drill="0.5"/>
<wire x1="15.875" y1="30.353" x2="20.574" y2="30.353" width="0.254" layer="15"/>
<wire x1="20.574" y1="30.353" x2="22.86" y2="28.067" width="0.254" layer="15"/>
<via x="22.86" y="28.067" extent="1-16" drill="0.5"/>
<wire x1="22.86" y1="28.067" x2="27.432" y2="28.067" width="0.254" layer="2"/>
<wire x1="27.432" y1="28.067" x2="30.988" y2="31.623" width="0.254" layer="2"/>
<wire x1="30.988" y1="31.623" x2="33.0835" y2="31.623" width="0.254" layer="2"/>
<wire x1="34.6075" y1="29.972" x2="36.1728" y2="29.972" width="0.254" layer="1"/>
<wire x1="36.1728" y1="29.972" x2="36.176" y2="29.9752" width="0.254" layer="1"/>
<wire x1="52.97" y1="64.7105" x2="52.97" y2="66.791" width="0.254" layer="1"/>
<wire x1="52.97" y1="66.791" x2="49.149" y2="70.612" width="0.254" layer="1"/>
<wire x1="49.149" y1="70.612" x2="49.149" y2="72.517" width="0.254" layer="1"/>
<via x="49.149" y="72.517" extent="1-16" drill="0.5"/>
<wire x1="49.149" y1="72.517" x2="49.149" y2="82.042" width="0.254" layer="2"/>
<wire x1="49.149" y1="82.042" x2="43.307" y2="87.884" width="0.254" layer="2"/>
<wire x1="43.307" y1="87.884" x2="5.334" y2="87.884" width="0.254" layer="2"/>
<wire x1="5.334" y1="87.884" x2="5.334" y2="85.344" width="0.254" layer="2"/>
<wire x1="5.334" y1="85.344" x2="3.556" y2="83.566" width="0.254" layer="2"/>
<wire x1="3.556" y1="83.566" x2="1.143" y2="83.566" width="0.254" layer="2"/>
<wire x1="1.143" y1="83.566" x2="1.016" y2="83.439" width="0.254" layer="2"/>
<wire x1="1.016" y1="83.439" x2="1.016" y2="50.546" width="0.254" layer="2"/>
<wire x1="1.016" y1="50.546" x2="2.032" y2="49.53" width="0.254" layer="2"/>
<via x="2.032" y="49.53" extent="1-16" drill="0.5"/>
<wire x1="2.032" y1="49.53" x2="2.032" y2="41.275" width="0.254" layer="15"/>
<wire x1="2.032" y1="41.275" x2="4.191" y2="39.116" width="0.254" layer="15"/>
<wire x1="4.191" y1="39.116" x2="6.35" y2="39.116" width="0.254" layer="15"/>
<wire x1="6.35" y1="39.116" x2="9.144" y2="36.322" width="0.254" layer="15"/>
<wire x1="9.144" y1="36.322" x2="11.938" y2="36.322" width="0.254" layer="15"/>
<wire x1="11.938" y1="36.322" x2="14.097" y2="34.163" width="0.254" layer="15"/>
<wire x1="14.097" y1="34.163" x2="15.875" y2="34.163" width="0.254" layer="15"/>
<via x="15.875" y="34.163" extent="1-16" drill="0.5"/>
<wire x1="15.875" y1="34.163" x2="15.875" y2="30.861" width="0.254" layer="2"/>
<wire x1="15.875" y1="30.861" x2="16.383" y2="30.353" width="0.254" layer="2"/>
<wire x1="15.875" y1="30.861" x2="15.875" y2="30.353" width="0.254" layer="2"/>
<via x="34.6075" y="29.972" extent="1-16" drill="0.5"/>
<wire x1="34.6075" y1="29.972" x2="34.6075" y2="30.099" width="0.254" layer="2"/>
<wire x1="34.6075" y1="30.099" x2="33.0835" y2="31.623" width="0.254" layer="2"/>
<contactref element="R2" pad="2"/>
<wire x1="5.596" y1="25.28" x2="5.596" y2="26.5535" width="0.254" layer="1"/>
<wire x1="5.596" y1="26.5535" x2="6.6675" y2="27.625" width="0.254" layer="1"/>
</signal>
<signal name="SDA">
<contactref element="A1" pad="13"/>
<contactref element="U11" pad="15"/>
<via x="13.462" y="30.48" extent="1-16" drill="0.6"/>
<wire x1="13.462" y1="30.48" x2="13.462" y2="37.084" width="0.3048" layer="2"/>
<wire x1="13.462" y1="37.084" x2="20.574" y2="37.084" width="0.3048" layer="2"/>
<wire x1="20.574" y1="37.084" x2="20.574" y2="51.8795" width="0.3048" layer="2"/>
<wire x1="20.574" y1="51.8795" x2="25.654" y2="51.8795" width="0.3048" layer="2"/>
<wire x1="25.654" y1="51.8795" x2="25.654" y2="59.182" width="0.3048" layer="2"/>
<wire x1="25.654" y1="59.182" x2="27.178" y2="59.182" width="0.3048" layer="2"/>
<via x="27.178" y="59.182" extent="1-16" drill="0.6"/>
<wire x1="27.178" y1="59.182" x2="53.594" y2="59.182" width="0.3048" layer="15"/>
<wire x1="53.594" y1="59.182" x2="53.594" y2="61.722" width="0.3048" layer="15"/>
<via x="53.594" y="61.722" extent="1-16" drill="0.6"/>
<wire x1="53.594" y1="61.722" x2="53.62" y2="61.722" width="0.3048" layer="1"/>
<wire x1="53.62" y1="61.722" x2="53.62" y2="64.7105" width="0.3048" layer="1"/>
<contactref element="U14" pad="3"/>
<wire x1="20.574" y1="37.084" x2="21.844" y2="37.084" width="0.254" layer="2"/>
<wire x1="21.844" y1="37.084" x2="21.844" y2="36.195" width="0.254" layer="2"/>
<wire x1="21.844" y1="36.195" x2="23.495" y2="36.195" width="0.254" layer="2"/>
<wire x1="23.495" y1="36.195" x2="23.622" y2="36.576" width="0.254" layer="2"/>
<via x="23.622" y="36.576" extent="1-16" drill="0.5"/>
<wire x1="23.622" y1="36.576" x2="23.622" y2="36.195" width="0.254" layer="15"/>
<wire x1="23.622" y1="36.195" x2="28.956" y2="36.195" width="0.254" layer="15"/>
<wire x1="28.956" y1="36.195" x2="28.956" y2="35.941" width="0.254" layer="15"/>
<via x="28.956" y="35.941" extent="1-16" drill="0.5"/>
<wire x1="28.956" y1="35.941" x2="31.877" y2="35.941" width="0.254" layer="2"/>
<via x="31.46425" y="35.306" extent="1-16" drill="0.5"/>
<wire x1="31.877" y1="30.861" x2="33.2105" y2="30.861" width="0.254" layer="16"/>
<wire x1="33.2105" y1="30.861" x2="33.2105" y2="28.829" width="0.254" layer="16"/>
<wire x1="37.476" y1="28.829" x2="37.476" y2="29.9752" width="0.254" layer="1"/>
<wire x1="7.596" y1="25.28" x2="7.62" y2="25.28" width="0.254" layer="1"/>
<wire x1="7.62" y1="25.28" x2="7.62" y2="23.495" width="0.254" layer="1"/>
<via x="7.62" y="23.495" extent="1-16" drill="0.5"/>
<wire x1="7.62" y1="23.495" x2="13.462" y2="23.495" width="0.254" layer="16"/>
<wire x1="13.462" y1="23.495" x2="13.462" y2="30.48" width="0.254" layer="16"/>
<wire x1="31.877" y1="30.861" x2="31.877" y2="35.306" width="0.254" layer="16"/>
<wire x1="31.877" y1="35.306" x2="31.46425" y2="35.306" width="0.254" layer="16"/>
<wire x1="31.877" y1="35.941" x2="31.877" y2="35.306" width="0.254" layer="2"/>
<wire x1="31.877" y1="35.306" x2="31.46425" y2="35.306" width="0.254" layer="2"/>
<wire x1="37.476" y1="28.829" x2="35.59175" y2="28.829" width="0.254" layer="1"/>
<via x="35.59175" y="28.829" extent="1-16" drill="0.5"/>
<wire x1="35.59175" y1="28.829" x2="33.2105" y2="28.829" width="0.254" layer="16"/>
<contactref element="R3" pad="2"/>
<wire x1="8.6995" y1="27.625" x2="8.6995" y2="27.2415" width="0.254" layer="1"/>
<wire x1="8.6995" y1="27.2415" x2="7.8105" y2="26.3525" width="0.254" layer="1"/>
<wire x1="7.8105" y1="26.3525" x2="7.8105" y2="25.4945" width="0.254" layer="1"/>
<wire x1="7.8105" y1="25.4945" x2="7.596" y2="25.28" width="0.254" layer="1"/>
</signal>
<signal name="MOSI">
<contactref element="A1" pad="7"/>
<contactref element="U12" pad="16"/>
<contactref element="U13" pad="1"/>
<wire x1="13.596" y1="10.28" x2="13.596" y2="12.7" width="0.254" layer="1"/>
<via x="13.596" y="12.7" extent="1-16" drill="0.5"/>
<wire x1="56.2578" y1="52.948" x2="56.2578" y2="53.2098" width="0.254" layer="1"/>
<wire x1="56.2578" y1="53.2098" x2="57.531" y2="54.483" width="0.254" layer="1"/>
<via x="57.531" y="54.483" extent="1-16" drill="0.5"/>
<wire x1="13.596" y1="12.7" x2="12.827" y2="12.7" width="0.3048" layer="15"/>
<wire x1="12.827" y1="12.7" x2="11.684" y2="13.843" width="0.3048" layer="15"/>
<wire x1="11.684" y1="13.843" x2="9.144" y2="13.843" width="0.3048" layer="15"/>
<wire x1="9.144" y1="13.843" x2="8.001" y2="12.7" width="0.3048" layer="15"/>
<wire x1="8.001" y1="12.7" x2="0.508" y2="12.7" width="0.3048" layer="15"/>
<wire x1="0.508" y1="12.7" x2="0.508" y2="84.074" width="0.3048" layer="15"/>
<wire x1="0.508" y1="84.074" x2="3.302" y2="84.074" width="0.3048" layer="15"/>
<wire x1="3.302" y1="84.074" x2="4.826" y2="85.598" width="0.3048" layer="15"/>
<wire x1="4.826" y1="85.598" x2="4.826" y2="88.392" width="0.3048" layer="15"/>
<wire x1="4.826" y1="88.392" x2="32.258" y2="88.392" width="0.3048" layer="15"/>
<wire x1="32.258" y1="88.392" x2="32.258" y2="83.566" width="0.3048" layer="15"/>
<wire x1="32.258" y1="83.566" x2="33.147" y2="82.677" width="0.3048" layer="15"/>
<via x="33.147" y="82.677" extent="1-16" drill="0.5"/>
<wire x1="35.433" y1="66.421" x2="37.973" y2="63.881" width="0.3048" layer="15"/>
<wire x1="37.973" y1="63.881" x2="49.149" y2="63.881" width="0.3048" layer="15"/>
<wire x1="49.149" y1="63.881" x2="51.308" y2="66.04" width="0.3048" layer="15"/>
<via x="51.308" y="66.04" extent="1-16" drill="0.5"/>
<wire x1="51.308" y1="66.04" x2="51.308" y2="64.516" width="0.3048" layer="16"/>
<wire x1="51.308" y1="64.516" x2="52.07" y2="63.754" width="0.3048" layer="16"/>
<wire x1="52.07" y1="63.754" x2="52.07" y2="62.484" width="0.3048" layer="16"/>
<wire x1="52.07" y1="62.484" x2="51.689" y2="62.103" width="0.3048" layer="16"/>
<wire x1="51.689" y1="62.103" x2="51.689" y2="57.277" width="0.3048" layer="16"/>
<wire x1="51.689" y1="57.277" x2="53.721" y2="55.245" width="0.3048" layer="16"/>
<wire x1="53.721" y1="55.245" x2="56.769" y2="55.245" width="0.3048" layer="16"/>
<wire x1="56.769" y1="55.245" x2="57.531" y2="54.483" width="0.3048" layer="16"/>
<wire x1="35.22" y1="68.931" x2="35.22" y2="68.091209375" width="0.254" layer="1"/>
<wire x1="35.22" y1="68.091209375" x2="35.14560625" y2="67.91160625" width="0.254" layer="1" curve="-44.999502"/>
<wire x1="35.14560625" y1="67.91160625" x2="34.8615" y2="67.6275" width="0.254" layer="1"/>
<via x="34.8615" y="67.6275" extent="1-16" drill="0.5"/>
<wire x1="34.8615" y1="67.6275" x2="34.8615" y2="67.097709375" width="0.254" layer="15"/>
<wire x1="34.8615" y1="67.097709375" x2="34.93589375" y2="66.91810625" width="0.254" layer="15" curve="44.999502"/>
<wire x1="34.93589375" y1="66.91810625" x2="35.433" y2="66.421" width="0.254" layer="15"/>
<wire x1="33.147" y1="82.677" x2="33.147" y2="69.447209375" width="0.254" layer="2"/>
<wire x1="33.147" y1="69.447209375" x2="33.22139375" y2="69.26760625" width="0.254" layer="2" curve="44.999502"/>
<wire x1="33.22139375" y1="69.26760625" x2="34.8615" y2="67.6275" width="0.254" layer="2"/>
</signal>
<signal name="GPIO16">
<contactref element="A1" pad="4"/>
<contactref element="U5" pad="14"/>
<wire x1="7.596" y1="10.28" x2="7.596" y2="20.1705" width="0.3048" layer="1"/>
<wire x1="7.596" y1="20.1705" x2="7.596" y2="21.971" width="0.254" layer="1"/>
<wire x1="7.596" y1="21.971" x2="17.272" y2="21.971" width="0.254" layer="1"/>
<wire x1="17.272" y1="21.971" x2="17.272" y2="24.3615" width="0.254" layer="1"/>
<wire x1="17.272" y1="24.3615" x2="19.1167" y2="24.3615" width="0.254" layer="1"/>
</signal>
<signal name="ADC">
<contactref element="A1" pad="2"/>
<wire x1="6.985" y1="4.953" x2="13.589" y2="4.953" width="0.3048" layer="1"/>
<wire x1="6.985" y1="4.953" x2="6.985" y2="6.604" width="0.3048" layer="1"/>
<wire x1="6.985" y1="6.604" x2="3.556" y2="6.604" width="0.3048" layer="1"/>
<wire x1="3.556" y1="6.604" x2="3.556" y2="10.28" width="0.3048" layer="1"/>
<wire x1="3.556" y1="10.28" x2="3.596" y2="10.28" width="0.3048" layer="1"/>
<contactref element="R11" pad="1"/>
<contactref element="R44" pad="2"/>
<wire x1="13.589" y1="4.953" x2="13.589" y2="3.49" width="0.3048" layer="1"/>
<wire x1="13.589" y1="3.49" x2="15.748" y2="3.49" width="0.3048" layer="1"/>
</signal>
<signal name="!RST">
<contactref element="A1" pad="1"/>
<contactref element="R7" pad="2"/>
<contactref element="S1" pad="A4"/>
<contactref element="S1" pad="A3"/>
<contactref element="S1" pad="A2"/>
<contactref element="S1" pad="A1"/>
<wire x1="10.541" y1="42.352" x2="8.044" y2="42.352" width="0.4064" layer="1"/>
<wire x1="8.044" y1="42.352" x2="7.9145" y2="42.4815" width="0.4064" layer="1"/>
<wire x1="1.8645" y1="42.4815" x2="7.9145" y2="42.4815" width="0.4064" layer="1"/>
<wire x1="1.8645" y1="42.4815" x2="0.635" y2="42.4815" width="0.4064" layer="1"/>
<wire x1="0.635" y1="42.4815" x2="0.635" y2="39.9415" width="0.4064" layer="1"/>
<wire x1="0.635" y1="39.9415" x2="0.762" y2="39.9415" width="0.4064" layer="1"/>
<wire x1="0.762" y1="39.9415" x2="1.8645" y2="39.9415" width="0.4064" layer="1"/>
<wire x1="7.9145" y1="39.9415" x2="1.8645" y2="39.9415" width="0.4064" layer="1"/>
<wire x1="1.596" y1="15.0495" x2="1.651" y2="15.0495" width="0.4064" layer="1"/>
<via x="1.651" y="15.0495" extent="1-16" drill="0.5"/>
<wire x1="0.762" y1="38.5445" x2="0.762" y2="39.9415" width="0.4064" layer="1"/>
<wire x1="1.596" y1="15.0495" x2="1.596" y2="10.28" width="0.4064" layer="1"/>
<wire x1="0.762" y1="38.5445" x2="1.651" y2="38.5445" width="0.4064" layer="1"/>
<via x="1.651" y="38.5445" extent="1-16" drill="0.5"/>
<wire x1="1.651" y1="38.5445" x2="1.651" y2="15.0495" width="0.4064" layer="16"/>
</signal>
<signal name="N$3">
<contactref element="J3" pad="1-PWR"/>
<contactref element="D2" pad="A"/>
<wire x1="13.492" y1="83.787" x2="13.492" y2="81.534" width="0.4064" layer="1"/>
<wire x1="13.492" y1="81.534" x2="13.975" y2="81.534" width="0.4064" layer="1"/>
</signal>
<signal name="N$7">
<contactref element="U1" pad="5"/>
<contactref element="R43" pad="1"/>
<wire x1="14.412" y1="79.502" x2="15.941" y2="79.502" width="0.4064" layer="1"/>
<wire x1="15.941" y1="79.502" x2="15.941" y2="79.5321" width="0.4064" layer="1"/>
</signal>
<signal name="N$10">
<contactref element="U1" pad="1"/>
<contactref element="LED1" pad="C"/>
<wire x1="15.9385" y1="74.9655" x2="15.941" y2="75.792" width="0.4064" layer="1"/>
<wire x1="15.941" y1="75.792" x2="15.941" y2="76.9319" width="0.4064" layer="1"/>
</signal>
<signal name="N$12">
<contactref element="R32" pad="2"/>
<contactref element="LED1" pad="A"/>
<wire x1="15.9385" y1="71.4655" x2="17.747" y2="71.4655" width="0.6096" layer="1"/>
<wire x1="17.747" y1="71.4655" x2="18.1" y2="71.8185" width="0.6096" layer="1"/>
</signal>
<signal name="VBATT">
<contactref element="U1" pad="3"/>
<contactref element="C33" pad="1"/>
<wire x1="17.841" y1="76.9319" x2="17.841" y2="77.343" width="0.4064" layer="1"/>
<contactref element="SJ1" pad="3"/>
<contactref element="J4" pad="2"/>
<wire x1="7.256" y1="80.502" x2="9.39358125" y2="80.502" width="0.6096" layer="1"/>
<wire x1="9.39358125" y1="80.502" x2="11.65158125" y2="78.244" width="0.6096" layer="1"/>
<wire x1="15.0495" y1="68.7705" x2="14.6805" y2="69.1395" width="0.6096" layer="1"/>
<wire x1="17.7045" y1="78.244" x2="17.7165" y2="78.232" width="0.6096" layer="1"/>
<wire x1="17.7165" y1="78.232" x2="17.841" y2="78.1075" width="0.4064" layer="1" curve="-90"/>
<wire x1="17.841" y1="78.1075" x2="17.841" y2="76.9319" width="0.4064" layer="1"/>
<wire x1="13.1445" y1="78.244" x2="11.65158125" y2="78.244" width="0.6096" layer="1"/>
<wire x1="14.0335" y1="78.244" x2="13.1445" y2="78.244" width="0.6096" layer="1"/>
<wire x1="14.0335" y1="78.244" x2="17.7045" y2="78.244" width="0.6096" layer="1"/>
<wire x1="13.208" y1="76.7055" x2="13.1445" y2="76.769" width="0.6096" layer="1" curve="-90"/>
<wire x1="13.1445" y1="76.769" x2="13.1445" y2="78.244" width="0.6096" layer="1"/>
<wire x1="14.6805" y1="77.597" x2="14.0335" y2="78.244" width="0.6096" layer="1"/>
<wire x1="14.6805" y1="69.1395" x2="14.6805" y2="77.597" width="0.6096" layer="1"/>
</signal>
<signal name="N$35">
<contactref element="R10" pad="1"/>
<contactref element="Q2" pad="3-D"/>
<contactref element="Q1" pad="3-D"/>
<contactref element="Q7" pad="1"/>
<wire x1="25.103" y1="75.356" x2="25.103" y2="78.359" width="0.4064" layer="1"/>
<wire x1="25.103" y1="78.359" x2="27.856" y2="78.359" width="0.4064" layer="1"/>
<wire x1="26.096" y1="70.442" x2="26.096" y2="74.363" width="0.4064" layer="1"/>
<wire x1="26.096" y1="74.363" x2="25.103" y2="75.356" width="0.4064" layer="1"/>
<wire x1="25.103" y1="75.356" x2="24.13" y2="74.383" width="0.4064" layer="1"/>
</signal>
<signal name="VUSB">
<contactref element="D2" pad="C"/>
<contactref element="U1" pad="4"/>
<contactref element="S3" pad="K2"/>
<contactref element="S3" pad="K1"/>
<contactref element="Q2" pad="1-G"/>
<contactref element="R9" pad="2"/>
<contactref element="C32" pad="1"/>
<contactref element="R32" pad="1"/>
<wire x1="17.775" y1="81.534" x2="17.775" y2="79.5321" width="0.6096" layer="1"/>
<wire x1="17.841" y1="79.5321" x2="17.775" y2="79.5321" width="0.4064" layer="1"/>
<wire x1="17.841" y1="79.5321" x2="17.841" y2="79.309" width="0.4064" layer="1"/>
<wire x1="22.903" y1="79.309" x2="21.082" y2="79.309" width="0.6096" layer="1"/>
<wire x1="22.903" y1="79.309" x2="22.903" y2="80.01" width="0.4064" layer="1"/>
<wire x1="22.903" y1="80.01" x2="26.162" y2="80.01" width="0.4064" layer="1"/>
<wire x1="26.162" y1="80.01" x2="26.162" y2="81.557" width="0.4064" layer="1"/>
<wire x1="26.162" y1="81.557" x2="26.162" y2="83.566" width="0.4064" layer="1"/>
<wire x1="26.162" y1="83.566" x2="26.162" y2="87.607" width="0.4064" layer="1"/>
<wire x1="30.353" y1="83.4" x2="30.099" y2="83.566" width="0.4064" layer="1"/>
<wire x1="30.099" y1="83.566" x2="26.162" y2="83.566" width="0.4064" layer="1"/>
<contactref element="SJ1" pad="1"/>
<wire x1="20.066" y1="79.309" x2="21.082" y2="79.309" width="0.6096" layer="1"/>
<wire x1="20.066" y1="79.309" x2="18.0641" y2="79.309" width="0.6096" layer="1"/>
<wire x1="18.0641" y1="79.309" x2="17.841" y2="79.5321" width="0.6096" layer="1"/>
<wire x1="20" y1="76.37258125" x2="20" y2="71.8185" width="0.6096" layer="1"/>
<wire x1="20" y1="76.37258125" x2="19.824" y2="76.54858125" width="0.6096" layer="1"/>
<wire x1="19.824" y1="76.54858125" x2="19.824" y2="79.067" width="0.6096" layer="1"/>
<wire x1="19.824" y1="79.067" x2="20.066" y2="79.309" width="0.6096" layer="1"/>
<wire x1="20" y1="71.8185" x2="20" y2="70.673" width="0.6096" layer="1"/>
<wire x1="20" y1="70.673" x2="18.0975" y2="68.7705" width="0.6096" layer="1"/>
</signal>
<signal name="N$18">
<contactref element="S3" pad="A1"/>
<contactref element="S3" pad="A2"/>
<contactref element="S3" pad="A3"/>
<contactref element="S3" pad="A4"/>
<contactref element="D1" pad="C"/>
<wire x1="24.892" y1="81.557" x2="24.892" y2="82.799" width="0.4064" layer="1"/>
<wire x1="24.892" y1="82.799" x2="22.347" y2="85.344" width="0.4064" layer="1"/>
<wire x1="24.892" y1="81.557" x2="23.114" y2="81.557" width="0.4064" layer="1"/>
<wire x1="23.114" y1="81.557" x2="23.114" y2="81.407" width="0.4064" layer="1"/>
<via x="23.114" y="81.407" extent="1-16" drill="0.5"/>
<wire x1="23.114" y1="81.407" x2="28.448" y2="81.407" width="0.4064" layer="2"/>
<wire x1="28.448" y1="81.407" x2="28.448" y2="86.36" width="0.4064" layer="2"/>
<via x="28.448" y="86.36" extent="1-16" drill="0.5"/>
<wire x1="28.448" y1="86.36" x2="27.432" y2="86.36" width="0.4064" layer="1"/>
<wire x1="27.432" y1="86.36" x2="27.432" y2="87.607" width="0.4064" layer="1"/>
<via x="28.448" y="81.407" extent="1-16" drill="0.5"/>
<wire x1="28.448" y1="81.407" x2="27.432" y2="81.407" width="0.4064" layer="1"/>
<wire x1="27.432" y1="81.407" x2="27.432" y2="81.557" width="0.4064" layer="1"/>
<wire x1="24.892" y1="87.607" x2="24.61" y2="87.607" width="0.4064" layer="1"/>
<wire x1="24.61" y1="87.607" x2="22.347" y2="85.344" width="0.4064" layer="1"/>
</signal>
<signal name="AVDD">
<contactref element="U3" pad="2"/>
<contactref element="R45" pad="2"/>
<contactref element="C2" pad="1"/>
<contactref element="U4" pad="3"/>
<contactref element="U12" pad="12"/>
<contactref element="C9" pad="1"/>
<contactref element="C6" pad="1"/>
<contactref element="U13" pad="3"/>
<contactref element="U11" pad="11"/>
<contactref element="U11" pad="10"/>
<contactref element="C24" pad="1"/>
<contactref element="C8" pad="1"/>
<contactref element="R42" pad="2"/>
<wire x1="59.2455" y1="50.2895" x2="59.2455" y2="50.348" width="0.254" layer="1"/>
<wire x1="59.2455" y1="50.348" x2="56.2578" y2="50.348" width="0.254" layer="1"/>
<wire x1="47.922" y1="79.949" x2="48.938" y2="78.933" width="0.4064" layer="1"/>
<wire x1="48.938" y1="78.933" x2="52.705" y2="78.933" width="0.4064" layer="1"/>
<wire x1="52.705" y1="78.933" x2="52.887" y2="79.115" width="0.4064" layer="1"/>
<wire x1="52.887" y1="79.115" x2="56.769" y2="79.115" width="0.4064" layer="1"/>
<wire x1="56.769" y1="79.115" x2="56.902" y2="79.248" width="0.4064" layer="1"/>
<wire x1="56.902" y1="79.248" x2="61.281" y2="79.248" width="0.4064" layer="1"/>
<via x="45.974" y="80.264" extent="1-16" drill="0.6"/>
<via x="45.974" y="77.851" extent="1-16" drill="0.6"/>
<wire x1="47.922" y1="79.949" x2="45.974" y2="79.949" width="0.4064" layer="1"/>
<wire x1="45.974" y1="79.949" x2="45.974" y2="80.264" width="0.4064" layer="1"/>
<wire x1="45.974" y1="77.851" x2="45.974" y2="79.949" width="0.4064" layer="1"/>
<via x="38.227" y="66.929" extent="1-16" drill="0.5"/>
<wire x1="38.227" y1="66.929" x2="36.576" y2="66.929" width="0.4064" layer="1"/>
<wire x1="36.576" y1="66.929" x2="36.576" y2="66.863" width="0.4064" layer="1"/>
<wire x1="36.576" y1="66.863" x2="36.52" y2="66.863" width="0.4064" layer="1"/>
<wire x1="36.52" y1="66.863" x2="36.52" y2="68.931" width="0.4064" layer="1"/>
<via x="58.674" y="65.659" extent="1-16" drill="0.5"/>
<via x="59.182" y="51.943" extent="1-16" drill="0.5"/>
<wire x1="59.2455" y1="50.348" x2="59.182" y2="50.348" width="0.4064" layer="1"/>
<wire x1="59.182" y1="50.348" x2="59.182" y2="51.943" width="0.4064" layer="1"/>
<wire x1="59.944" y1="28.133" x2="59.944" y2="27.305" width="0.4064" layer="1"/>
<wire x1="56.261" y1="67.249" x2="58.42" y2="67.249" width="0.254" layer="1"/>
<wire x1="58.42" y1="67.249" x2="58.42" y2="65.659" width="0.254" layer="1"/>
<wire x1="58.42" y1="65.659" x2="58.674" y2="65.659" width="0.254" layer="1"/>
<wire x1="56.22" y1="64.7105" x2="56.87" y2="64.7105" width="0.254" layer="1"/>
<wire x1="56.87" y1="64.7105" x2="56.87" y2="65.659" width="0.254" layer="1"/>
<wire x1="56.87" y1="65.659" x2="58.674" y2="65.659" width="0.254" layer="1"/>
<wire x1="56.769" y1="79.115" x2="57.404" y2="79.115" width="0.254" layer="1"/>
<wire x1="57.404" y1="79.115" x2="57.404" y2="77.1525" width="0.254" layer="1"/>
<via x="57.404" y="77.1525" extent="1-16" drill="0.5"/>
<wire x1="57.404" y1="77.1525" x2="58.674" y2="76.708" width="0.254" layer="2"/>
<wire x1="58.674" y1="76.708" x2="58.674" y2="65.659" width="0.254" layer="2"/>
<wire x1="45.974" y1="77.851" x2="45.974" y2="76.708" width="0.254" layer="2"/>
<wire x1="59.182" y1="51.943" x2="60.198" y2="51.943" width="0.254" layer="16"/>
<wire x1="60.198" y1="51.943" x2="60.198" y2="76.073" width="0.254" layer="16"/>
<wire x1="60.198" y1="76.073" x2="58.547" y2="76.073" width="0.254" layer="16"/>
<wire x1="58.547" y1="76.073" x2="58.547" y2="77.1525" width="0.254" layer="16"/>
<wire x1="58.547" y1="77.1525" x2="57.404" y2="77.1525" width="0.254" layer="16"/>
<wire x1="60.706" y1="51.689" x2="60.452" y2="51.435" width="0.254" layer="16"/>
<wire x1="60.706" y1="51.689" x2="60.706" y2="76.073" width="0.254" layer="16"/>
<wire x1="60.706" y1="76.073" x2="60.198" y2="76.073" width="0.254" layer="16"/>
<wire x1="45.974" y1="76.708" x2="38.7985" y2="76.708" width="0.254" layer="2"/>
<wire x1="38.7985" y1="76.708" x2="38.7985" y2="67.5005" width="0.254" layer="2"/>
<wire x1="38.7985" y1="67.5005" x2="38.227" y2="66.929" width="0.254" layer="2"/>
<polygon width="0.254" layer="15" thermals="no">
<vertex x="36.957" y="88.9"/>
<vertex x="73.66" y="88.9"/>
<vertex x="73.66" y="76.708"/>
<vertex x="36.957" y="76.708"/>
</polygon>
<wire x1="60.37760625" y1="42.91510625" x2="59.2455" y2="41.783" width="0.254" layer="16"/>
<via x="59.2455" y="41.783" extent="1-16" drill="0.5"/>
<wire x1="59.2455" y1="41.783" x2="59.2455" y2="31.537709375" width="0.254" layer="2"/>
<wire x1="59.2455" y1="31.537709375" x2="59.17110625" y2="31.35810625" width="0.254" layer="2" curve="-44.999502"/>
<wire x1="59.17110625" y1="31.35810625" x2="57.785" y2="29.972" width="0.254" layer="2"/>
<via x="57.785" y="29.972" extent="1-16" drill="0.5"/>
<wire x1="57.785" y1="29.972" x2="57.785" y2="29.505709375" width="0.254" layer="1"/>
<wire x1="57.785" y1="29.505709375" x2="57.85939375" y2="29.32610625" width="0.254" layer="1" curve="44.999502"/>
<wire x1="57.85939375" y1="29.32610625" x2="59.055" y2="28.1305" width="0.254" layer="1"/>
<wire x1="59.055" y1="28.1305" x2="59.937965625" y2="28.1305" width="0.254" layer="1"/>
<wire x1="59.937965625" y1="28.1305" x2="59.944" y2="28.133" width="0.254" layer="1" curve="45"/>
<wire x1="60.452" y1="43.094709375" x2="60.37760625" y2="42.91510625" width="0.254" layer="16" curve="-45"/>
<wire x1="60.452" y1="51.435" x2="60.452" y2="43.094709375" width="0.254" layer="16"/>
</signal>
<signal name="N$13">
<contactref element="R45" pad="1"/>
<contactref element="C19" pad="1"/>
<wire x1="56.769" y1="84.715" x2="56.333" y2="85.151" width="0.4064" layer="1" curve="90"/>
<wire x1="56.333" y1="85.151" x2="52.705" y2="85.151" width="0.4064" layer="1"/>
</signal>
<signal name="N$19">
<contactref element="U4" pad="8"/>
<contactref element="C3" pad="1"/>
<wire x1="66.481" y1="81.788" x2="66.548" y2="81.855" width="0.4064" layer="1"/>
<wire x1="66.548" y1="81.855" x2="66.548" y2="83.886" width="0.4064" layer="1"/>
</signal>
<signal name="VDD">
<contactref element="FB3" pad="2"/>
<contactref element="U6" pad="10"/>
<contactref element="U5" pad="10"/>
<contactref element="U7" pad="8"/>
<contactref element="R18" pad="1"/>
<contactref element="R19" pad="1"/>
<contactref element="U8" pad="8"/>
<contactref element="U5" pad="16"/>
<contactref element="U6" pad="16"/>
<wire x1="25.734" y1="42.406" x2="25.734" y2="44.704" width="0.254" layer="1"/>
<wire x1="25.734" y1="44.704" x2="29.779" y2="44.704" width="0.254" layer="1"/>
<wire x1="29.779" y1="44.704" x2="29.779" y2="46.228" width="0.254" layer="1"/>
<wire x1="29.7155" y1="51.054" x2="29.779" y2="50.546" width="0.254" layer="1"/>
<wire x1="29.779" y1="50.546" x2="29.779" y2="46.228" width="0.254" layer="1"/>
<wire x1="25.734" y1="50.153" x2="26.416" y2="50.153" width="0.254" layer="1"/>
<wire x1="26.416" y1="50.153" x2="26.416" y2="52.324" width="0.254" layer="1"/>
<wire x1="26.416" y1="52.324" x2="29.7155" y2="52.324" width="0.254" layer="1"/>
<wire x1="29.7155" y1="52.324" x2="29.7155" y2="51.054" width="0.254" layer="1"/>
<wire x1="19.1167" y1="23.0615" x2="19.1167" y2="20.955" width="0.254" layer="1"/>
<wire x1="19.1167" y1="20.955" x2="20.066" y2="20.955" width="0.254" layer="1"/>
<via x="20.066" y="20.955" extent="1-16" drill="0.6"/>
<polygon width="0.254" layer="2" thermals="no">
<vertex x="0" y="88.9"/>
<vertex x="36.322" y="88.9"/>
<vertex x="36.322" y="76.962"/>
<vertex x="31.242" y="76.962"/>
<vertex x="31.242" y="0"/>
<vertex x="12.446" y="0"/>
<vertex x="12.446" y="4.445"/>
<vertex x="18.288" y="4.445"/>
<vertex x="18.288" y="35.052"/>
<vertex x="21.844" y="35.052"/>
<vertex x="21.844" y="51.308"/>
<vertex x="25.654" y="51.308"/>
<vertex x="25.654" y="66.802"/>
<vertex x="22.86" y="66.802"/>
<vertex x="23.368" y="69.5325"/>
<vertex x="16.256" y="69.342"/>
<vertex x="16.256" y="72.5805"/>
<vertex x="13.208" y="72.5805"/>
<vertex x="6.223" y="72.517"/>
<vertex x="6.223" y="74.422"/>
<vertex x="0" y="74.422"/>
</polygon>
<via x="20.066" y="28.702" extent="1-16" drill="0.6"/>
<wire x1="19.1167" y1="26.9615" x2="20.32" y2="26.9615" width="0.254" layer="1"/>
<via x="23.622" y="29.337" extent="1-16" drill="0.6"/>
<via x="21.082" y="34.798" extent="1-16" drill="0.6"/>
<wire x1="21.082" y1="34.798" x2="21.616" y2="34.391" width="0.254" layer="1"/>
<wire x1="21.616" y1="34.391" x2="23.5617" y2="34.391" width="0.254" layer="1"/>
<wire x1="23.622" y1="29.337" x2="23.5617" y2="29.3973" width="0.254" layer="1"/>
<wire x1="23.5617" y1="29.3973" x2="23.5617" y2="30.491" width="0.254" layer="1"/>
<via x="29.337" y="56.261" extent="1-16" drill="0.6"/>
<contactref element="U18" pad="1"/>
<contactref element="U18" pad="8"/>
<via x="23.749" y="20.828" extent="1-16" drill="0.6"/>
<wire x1="23.749" y1="20.828" x2="23.749" y2="19.546" width="0.254" layer="1"/>
<wire x1="23.749" y1="19.546" x2="23.85" y2="19.546" width="0.254" layer="1"/>
<via x="27.2415" y="20.7645" extent="1-16" drill="0.6"/>
<wire x1="26.95" y1="19.546" x2="26.95" y2="20.473" width="0.254" layer="1"/>
<wire x1="26.95" y1="20.473" x2="27.2415" y2="20.7645" width="0.254" layer="1"/>
<contactref element="Q6" pad="2"/>
<wire x1="20.066" y1="20.955" x2="20.386" y2="20.955" width="0.254" layer="1"/>
<wire x1="20.386" y1="20.955" x2="20.386" y2="19.134" width="0.254" layer="1"/>
<via x="29.464" y="43.18" extent="1-16" drill="0.6"/>
<wire x1="29.779" y1="46.228" x2="29.779" y2="43.18" width="0.254" layer="1"/>
<wire x1="29.779" y1="43.18" x2="29.464" y2="43.18" width="0.254" layer="1"/>
<contactref element="C34" pad="1"/>
<wire x1="27.747" y1="56.388" x2="27.747" y2="56.261" width="0.4064" layer="1"/>
<wire x1="27.747" y1="56.261" x2="29.337" y2="56.261" width="0.4064" layer="1"/>
<contactref element="U13" pad="2"/>
<contactref element="C5" pad="1"/>
<contactref element="C23" pad="1"/>
<via x="10.0965" y="73.0885" extent="1-16" drill="0.6"/>
<wire x1="10.0965" y1="70.7" x2="10.0965" y2="73.0885" width="0.8128" layer="1"/>
<via x="29.845" y="65.659" extent="1-16" drill="0.6"/>
<wire x1="29.845" y1="65.659" x2="29.845" y2="63.815" width="0.4064" layer="1"/>
<wire x1="29.845" y1="63.815" x2="27.813" y2="63.815" width="0.4064" layer="1"/>
<wire x1="35.87" y1="68.931" x2="35.87" y2="69.977" width="0.254" layer="1"/>
<wire x1="35.87" y1="69.977" x2="31.877" y2="69.977" width="0.254" layer="1"/>
<wire x1="31.877" y1="65.659" x2="29.845" y2="65.659" width="0.254" layer="1"/>
<via x="29.718" y="53.34" extent="1-16" drill="0.6"/>
<wire x1="29.718" y1="53.34" x2="29.7155" y2="52.832" width="0.254" layer="1"/>
<wire x1="29.7155" y1="52.832" x2="29.7155" y2="52.324" width="0.254" layer="1"/>
<wire x1="20.32" y1="26.9615" x2="20.32" y2="28.448" width="0.254" layer="1"/>
<wire x1="20.32" y1="28.448" x2="20.066" y2="28.702" width="0.254" layer="1"/>
<wire x1="31.877" y1="69.977" x2="31.877" y2="67.437" width="0.254" layer="1"/>
<wire x1="31.877" y1="67.437" x2="32.131" y2="67.437" width="0.254" layer="1"/>
<wire x1="32.131" y1="67.437" x2="32.131" y2="66.294" width="0.254" layer="1"/>
<wire x1="32.131" y1="66.294" x2="31.877" y2="66.294" width="0.254" layer="1"/>
<wire x1="31.877" y1="66.294" x2="31.877" y2="65.659" width="0.254" layer="1"/>
<contactref element="U12" pad="13"/>
<via x="58.8645" y="63.373" extent="1-16" drill="0.5"/>
<wire x1="52.0349" y1="63.373" x2="58.8645" y2="63.373" width="0.254" layer="2"/>
<wire x1="52.0349" y1="63.373" x2="51.5055" y2="63.9024" width="0.254" layer="2"/>
<wire x1="51.5055" y1="63.9024" x2="36.18850625" y2="63.9024" width="0.254" layer="2"/>
<wire x1="34.0995" y1="61.81339375" x2="34.0995" y2="60.8965" width="0.254" layer="2"/>
<via x="34.0995" y="60.8965" extent="1-16" drill="0.5"/>
<wire x1="34.0995" y1="60.8965" x2="31.877" y2="63.119" width="0.254" layer="1"/>
<wire x1="31.877" y1="63.119" x2="31.877" y2="65.659" width="0.254" layer="1"/>
<wire x1="36.18850625" y1="63.9024" x2="34.0995" y2="61.81339375" width="0.254" layer="2"/>
<wire x1="58.8645" y1="63.373" x2="58.8645" y2="60.51631875" width="0.3048" layer="2"/>
<wire x1="58.8645" y1="60.51631875" x2="58.2462" y2="59.89801875" width="0.3048" layer="2"/>
<wire x1="58.2462" y1="59.89801875" x2="58.2462" y2="57.45161875" width="0.3048" layer="2"/>
<wire x1="58.2462" y1="57.45161875" x2="59.2288" y2="56.46901875" width="0.3048" layer="2"/>
<wire x1="59.2288" y1="56.46901875" x2="59.2288" y2="53.7504" width="0.3048" layer="2"/>
<wire x1="59.2288" y1="53.7504" x2="59.2328" y2="53.7464" width="0.3048" layer="2"/>
<wire x1="58.8645" y1="63.373" x2="65.405" y2="63.373" width="0.3048" layer="2"/>
<wire x1="65.405" y1="63.373" x2="68.834" y2="66.802" width="0.3048" layer="2"/>
<contactref element="Q8" pad="2"/>
<via x="68.834" y="69.6976" extent="1-16" drill="0.5"/>
<wire x1="68.834" y1="69.6976" x2="68.834" y2="68.1154" width="0.3048" layer="1"/>
<wire x1="68.834" y1="68.1154" x2="69.172" y2="67.7774" width="0.3048" layer="1"/>
<wire x1="68.834" y1="66.802" x2="68.834" y2="69.6976" width="0.3048" layer="2"/>
<wire x1="56.2578" y1="50.998" x2="56.3138" y2="50.998" width="0.3048" layer="1"/>
<wire x1="56.2578" y1="51.054" x2="57.531" y2="51.054" width="0.254" layer="1"/>
<wire x1="56.2578" y1="51.054" x2="56.2578" y2="50.998" width="0.254" layer="1"/>
<wire x1="59.2288" y1="53.7504" x2="57.785" y2="52.3066" width="0.254" layer="2"/>
<wire x1="57.785" y1="52.3066" x2="57.785" y2="51.7652" width="0.254" layer="2"/>
<wire x1="57.785" y1="51.7652" x2="57.785" y2="51.7144" width="0.254" layer="2"/>
<wire x1="57.785" y1="51.7144" x2="57.785" y2="51.7652" width="0.254" layer="2"/>
<via x="57.785" y="51.7652" extent="1-16" drill="0.5"/>
<wire x1="57.531" y1="51.054" x2="57.531" y2="51.5112" width="0.254" layer="1"/>
<wire x1="57.531" y1="51.5112" x2="57.785" y2="51.7652" width="0.254" layer="1"/>
</signal>
<signal name="!CS2">
<contactref element="U13" pad="7"/>
<contactref element="U7" pad="6"/>
<contactref element="R19" pad="2"/>
<wire x1="35.87" y1="71.531" x2="35.87" y2="70.485" width="0.254" layer="1"/>
<wire x1="35.87" y1="70.485" x2="33.02" y2="70.485" width="0.254" layer="1"/>
<wire x1="25.734" y1="49.153" x2="26.158" y2="49.153" width="0.254" layer="1"/>
<wire x1="27.305" y1="48.006" x2="27.879" y2="47.432" width="0.254" layer="1"/>
<wire x1="27.879" y1="47.432" x2="27.879" y2="46.228" width="0.254" layer="1"/>
<wire x1="33.02" y1="70.485" x2="31.242" y2="72.263" width="0.254" layer="1"/>
<wire x1="31.242" y1="72.263" x2="29.083" y2="72.263" width="0.254" layer="1"/>
<via x="29.083" y="72.263" extent="1-16" drill="0.5"/>
<wire x1="29.083" y1="72.263" x2="28.321" y2="71.501" width="0.254" layer="2"/>
<wire x1="28.321" y1="51.181" x2="27.305" y2="50.165" width="0.254" layer="2"/>
<wire x1="27.305" y1="50.165" x2="27.305" y2="48.006" width="0.254" layer="2"/>
<via x="27.305" y="48.006" extent="1-16" drill="0.5"/>
<wire x1="27.305" y1="48.006" x2="26.158" y2="49.153" width="0.254" layer="1"/>
<wire x1="28.321" y1="51.181" x2="28.321" y2="71.501" width="0.254" layer="2"/>
</signal>
<signal name="N$11">
<contactref element="U13" pad="4"/>
<contactref element="R26" pad="2"/>
<wire x1="37.17" y1="68.931" x2="37.435" y2="68.931" width="0.254" layer="1"/>
<wire x1="37.435" y1="68.931" x2="38.227" y2="69.723" width="0.254" layer="1"/>
<wire x1="38.227" y1="69.723" x2="38.227" y2="71.755" width="0.254" layer="1"/>
<wire x1="38.227" y1="71.755" x2="39.05" y2="72.578" width="0.254" layer="1"/>
<wire x1="39.05" y1="72.578" x2="44.577" y2="72.578" width="0.254" layer="1"/>
</signal>
<signal name="N$9">
<contactref element="R27" pad="1"/>
<contactref element="U16" pad="3"/>
<contactref element="C25" pad="1"/>
<wire x1="42.855" y1="63.262" x2="42.855" y2="65.537" width="0.254" layer="1"/>
<wire x1="42.855" y1="65.537" x2="42.479" y2="65.786" width="0.254" layer="1"/>
<wire x1="42.479" y1="65.786" x2="42.606" y2="66.36" width="0.254" layer="1"/>
<wire x1="42.606" y1="66.36" x2="41.656" y2="67.31" width="0.254" layer="1"/>
<wire x1="41.656" y1="67.31" x2="41.595" y2="67.31" width="0.254" layer="1"/>
<wire x1="41.595" y1="67.31" x2="40.132" y2="68.773" width="0.254" layer="1"/>
</signal>
<signal name="N$15">
<contactref element="R27" pad="2"/>
<contactref element="R26" pad="1"/>
<contactref element="C26" pad="1"/>
<wire x1="40.132" y1="70.673" x2="44.572" y2="70.673" width="0.254" layer="1"/>
<wire x1="44.572" y1="70.673" x2="44.577" y2="70.678" width="0.254" layer="1"/>
<wire x1="42.545" y1="70.673" x2="40.132" y2="70.673" width="0.254" layer="1"/>
</signal>
<signal name="N$20">
<contactref element="C26" pad="2"/>
<contactref element="U16" pad="1"/>
<contactref element="R28" pad="2"/>
<contactref element="R12" pad="2"/>
<wire x1="45.913" y1="62.865" x2="44.552" y2="62.865" width="0.254" layer="1"/>
<wire x1="44.552" y1="62.865" x2="44.155" y2="63.262" width="0.254" layer="1"/>
<wire x1="46.543" y1="65.913" x2="46.543" y2="65.593" width="0.254" layer="1"/>
<wire x1="46.543" y1="65.593" x2="45.913" y2="64.963" width="0.254" layer="1"/>
<wire x1="45.913" y1="64.963" x2="45.913" y2="62.865" width="0.254" layer="1"/>
<wire x1="42.545" y1="68.773" x2="44.003" y2="68.773" width="0.254" layer="1"/>
<wire x1="44.003" y1="68.773" x2="46.543" y2="66.233" width="0.254" layer="1"/>
<wire x1="46.543" y1="66.233" x2="46.543" y2="65.913" width="0.254" layer="1"/>
</signal>
<signal name="N$21">
<contactref element="R28" pad="1"/>
<contactref element="R29" pad="2"/>
<contactref element="C28" pad="1"/>
<wire x1="47.813" y1="62.865" x2="47.813" y2="60.071" width="0.254" layer="1"/>
<wire x1="47.813" y1="60.071" x2="47.813" y2="59.905975" width="0.254" layer="1"/>
<wire x1="47.813" y1="60.071" x2="50.165" y2="60.071" width="0.254" layer="1"/>
<wire x1="50.165" y1="60.071" x2="50.165" y2="58.166" width="0.254" layer="1"/>
<via x="50.165" y="58.166" extent="1-16" drill="0.5"/>
<wire x1="50.165" y1="58.166" x2="41.148" y2="58.166" width="0.254" layer="16"/>
<wire x1="38.7985" y1="55.8165" x2="41.148" y2="58.166" width="0.254" layer="16"/>
<via x="38.7985" y="55.8165" extent="1-16" drill="0.5"/>
<wire x1="38.7985" y1="55.8165" x2="40.5105" y2="55.8165" width="0.254" layer="1"/>
<wire x1="40.5105" y1="55.8165" x2="40.513" y2="55.819" width="0.254" layer="1"/>
</signal>
<signal name="N$22">
<contactref element="R29" pad="1"/>
<contactref element="U16" pad="5"/>
<contactref element="C27" pad="1"/>
<wire x1="42.205" y1="58.912" x2="40.386" y2="58.912" width="0.254" layer="1"/>
<wire x1="40.386" y1="58.912" x2="40.005" y2="58.912" width="0.254" layer="1"/>
<wire x1="40.005" y1="58.912" x2="40.005" y2="60.264" width="0.254" layer="1"/>
<wire x1="40.386" y1="57.719" x2="40.513" y2="57.719" width="0.254" layer="1"/>
<wire x1="40.386" y1="57.719" x2="40.386" y2="58.912" width="0.254" layer="1"/>
</signal>
<signal name="N$23">
<contactref element="U16" pad="2"/>
<contactref element="R12" pad="1"/>
<wire x1="43.505" y1="63.262" x2="43.505" y2="64.333" width="0.254" layer="1"/>
<wire x1="43.505" y1="64.333" x2="44.643" y2="65.471" width="0.254" layer="1"/>
<wire x1="44.643" y1="65.471" x2="44.643" y2="65.913" width="0.254" layer="1"/>
</signal>
<signal name="DACOUT">
<contactref element="C28" pad="2"/>
<contactref element="R13" pad="1"/>
<contactref element="U16" pad="7"/>
<contactref element="R35" pad="1"/>
<wire x1="43.505" y1="58.912" x2="43.505" y2="57.079" width="0.254" layer="1"/>
<wire x1="43.505" y1="57.079" x2="44.831" y2="55.753" width="0.254" layer="1"/>
<wire x1="44.831" y1="55.753" x2="44.831" y2="54.925" width="0.254" layer="1"/>
<wire x1="44.831" y1="54.925" x2="44.892" y2="54.864" width="0.254" layer="1"/>
<wire x1="43.505" y1="58.912" x2="43.505" y2="60.015" width="0.254" layer="1"/>
<wire x1="43.505" y1="60.015" x2="43.561" y2="60.071" width="0.254" layer="1"/>
<wire x1="43.561" y1="60.071" x2="45.913" y2="60.071" width="0.254" layer="1"/>
<wire x1="44.831" y1="54.925" x2="44.831" y2="53.975" width="0.254" layer="1"/>
<wire x1="44.831" y1="53.975" x2="43.622" y2="52.766" width="0.254" layer="1"/>
<wire x1="43.622" y1="52.766" x2="42.291" y2="52.766" width="0.254" layer="1"/>
<via x="63.754" y="60.325" extent="1-16" drill="0.5"/>
<wire x1="63.754" y1="60.325" x2="63.373" y2="60.579" width="0.254" layer="15"/>
<wire x1="63.373" y1="60.579" x2="56.388" y2="60.579" width="0.254" layer="15"/>
<via x="56.388" y="60.579" extent="1-16" drill="0.5"/>
<wire x1="56.388" y1="60.579" x2="43.561" y2="60.579" width="0.254" layer="2"/>
<via x="43.561" y="60.579" extent="1-16" drill="0.5"/>
<wire x1="43.561" y1="60.579" x2="43.505" y2="60.523" width="0.254" layer="1"/>
<wire x1="43.505" y1="60.523" x2="43.505" y2="60.015" width="0.254" layer="1"/>
<contactref element="JP3" pad="1"/>
<wire x1="63.754" y1="60.325" x2="71.628" y2="60.325" width="0.254" layer="1"/>
</signal>
<signal name="N$25">
<contactref element="U16" pad="6"/>
<contactref element="R13" pad="2"/>
<wire x1="42.992" y1="54.864" x2="42.855" y2="54.864" width="0.254" layer="1"/>
<wire x1="42.855" y1="54.864" x2="42.855" y2="58.912" width="0.254" layer="1"/>
</signal>
<signal name="AD5933_VOUT">
<contactref element="U11" pad="6"/>
<wire x1="56.22" y1="57.2095" x2="56.22" y2="56.134" width="0.254" layer="1"/>
<via x="63.754" y="55.245" extent="1-16" drill="0.5"/>
<wire x1="63.754" y1="55.245" x2="62.865" y2="56.134" width="0.254" layer="15"/>
<wire x1="62.865" y1="56.134" x2="58.42" y2="56.134" width="0.254" layer="15"/>
<via x="58.42" y="56.134" extent="1-16" drill="0.5"/>
<wire x1="58.42" y1="56.134" x2="56.22" y2="56.134" width="0.254" layer="1"/>
<contactref element="JP3" pad="3"/>
<wire x1="71.628" y1="55.245" x2="63.754" y2="55.245" width="0.254" layer="1"/>
<contactref element="R37" pad="1"/>
<wire x1="46.8122" y1="53.40461875" x2="46.54438125" y2="53.1368" width="0.254" layer="1"/>
<wire x1="45.40138125" y1="53.1368" x2="44.741540625" y2="52.476959375" width="0.254" layer="1"/>
<wire x1="46.54438125" y1="53.1368" x2="45.40138125" y2="53.1368" width="0.254" layer="1"/>
<wire x1="46.8122" y1="53.9877" x2="46.8122" y2="53.40461875" width="0.254" layer="1"/>
<wire x1="44.741540625" y1="52.476959375" x2="44.741540625" y2="51.025540625" width="0.254" layer="1"/>
<wire x1="44.741540625" y1="51.025540625" x2="44.704" y2="50.988" width="0.254" layer="1"/>
<wire x1="56.22" y1="56.134" x2="48.9585" y2="56.134" width="0.254" layer="1"/>
<wire x1="48.9585" y1="56.134" x2="46.8122" y2="53.9877" width="0.254" layer="1"/>
</signal>
<signal name="N$29">
<contactref element="U15" pad="2"/>
<contactref element="R36" pad="1"/>
<contactref element="U14" pad="19"/>
<contactref element="U14" pad="18"/>
<wire x1="39.426" y1="35.8108" x2="40.076" y2="35.8108" width="0.254" layer="1"/>
<wire x1="39.497" y1="38.039" x2="39.497" y2="35.8108" width="0.254" layer="1"/>
<wire x1="39.497" y1="35.8108" x2="39.426" y2="35.8108" width="0.254" layer="1"/>
<wire x1="46.8662" y1="31.018" x2="45.69" y2="31.018" width="0.254" layer="1"/>
<wire x1="45.69" y1="31.018" x2="44.831" y2="31.877" width="0.254" layer="1"/>
<wire x1="44.831" y1="31.877" x2="44.831" y2="32.258" width="0.254" layer="1"/>
<wire x1="44.831" y1="32.258" x2="43.561" y2="33.528" width="0.254" layer="1"/>
<wire x1="43.561" y1="33.528" x2="40.767" y2="33.528" width="0.254" layer="1"/>
<wire x1="40.767" y1="33.528" x2="40.005" y2="34.29" width="0.254" layer="1"/>
<wire x1="40.005" y1="34.29" x2="40.005" y2="35.7398" width="0.254" layer="1"/>
<wire x1="40.005" y1="35.7398" x2="40.076" y2="35.8108" width="0.254" layer="1"/>
</signal>
<signal name="N$30">
<contactref element="R36" pad="2"/>
<contactref element="U15" pad="1"/>
<contactref element="U15" pad="12"/>
<wire x1="46.8662" y1="31.668" x2="46.228" y2="31.668" width="0.254" layer="1"/>
<wire x1="46.228" y1="31.668" x2="45.974" y2="31.877" width="0.254" layer="1"/>
<via x="45.974" y="31.877" extent="1-16" drill="0.5"/>
<via x="50.8635" y="30.4165" extent="1-16" drill="0.5"/>
<wire x1="52.7018" y1="30.353" x2="52.7018" y2="30.368" width="0.254" layer="1"/>
<wire x1="48.895" y1="31.877" x2="45.974" y2="31.877" width="0.254" layer="2"/>
<via x="39.1795" y="41.529" extent="1-16" drill="0.5"/>
<wire x1="45.212" y1="31.877" x2="45.974" y2="31.877" width="0.254" layer="16"/>
<wire x1="45.212" y1="31.877" x2="43.18" y2="33.909" width="0.254" layer="16"/>
<wire x1="43.18" y1="33.909" x2="41.402" y2="33.909" width="0.254" layer="16"/>
<wire x1="50.8635" y1="30.4165" x2="50.546" y2="30.734" width="0.254" layer="2"/>
<wire x1="50.546" y1="30.734" x2="49.403" y2="30.734" width="0.254" layer="2"/>
<wire x1="49.403" y1="30.734" x2="48.895" y2="31.242" width="0.254" layer="2"/>
<wire x1="48.895" y1="31.242" x2="48.895" y2="31.877" width="0.254" layer="2"/>
<wire x1="52.7018" y1="30.368" x2="52.7018" y2="30.4165" width="0.254" layer="1"/>
<wire x1="52.7018" y1="30.4165" x2="50.8635" y2="30.4165" width="0.254" layer="1"/>
<wire x1="41.402" y1="33.909" x2="41.402" y2="39.3065" width="0.254" layer="16"/>
<wire x1="41.402" y1="39.3065" x2="39.1795" y2="41.529" width="0.254" layer="16"/>
<wire x1="39.497" y1="39.939" x2="39.1795" y2="40.2565" width="0.254" layer="1"/>
<wire x1="39.1795" y1="40.2565" x2="39.1795" y2="41.529" width="0.254" layer="1"/>
</signal>
<signal name="VREF">
<contactref element="R24" pad="2"/>
<wire x1="52.324" y1="41.341" x2="52.324" y2="41.656" width="0.254" layer="1"/>
<wire x1="52.324" y1="41.656" x2="50.8" y2="41.656" width="0.254" layer="1"/>
<via x="50.8" y="41.656" extent="1-16" drill="0.5"/>
<contactref element="U14" pad="11"/>
<contactref element="U15" pad="8"/>
<contactref element="U15" pad="5"/>
<contactref element="U15" pad="9"/>
<wire x1="46.8662" y1="29.068" x2="51.054" y2="29.068" width="0.254" layer="1"/>
<wire x1="51.054" y1="29.068" x2="51.054" y2="28.321" width="0.254" layer="1"/>
<wire x1="51.054" y1="28.321" x2="52.7018" y2="28.321" width="0.254" layer="1"/>
<wire x1="52.7018" y1="28.321" x2="52.7018" y2="28.418" width="0.254" layer="1"/>
<wire x1="42.676" y1="29.068" x2="42.676" y2="29.9752" width="0.254" layer="1"/>
<wire x1="46.8662" y1="29.068" x2="45.7685" y2="29.068" width="0.254" layer="1"/>
<wire x1="45.7685" y1="29.068" x2="45.085" y2="28.3845" width="0.254" layer="1"/>
<wire x1="45.085" y1="28.3845" x2="44.323" y2="28.3845" width="0.254" layer="1"/>
<wire x1="44.323" y1="28.3845" x2="43.7515" y2="28.956" width="0.254" layer="1"/>
<wire x1="43.7515" y1="28.956" x2="42.788" y2="28.956" width="0.254" layer="1"/>
<wire x1="42.788" y1="28.956" x2="42.676" y2="29.068" width="0.254" layer="1"/>
<wire x1="52.7018" y1="27.768" x2="52.7018" y2="27.0542" width="0.254" layer="1"/>
<wire x1="52.7018" y1="27.0542" x2="52.705" y2="26.924" width="0.254" layer="1"/>
<via x="52.705" y="26.924" extent="1-16" drill="0.5"/>
<wire x1="52.705" y1="26.924" x2="52.705" y2="39.751" width="0.254" layer="2"/>
<wire x1="52.705" y1="39.751" x2="50.8" y2="41.656" width="0.254" layer="2"/>
<wire x1="52.7018" y1="28.321" x2="52.705" y2="28.321" width="0.254" layer="1"/>
<wire x1="52.7018" y1="27.768" x2="52.7018" y2="28.418" width="0.254" layer="1"/>
</signal>
<signal name="N$33">
<contactref element="R33" pad="1"/>
<contactref element="U15" pad="6"/>
<contactref element="U15" pad="7"/>
<wire x1="46.8662" y1="28.418" x2="46.8662" y2="27.768" width="0.254" layer="1"/>
<wire x1="46.8662" y1="27.768" x2="46.929" y2="27.7052" width="0.254" layer="1"/>
<wire x1="46.929" y1="27.7052" x2="46.929" y2="26.162" width="0.254" layer="1"/>
</signal>
<signal name="GUARD_REF">
<contactref element="R33" pad="2"/>
<contactref element="J1" pad="ANCHOR@2"/>
<polygon width="0.254" layer="1" thermals="no">
<vertex x="41.91" y="38.735"/>
<vertex x="50.8" y="38.735"/>
<vertex x="50.8" y="36.703"/>
<vertex x="53.213" y="34.29"/>
<vertex x="54.864" y="34.29"/>
<vertex x="54.864" y="31.115"/>
<vertex x="63.754" y="22.225"/>
<vertex x="73.66" y="22.225"/>
<vertex x="73.66" y="16.764"/>
<vertex x="63.119" y="16.764"/>
<vertex x="54.991" y="24.892"/>
<vertex x="45.339" y="24.892"/>
<vertex x="45.339" y="29.083"/>
<vertex x="51.054" y="29.083"/>
<vertex x="51.054" y="33.02"/>
<vertex x="49.657" y="34.417"/>
<vertex x="41.91" y="34.417"/>
</polygon>
<polygon width="0.254" layer="16" thermals="no">
<vertex x="41.91" y="38.735"/>
<vertex x="50.8" y="38.735"/>
<vertex x="50.8" y="36.703"/>
<vertex x="53.213" y="34.29"/>
<vertex x="54.864" y="34.29"/>
<vertex x="54.864" y="31.115"/>
<vertex x="63.754" y="22.225"/>
<vertex x="73.66" y="22.225"/>
<vertex x="73.66" y="16.764"/>
<vertex x="63.119" y="16.764"/>
<vertex x="54.991" y="24.892"/>
<vertex x="45.339" y="24.892"/>
<vertex x="45.339" y="29.083"/>
<vertex x="51.054" y="29.083"/>
<vertex x="51.054" y="33.02"/>
<vertex x="49.657" y="34.417"/>
<vertex x="41.91" y="34.417"/>
</polygon>
<via x="45.085" y="36.195" extent="1-16" drill="0.5"/>
<polygon width="0.254" layer="2" thermals="no">
<vertex x="41.91" y="38.735"/>
<vertex x="50.8" y="38.735"/>
<vertex x="50.8" y="36.703"/>
<vertex x="53.213" y="34.29"/>
<vertex x="54.864" y="34.29"/>
<vertex x="54.864" y="31.115"/>
<vertex x="63.754" y="22.225"/>
<vertex x="73.66" y="22.225"/>
<vertex x="73.66" y="16.764"/>
<vertex x="63.119" y="16.764"/>
<vertex x="54.991" y="24.892"/>
<vertex x="45.339" y="24.892"/>
<vertex x="45.339" y="29.083"/>
<vertex x="51.054" y="29.083"/>
<vertex x="51.054" y="33.02"/>
<vertex x="49.657" y="34.417"/>
<vertex x="41.91" y="34.417"/>
</polygon>
<polygon width="0.254" layer="15" thermals="no">
<vertex x="41.91" y="38.735"/>
<vertex x="50.8" y="38.735"/>
<vertex x="50.8" y="36.703"/>
<vertex x="53.213" y="34.29"/>
<vertex x="54.864" y="34.29"/>
<vertex x="54.864" y="31.115"/>
<vertex x="63.754" y="22.225"/>
<vertex x="73.66" y="22.225"/>
<vertex x="73.66" y="16.764"/>
<vertex x="63.119" y="16.764"/>
<vertex x="54.991" y="24.892"/>
<vertex x="45.339" y="24.892"/>
<vertex x="45.339" y="29.083"/>
<vertex x="51.054" y="29.083"/>
<vertex x="51.054" y="33.02"/>
<vertex x="49.657" y="34.417"/>
<vertex x="41.91" y="34.417"/>
</polygon>
<via x="50.419" y="26.035" extent="1-16" drill="0.5"/>
<via x="63.3095" y="18.034" extent="1-16" drill="0.5"/>
<via x="69.85" y="18.161" extent="1-16" drill="0.5"/>
</signal>
<signal name="R">
<contactref element="J1" pad="3"/>
<contactref element="U14" pad="13"/>
<contactref element="U15" pad="10"/>
<wire x1="43.326" y1="35.8108" x2="43.326" y2="37.465" width="0.254" layer="1"/>
<wire x1="43.326" y1="37.465" x2="49.911" y2="37.465" width="0.254" layer="1"/>
<wire x1="65.938" y1="17.867" x2="54.737" y2="29.068" width="0.254" layer="1"/>
<wire x1="54.737" y1="29.068" x2="54.356" y2="29.068" width="0.254" layer="1"/>
<wire x1="54.229" y1="29.068" x2="52.7018" y2="29.068" width="0.254" layer="1"/>
<wire x1="49.911" y1="37.465" x2="49.911" y2="35.687" width="0.254" layer="1"/>
<wire x1="49.911" y1="35.687" x2="52.705" y2="32.893" width="0.254" layer="1"/>
<wire x1="52.705" y1="32.893" x2="54.229" y2="32.893" width="0.254" layer="1"/>
<wire x1="54.229" y1="32.893" x2="54.229" y2="29.068" width="0.254" layer="1"/>
<wire x1="54.229" y1="29.068" x2="54.356" y2="29.068" width="0.254" layer="1"/>
</signal>
<signal name="C">
<contactref element="J1" pad="2"/>
<contactref element="U14" pad="16"/>
<wire x1="41.376" y1="35.8108" x2="41.402" y2="35.8368" width="0.254" layer="1"/>
<wire x1="41.402" y1="35.8368" x2="41.402" y2="39.116" width="0.254" layer="1"/>
<wire x1="41.402" y1="39.116" x2="42.164" y2="39.878" width="0.254" layer="1"/>
<wire x1="42.164" y1="39.878" x2="42.545" y2="39.878" width="0.254" layer="1"/>
<via x="42.545" y="39.878" extent="1-16" drill="0.5"/>
<wire x1="42.545" y1="39.878" x2="42.164" y2="39.878" width="0.254" layer="15"/>
<wire x1="42.164" y1="39.878" x2="41.402" y2="39.116" width="0.254" layer="15"/>
<wire x1="41.402" y1="39.116" x2="41.402" y2="33.909" width="0.254" layer="15"/>
<wire x1="41.402" y1="33.909" x2="42.545" y2="33.909" width="0.254" layer="15"/>
<wire x1="42.545" y1="33.909" x2="42.545" y2="28.575" width="0.254" layer="15"/>
<wire x1="42.545" y1="28.575" x2="43.561" y2="28.575" width="0.254" layer="15"/>
<wire x1="43.561" y1="28.575" x2="43.942" y2="28.194" width="0.254" layer="15"/>
<wire x1="43.942" y1="28.194" x2="43.942" y2="26.416" width="0.254" layer="15"/>
<via x="43.942" y="26.416" extent="1-16" drill="0.5"/>
<wire x1="43.942" y1="26.416" x2="44.831" y2="25.654" width="0.254" layer="2"/>
<wire x1="44.831" y1="25.654" x2="44.831" y2="24.257" width="0.254" layer="2"/>
<wire x1="44.831" y1="24.257" x2="54.864" y2="24.257" width="0.254" layer="2"/>
<wire x1="54.864" y1="24.257" x2="59.309" y2="19.812" width="0.254" layer="2"/>
<wire x1="59.309" y1="19.812" x2="59.309" y2="19.431" width="0.254" layer="2"/>
<via x="59.309" y="19.431" extent="1-16" drill="0.5"/>
<wire x1="59.309" y1="19.431" x2="62.484" y2="16.256" width="0.254" layer="1"/>
<wire x1="62.484" y1="16.256" x2="65.913" y2="16.256" width="0.254" layer="1"/>
<wire x1="65.913" y1="16.256" x2="65.938" y2="16.231" width="0.254" layer="1"/>
<wire x1="65.938" y1="16.231" x2="65.938" y2="15.367" width="0.254" layer="1"/>
</signal>
<signal name="N$28">
<contactref element="U19" pad="8"/>
<contactref element="U9" pad="4"/>
<contactref element="C35" pad="1"/>
<wire x1="58.074" y1="11.137" x2="58.074" y2="10.3505" width="0.254" layer="1"/>
<wire x1="58.074" y1="10.3505" x2="56.261" y2="10.3505" width="0.254" layer="1"/>
<wire x1="56.261" y1="10.3505" x2="56.261" y2="11.243" width="0.254" layer="1"/>
<wire x1="56.261" y1="11.243" x2="52.832" y2="14.672" width="0.254" layer="1"/>
<wire x1="46.355" y1="14.29" x2="46.355" y2="12.573" width="0.254" layer="1"/>
<via x="46.355" y="12.573" extent="1-16" drill="0.5"/>
<wire x1="46.355" y1="12.573" x2="52.832" y2="12.573" width="0.254" layer="2"/>
<wire x1="52.832" y1="12.573" x2="52.832" y2="16.764" width="0.254" layer="2"/>
<via x="52.832" y="16.764" extent="1-16" drill="0.5"/>
<wire x1="52.832" y1="16.764" x2="52.832" y2="14.672" width="0.254" layer="1"/>
</signal>
<signal name="AD5933_VIN">
<contactref element="U11" pad="5"/>
<contactref element="U9" pad="6"/>
<wire x1="56.774" y1="11.137" x2="56.774" y2="11.933" width="0.254" layer="1"/>
<wire x1="56.774" y1="11.933" x2="56.007" y2="12.7" width="0.254" layer="1"/>
<wire x1="56.007" y1="12.7" x2="56.007" y2="14.478" width="0.254" layer="1"/>
<via x="56.007" y="14.478" extent="1-16" drill="0.5"/>
<wire x1="56.007" y1="14.478" x2="56.007" y2="14.859" width="0.254" layer="15"/>
<via x="59.055" y="59.563" extent="1-16" drill="0.5"/>
<wire x1="59.055" y1="59.563" x2="55.57" y2="59.563" width="0.254" layer="1"/>
<wire x1="55.57" y1="59.563" x2="55.57" y2="57.2095" width="0.254" layer="1"/>
<wire x1="56.007" y1="14.859" x2="57.531" y2="16.383" width="0.254" layer="15"/>
<wire x1="57.531" y1="16.383" x2="59.4995" y2="16.383" width="0.254" layer="15"/>
<wire x1="59.4995" y1="16.383" x2="61.9125" y2="13.97" width="0.254" layer="15"/>
<wire x1="61.9125" y1="13.97" x2="72.136" y2="13.97" width="0.254" layer="15"/>
<wire x1="72.136" y1="13.97" x2="72.136" y2="13.716" width="0.254" layer="15"/>
<via x="72.136" y="13.716" extent="1-16" drill="0.5"/>
<wire x1="72.136" y1="13.716" x2="72.136" y2="13.97" width="0.254" layer="16"/>
<wire x1="72.136" y1="13.97" x2="73.152" y2="13.97" width="0.254" layer="16"/>
<wire x1="73.152" y1="13.97" x2="73.152" y2="47.625" width="0.254" layer="16"/>
<wire x1="73.152" y1="47.625" x2="72.517" y2="48.26" width="0.254" layer="16"/>
<via x="72.517" y="48.26" extent="1-16" drill="0.5"/>
<wire x1="72.517" y1="48.26" x2="68.961" y2="51.816" width="0.254" layer="1"/>
<wire x1="68.961" y1="51.816" x2="62.611" y2="51.816" width="0.254" layer="1"/>
<wire x1="62.611" y1="51.816" x2="62.23" y2="52.197" width="0.254" layer="1"/>
<wire x1="62.23" y1="59.563" x2="59.055" y2="59.563" width="0.254" layer="15"/>
<wire x1="62.23" y1="52.197" x2="62.23" y2="56.7055" width="0.254" layer="1"/>
<wire x1="62.23" y1="56.7055" x2="63.754" y2="58.2295" width="0.254" layer="1"/>
<via x="63.754" y="58.2295" extent="1-16" drill="0.5"/>
<wire x1="63.754" y1="58.2295" x2="63.5635" y2="58.2295" width="0.254" layer="15"/>
<wire x1="63.5635" y1="58.2295" x2="62.23" y2="59.563" width="0.254" layer="15"/>
</signal>
<signal name="N$32">
<contactref element="R41" pad="1"/>
<contactref element="U17" pad="7"/>
<wire x1="38.6" y1="18.3691" x2="38.6" y2="19.489" width="0.254" layer="1"/>
<wire x1="38.6" y1="19.489" x2="39.624" y2="20.513" width="0.254" layer="1"/>
</signal>
<signal name="N$34">
<contactref element="R39" pad="1"/>
<contactref element="U17" pad="9"/>
<wire x1="37.6" y1="18.3691" x2="37.6" y2="19.616" width="0.254" layer="1"/>
<wire x1="37.6" y1="19.616" x2="36.703" y2="20.513" width="0.254" layer="1"/>
</signal>
<signal name="N$37">
<contactref element="R38" pad="2"/>
<contactref element="U17" pad="2"/>
<wire x1="37.6" y1="14.1429" x2="37.6" y2="13.47" width="0.254" layer="1"/>
<wire x1="37.6" y1="13.47" x2="36.83" y2="12.7" width="0.254" layer="1"/>
<wire x1="36.83" y1="12.7" x2="36.83" y2="10.729" width="0.254" layer="1"/>
</signal>
<signal name="N$38">
<contactref element="R40" pad="2"/>
<contactref element="U17" pad="4"/>
<wire x1="38.6" y1="14.1429" x2="38.6" y2="13.47" width="0.254" layer="1"/>
<wire x1="38.6" y1="13.47" x2="39.497" y2="12.573" width="0.254" layer="1"/>
<wire x1="39.497" y1="12.573" x2="39.497" y2="10.729" width="0.254" layer="1"/>
</signal>
<signal name="W">
<contactref element="R38" pad="1"/>
<contactref element="R40" pad="1"/>
<contactref element="R41" pad="2"/>
<contactref element="R39" pad="2"/>
<contactref element="J1" pad="1"/>
<wire x1="36.83" y1="8.829" x2="39.497" y2="8.829" width="0.254" layer="1"/>
<wire x1="39.497" y1="8.829" x2="41.021" y2="8.829" width="0.254" layer="1"/>
<wire x1="39.624" y1="22.413" x2="36.703" y2="22.413" width="0.254" layer="1"/>
<via x="41.021" y="8.829" extent="1-16" drill="0.6"/>
<via x="38.1635" y="22.4765" extent="1-16" drill="0.6"/>
<wire x1="48.961" y1="10.099" x2="50.546" y2="11.684" width="0.254" layer="2"/>
<wire x1="50.546" y1="11.684" x2="56.408" y2="11.684" width="0.254" layer="2"/>
<wire x1="56.408" y1="11.684" x2="57.404" y2="12.68" width="0.254" layer="2"/>
<wire x1="57.404" y1="12.68" x2="57.404" y2="12.7" width="0.254" layer="2"/>
<via x="57.404" y="12.7" extent="1-16" drill="0.5"/>
<wire x1="57.404" y1="12.7" x2="57.424" y2="12.68" width="0.254" layer="1"/>
<wire x1="57.424" y1="12.68" x2="57.611" y2="12.867" width="0.254" layer="1"/>
<wire x1="57.611" y1="12.867" x2="65.938" y2="12.867" width="0.254" layer="1"/>
<wire x1="41.021" y1="8.829" x2="41.021" y2="10.099" width="0.254" layer="2"/>
<wire x1="41.021" y1="10.099" x2="41.021" y2="22.4765" width="0.254" layer="2"/>
<wire x1="41.021" y1="22.4765" x2="38.1635" y2="22.4765" width="0.254" layer="2"/>
<wire x1="39.624" y1="22.413" x2="39.624" y2="22.4765" width="0.254" layer="1"/>
<wire x1="39.624" y1="22.4765" x2="38.1635" y2="22.4765" width="0.254" layer="1"/>
<wire x1="48.961" y1="10.099" x2="41.021" y2="10.099" width="0.254" layer="2"/>
<contactref element="U14" pad="5"/>
<wire x1="38.776" y1="29.9752" x2="38.776" y2="26.457" width="0.254" layer="1"/>
<wire x1="38.776" y1="26.457" x2="38.227" y2="25.908" width="0.254" layer="1"/>
<wire x1="38.227" y1="25.908" x2="38.1635" y2="25.8445" width="0.254" layer="1" curve="90"/>
<wire x1="38.1635" y1="25.8445" x2="38.1635" y2="22.4765" width="0.254" layer="1"/>
</signal>
<signal name="VTIA">
<contactref element="C35" pad="2"/>
<contactref element="U19" pad="4"/>
<contactref element="U10" pad="4"/>
<contactref element="R23" pad="2"/>
<wire x1="49.022" y1="19.872" x2="47.946" y2="19.872" width="0.254" layer="1"/>
<wire x1="46.609" y1="20.701" x2="44.161" y2="20.701" width="0.254" layer="1"/>
<wire x1="44.161" y1="20.701" x2="44.161" y2="19.851" width="0.254" layer="1"/>
<wire x1="46.355" y1="16.19" x2="46.355" y2="18.281" width="0.254" layer="1"/>
<wire x1="46.355" y1="18.281" x2="47.946" y2="19.872" width="0.254" layer="1"/>
<wire x1="46.609" y1="20.701" x2="46.609" y2="21.463" width="0.254" layer="1"/>
<via x="46.609" y="21.463" extent="1-16" drill="0.5"/>
<wire x1="55.245" y1="30.607" x2="55.245" y2="41.275" width="0.254" layer="2"/>
<wire x1="55.245" y1="41.275" x2="56.769" y2="41.275" width="0.254" layer="2"/>
<via x="56.769" y="41.275" extent="1-16" drill="0.5"/>
<wire x1="56.769" y1="41.275" x2="56.769" y2="41.341" width="0.254" layer="1"/>
<wire x1="56.769" y1="41.341" x2="54.61" y2="41.341" width="0.254" layer="1"/>
<wire x1="46.609" y1="20.701" x2="47.117" y2="20.701" width="0.254" layer="1"/>
<wire x1="47.117" y1="20.701" x2="47.946" y2="19.872" width="0.254" layer="1"/>
<wire x1="46.609" y1="21.463" x2="46.736" y2="21.336" width="0.254" layer="2"/>
<wire x1="46.736" y1="21.336" x2="50.8" y2="21.336" width="0.254" layer="2"/>
<wire x1="50.8" y1="21.336" x2="50.8" y2="22.225" width="0.254" layer="2"/>
<wire x1="50.8" y1="22.225" x2="54.483" y2="22.225" width="0.254" layer="2"/>
<wire x1="54.483" y1="22.225" x2="62.103" y2="14.605" width="0.254" layer="2"/>
<wire x1="62.103" y1="14.605" x2="73.152" y2="14.605" width="0.254" layer="2"/>
<wire x1="73.152" y1="14.605" x2="73.152" y2="22.987" width="0.254" layer="2"/>
<wire x1="73.152" y1="22.987" x2="62.865" y2="22.987" width="0.254" layer="2"/>
<wire x1="62.865" y1="22.987" x2="55.245" y2="30.607" width="0.254" layer="2"/>
<contactref element="JP3" pad="4"/>
<wire x1="56.769" y1="41.341" x2="56.962" y2="41.341" width="0.254" layer="1"/>
<wire x1="56.962" y1="41.341" x2="64.516" y2="48.895" width="0.254" layer="1"/>
<wire x1="64.516" y1="48.895" x2="69.342" y2="48.895" width="0.254" layer="1"/>
<wire x1="69.342" y1="48.895" x2="69.4055" y2="48.8315" width="0.254" layer="1"/>
<via x="69.4055" y="48.8315" extent="1-16" drill="0.5"/>
<wire x1="69.4055" y1="48.8315" x2="69.4055" y2="50.4825" width="0.254" layer="16"/>
<wire x1="69.4055" y1="50.4825" x2="71.628" y2="52.705" width="0.254" layer="16"/>
</signal>
<signal name="N$40">
<contactref element="U20" pad="1"/>
<contactref element="R34" pad="2"/>
<contactref element="U20" pad="4"/>
<wire x1="51.526" y1="8.316" x2="51.562" y2="8.915" width="0.254" layer="1"/>
<wire x1="51.562" y1="8.915" x2="51.562" y2="10.099" width="0.254" layer="1"/>
<wire x1="54.138" y1="6.416" x2="52.578" y2="6.416" width="0.254" layer="1"/>
<wire x1="52.578" y1="6.416" x2="52.578" y2="8.316" width="0.254" layer="1"/>
<wire x1="52.578" y1="8.316" x2="51.526" y2="8.316" width="0.254" layer="1"/>
</signal>
<signal name="GUARD_W">
<contactref element="U19" pad="2"/>
<contactref element="R34" pad="1"/>
<contactref element="U19" pad="7"/>
<contactref element="J1" pad="ANCHOR@1"/>
<via x="64.262" y="9.017" extent="1-16" drill="0.5"/>
<via x="69.596" y="12.7" extent="1-16" drill="0.5"/>
<via x="58.42" y="14.605" extent="1-16" drill="0.5"/>
<via x="55.372" y="16.891" extent="1-16" drill="0.5"/>
<via x="48.387" y="11.176" extent="1-16" drill="0.5"/>
<via x="46.355" y="11.176" extent="1-16" drill="0.5"/>
<wire x1="51.562" y1="11.999" x2="51.562" y2="14.672" width="0.254" layer="1"/>
<wire x1="48.387" y1="11.176" x2="49.21" y2="11.999" width="0.254" layer="1"/>
<wire x1="49.21" y1="11.999" x2="51.562" y2="11.999" width="0.254" layer="1"/>
<polygon width="0.254" layer="1" thermals="no">
<vertex x="73.66" y="13.97"/>
<vertex x="73.66" y="7.112"/>
<vertex x="35.052" y="7.112"/>
<vertex x="35.052" y="24.511"/>
<vertex x="37.465" y="24.511"/>
<vertex x="37.465" y="31.623"/>
<vertex x="39.8272" y="31.5976"/>
<vertex x="39.7764" y="28.3972"/>
<vertex x="40.6908" y="28.3972"/>
<vertex x="40.64" y="24.511"/>
<vertex x="41.783" y="23.368"/>
<vertex x="41.783" y="17.78"/>
<vertex x="47.752" y="17.78"/>
<vertex x="47.752" y="13.081"/>
<vertex x="51.308" y="13.081"/>
<vertex x="51.308" y="21.59"/>
<vertex x="54.356" y="21.59"/>
<vertex x="61.976" y="13.97"/>
</polygon>
<polygon width="0.254" layer="16" thermals="no">
<vertex x="37.465" y="31.623"/>
<vertex x="40.64" y="31.623"/>
<vertex x="40.64" y="24.511"/>
<vertex x="41.783" y="23.368"/>
<vertex x="41.783" y="17.78"/>
<vertex x="47.752" y="17.78"/>
<vertex x="47.752" y="13.081"/>
<vertex x="51.308" y="13.081"/>
<vertex x="51.308" y="21.59"/>
<vertex x="54.356" y="21.59"/>
<vertex x="61.976" y="13.97"/>
<vertex x="73.66" y="13.97"/>
<vertex x="73.66" y="7.112"/>
<vertex x="35.052" y="7.112"/>
<vertex x="35.052" y="24.511"/>
<vertex x="37.465" y="24.511"/>
</polygon>
<polygon width="0.254" layer="2" thermals="no">
<vertex x="37.465" y="31.623"/>
<vertex x="39.8272" y="31.5976"/>
<vertex x="39.8018" y="28.3972"/>
<vertex x="40.6908" y="28.3972"/>
<vertex x="40.64" y="24.511"/>
<vertex x="41.783" y="23.368"/>
<vertex x="41.783" y="17.78"/>
<vertex x="47.752" y="17.78"/>
<vertex x="47.752" y="13.081"/>
<vertex x="51.308" y="13.081"/>
<vertex x="51.308" y="21.59"/>
<vertex x="54.356" y="21.59"/>
<vertex x="61.976" y="13.97"/>
<vertex x="73.66" y="13.97"/>
<vertex x="73.66" y="7.112"/>
<vertex x="35.052" y="7.112"/>
<vertex x="35.052" y="24.511"/>
<vertex x="37.465" y="24.511"/>
</polygon>
<polygon width="0.254" layer="15" thermals="no">
<vertex x="37.465" y="31.623"/>
<vertex x="39.8272" y="31.5976"/>
<vertex x="39.7764" y="28.3972"/>
<vertex x="40.6908" y="28.3972"/>
<vertex x="40.64" y="24.511"/>
<vertex x="41.783" y="23.368"/>
<vertex x="41.783" y="17.78"/>
<vertex x="47.752" y="17.78"/>
<vertex x="47.752" y="13.081"/>
<vertex x="51.308" y="13.081"/>
<vertex x="51.308" y="21.59"/>
<vertex x="54.356" y="21.59"/>
<vertex x="61.976" y="13.97"/>
<vertex x="73.66" y="13.97"/>
<vertex x="73.66" y="7.112"/>
<vertex x="35.052" y="7.112"/>
<vertex x="35.052" y="24.511"/>
<vertex x="37.465" y="24.511"/>
</polygon>
<via x="40.259" y="27.178" extent="1-16" drill="0.5"/>
<via x="37.846" y="26.924" extent="1-16" drill="0.5"/>
<via x="38.9255" y="31.6865" extent="1-16" drill="0.5"/>
</signal>
<signal name="N$36">
<contactref element="U17" pad="8"/>
<contactref element="U10" pad="5"/>
<wire x1="44.811" y1="19.851" x2="44.831" y2="19.851" width="0.254" layer="1"/>
<wire x1="38.1" y1="18.3691" x2="38.1" y2="17.399" width="0.254" layer="1"/>
<wire x1="38.1" y1="17.399" x2="39.624" y2="17.399" width="0.254" layer="1"/>
<wire x1="39.624" y1="17.399" x2="39.624" y2="17.907" width="0.254" layer="1"/>
<wire x1="39.624" y1="17.907" x2="42.6085" y2="17.907" width="0.254" layer="1"/>
<wire x1="42.6085" y1="17.907" x2="42.6085" y2="18.923" width="0.254" layer="1"/>
<wire x1="42.6085" y1="18.923" x2="44.811" y2="18.923" width="0.254" layer="1"/>
<wire x1="44.811" y1="18.923" x2="44.811" y2="19.851" width="0.254" layer="1"/>
</signal>
<signal name="N$31">
<contactref element="U10" pad="6"/>
<contactref element="U11" pad="4"/>
<wire x1="45.461" y1="19.851" x2="46.062" y2="19.851" width="0.254" layer="1"/>
<via x="46.355" y="19.558" extent="1-16" drill="0.5"/>
<wire x1="46.355" y1="19.558" x2="48.133" y2="21.336" width="0.254" layer="15"/>
<wire x1="48.133" y1="21.336" x2="50.8" y2="21.336" width="0.254" layer="15"/>
<wire x1="50.8" y1="21.336" x2="50.8" y2="22.225" width="0.254" layer="15"/>
<wire x1="50.8" y1="22.225" x2="54.483" y2="22.225" width="0.254" layer="15"/>
<wire x1="54.483" y1="22.225" x2="62.103" y2="14.605" width="0.254" layer="15"/>
<wire x1="62.103" y1="14.605" x2="73.152" y2="14.605" width="0.254" layer="15"/>
<wire x1="73.152" y1="14.605" x2="73.152" y2="42.418" width="0.254" layer="15"/>
<wire x1="73.152" y1="42.418" x2="65.024" y2="50.546" width="0.254" layer="15"/>
<wire x1="57.15" y1="56.134" x2="54.864" y2="56.134" width="0.254" layer="15"/>
<wire x1="54.864" y1="56.134" x2="54.864" y2="58.674" width="0.254" layer="15"/>
<wire x1="54.864" y1="58.674" x2="54.61" y2="58.928" width="0.254" layer="15"/>
<via x="54.61" y="58.928" extent="1-16" drill="0.5"/>
<wire x1="54.61" y1="58.928" x2="54.92" y2="58.618" width="0.254" layer="1"/>
<wire x1="54.92" y1="58.618" x2="54.92" y2="57.2095" width="0.254" layer="1"/>
<wire x1="46.062" y1="19.851" x2="46.355" y2="19.558" width="0.254" layer="1"/>
<wire x1="65.024" y1="50.546" x2="65.024" y2="53.848" width="0.254" layer="15"/>
<wire x1="65.024" y1="53.848" x2="59.436" y2="53.848" width="0.254" layer="15"/>
<wire x1="59.436" y1="53.848" x2="57.15" y2="56.134" width="0.254" layer="15"/>
</signal>
<signal name="TC+">
<contactref element="R25" pad="2"/>
<contactref element="R42" pad="1"/>
<contactref element="J2" pad="1"/>
<wire x1="59.944" y1="30.033" x2="60.259" y2="30.348" width="0.4064" layer="1"/>
<wire x1="60.259" y1="30.348" x2="60.259" y2="33.147" width="0.4064" layer="1"/>
<wire x1="60.259" y1="33.147" x2="60.279" y2="33.167" width="0.4064" layer="1"/>
<wire x1="60.279" y1="33.167" x2="65.811" y2="33.167" width="0.4064" layer="1"/>
</signal>
<signal name="N$5">
<contactref element="U18" pad="7"/>
<contactref element="Q3" pad="1-G"/>
<contactref element="R16" pad="2"/>
<wire x1="28.387" y1="8.933" x2="28.487" y2="8.833" width="0.3048" layer="1"/>
<wire x1="28.487" y1="8.833" x2="28.487" y2="6.604" width="0.3048" layer="1"/>
<wire x1="26.95" y1="19.046" x2="30.357" y2="19.046" width="0.254" layer="1"/>
<wire x1="30.357" y1="19.046" x2="31.242" y2="18.161" width="0.254" layer="1"/>
<wire x1="31.242" y1="18.161" x2="31.242" y2="11.176" width="0.254" layer="1"/>
<wire x1="31.242" y1="11.176" x2="30.099" y2="10.033" width="0.254" layer="1"/>
<wire x1="30.099" y1="10.033" x2="29.487" y2="10.033" width="0.254" layer="1"/>
<wire x1="29.487" y1="10.033" x2="28.387" y2="8.933" width="0.254" layer="1"/>
</signal>
<signal name="N$17">
<contactref element="U18" pad="3"/>
<contactref element="Q4" pad="1-G"/>
<contactref element="R15" pad="2"/>
<wire x1="19.37" y1="8.933" x2="19.47" y2="8.833" width="0.3048" layer="1"/>
<wire x1="19.47" y1="8.833" x2="19.47" y2="6.604" width="0.3048" layer="1"/>
<wire x1="23.85" y1="18.546" x2="24.765" y2="18.546" width="0.254" layer="1"/>
<wire x1="24.765" y1="18.546" x2="24.765" y2="15.748" width="0.254" layer="1"/>
<wire x1="21.209" y1="10.033" x2="20.47" y2="10.033" width="0.254" layer="1"/>
<wire x1="20.47" y1="10.033" x2="19.37" y2="8.933" width="0.254" layer="1"/>
<wire x1="27.276775" y1="15.0432" x2="27.4702" y2="14.849775" width="0.254" layer="1"/>
<wire x1="27.4702" y1="14.849775" x2="27.4702" y2="13.676225" width="0.254" layer="1"/>
<wire x1="27.4702" y1="13.676225" x2="27.064775" y2="13.2708" width="0.254" layer="1"/>
<wire x1="27.064775" y1="13.2708" x2="24.4468" y2="13.2708" width="0.254" layer="1"/>
<wire x1="24.765" y1="15.748" x2="25.4698" y2="15.0432" width="0.254" layer="1"/>
<wire x1="25.4698" y1="15.0432" x2="27.276775" y2="15.0432" width="0.254" layer="1"/>
<wire x1="24.4468" y1="13.2708" x2="21.209" y2="10.033" width="0.254" layer="1"/>
</signal>
<signal name="N$39">
<contactref element="Q3" pad="3-D"/>
<contactref element="LED3" pad="G"/>
<wire x1="29.49" y1="15.963" x2="30.734" y2="15.963" width="0.254" layer="1"/>
<wire x1="30.734" y1="15.963" x2="30.734" y2="12.319" width="0.254" layer="1"/>
<wire x1="30.734" y1="12.319" x2="30.523" y2="12.319" width="0.254" layer="1"/>
<wire x1="30.523" y1="12.319" x2="29.337" y2="11.133" width="0.254" layer="1"/>
</signal>
<signal name="N$41">
<contactref element="Q4" pad="3-D"/>
<contactref element="LED3" pad="B"/>
<wire x1="20.32" y1="11.133" x2="20.32" y2="11.303" width="0.254" layer="1"/>
<wire x1="20.32" y1="11.303" x2="21.463" y2="12.446" width="0.254" layer="1"/>
<via x="21.463" y="12.446" extent="1-16" drill="0.5"/>
<wire x1="21.463" y1="12.446" x2="21.59" y2="12.446" width="0.254" layer="2"/>
<wire x1="21.59" y1="12.446" x2="26.416" y2="17.145" width="0.254" layer="2"/>
<via x="26.416" y="17.145" extent="1-16" drill="0.5"/>
<wire x1="26.416" y1="17.145" x2="26.416" y2="15.989" width="0.254" layer="1"/>
<wire x1="26.416" y1="15.989" x2="26.39" y2="15.963" width="0.254" layer="1"/>
</signal>
<signal name="N$42">
<contactref element="Q5" pad="3-D"/>
<contactref element="LED3" pad="R"/>
<wire x1="29.49" y1="14.263" x2="29.49" y2="13.488" width="0.254" layer="1"/>
<wire x1="29.49" y1="13.488" x2="27.135" y2="11.133" width="0.254" layer="1"/>
<wire x1="27.135" y1="11.133" x2="25.019" y2="11.133" width="0.254" layer="1"/>
</signal>
<signal name="N$43">
<contactref element="Q6" pad="3"/>
<contactref element="R30" pad="2"/>
<wire x1="21.336" y1="16.934" x2="22.264" y2="16.006" width="0.4064" layer="1"/>
<wire x1="22.264" y1="16.006" x2="22.264" y2="14.351" width="0.4064" layer="1"/>
</signal>
<signal name="N$44">
<contactref element="R30" pad="1"/>
<contactref element="LED3" pad="A"/>
<wire x1="23.964" y1="14.351" x2="24.052" y2="14.263" width="0.4064" layer="1"/>
<wire x1="24.052" y1="14.263" x2="26.39" y2="14.263" width="0.4064" layer="1"/>
</signal>
<signal name="AREF">
<contactref element="U4" pad="1"/>
<contactref element="C20" pad="1"/>
<contactref element="C4" pad="1"/>
<wire x1="63.627" y1="83.886" x2="61.468" y2="83.886" width="0.4064" layer="1"/>
<wire x1="61.468" y1="83.886" x2="60.833" y2="83.886" width="0.4064" layer="1"/>
<wire x1="61.281" y1="81.788" x2="61.468" y2="81.975" width="0.4064" layer="1"/>
<wire x1="61.468" y1="81.975" x2="61.468" y2="83.886" width="0.4064" layer="1"/>
<contactref element="U15" pad="3"/>
<contactref element="U20" pad="3"/>
<contactref element="U19" pad="1"/>
<contactref element="C10" pad="2"/>
<contactref element="J2" pad="2"/>
<wire x1="60.259" y1="35.687" x2="60.279" y2="35.667" width="0.4064" layer="1"/>
<wire x1="60.279" y1="35.667" x2="65.811" y2="35.667" width="0.4064" layer="1"/>
<wire x1="68.453" y1="35.667" x2="65.811" y2="35.667" width="0.4064" layer="1"/>
<via x="63.881" y="81.788" extent="1-16" drill="0.5"/>
<wire x1="63.881" y1="81.788" x2="63.881" y2="75.819" width="0.4064" layer="2"/>
<wire x1="72.898" y1="35.687" x2="68.453" y2="35.687" width="0.4064" layer="2"/>
<via x="68.453" y="35.687" extent="1-16" drill="0.5"/>
<wire x1="68.453" y1="35.687" x2="65.811" y2="35.687" width="0.4064" layer="1"/>
<wire x1="65.811" y1="35.687" x2="65.811" y2="35.667" width="0.4064" layer="1"/>
<wire x1="68.453" y1="34.417" x2="68.453" y2="35.687" width="0.254" layer="2"/>
<contactref element="U12" pad="6"/>
<wire x1="63.627" y1="83.886" x2="63.881" y2="83.886" width="0.4064" layer="1"/>
<wire x1="63.881" y1="83.886" x2="63.881" y2="81.788" width="0.4064" layer="1"/>
<wire x1="50.4222" y1="49.698" x2="48.092" y2="49.698" width="0.254" layer="1"/>
<wire x1="48.092" y1="49.698" x2="47.879" y2="49.911" width="0.254" layer="1"/>
<via x="47.879" y="49.911" extent="1-16" drill="0.5"/>
<wire x1="47.879" y1="49.911" x2="48.768" y2="49.911" width="0.254" layer="15"/>
<wire x1="48.768" y1="49.911" x2="53.34" y2="45.339" width="0.254" layer="15"/>
<polygon width="0.254" layer="2" thermals="no">
<vertex x="31.877" y="75.946"/>
<vertex x="73.66" y="76.073"/>
<vertex x="73.66" y="22.86"/>
<vertex x="64.135" y="22.86"/>
<vertex x="55.372" y="31.623"/>
<vertex x="55.372" y="34.798"/>
<vertex x="53.467" y="34.798"/>
<vertex x="51.308" y="36.957"/>
<vertex x="51.308" y="39.243"/>
<vertex x="41.402" y="39.243"/>
<vertex x="41.402" y="33.909"/>
<vertex x="49.403" y="33.909"/>
<vertex x="50.546" y="32.766"/>
<vertex x="50.546" y="29.591"/>
<vertex x="44.831" y="29.591"/>
<vertex x="44.831" y="24.257"/>
<vertex x="54.864" y="24.257"/>
<vertex x="62.865" y="16.256"/>
<vertex x="73.66" y="16.256"/>
<vertex x="73.66" y="14.605"/>
<vertex x="62.103" y="14.605"/>
<vertex x="54.483" y="22.225"/>
<vertex x="50.8" y="22.225"/>
<vertex x="50.8" y="13.716"/>
<vertex x="48.26" y="13.716"/>
<vertex x="48.26" y="18.288"/>
<vertex x="42.291" y="18.288"/>
<vertex x="42.291" y="23.622"/>
<vertex x="41.148" y="24.765"/>
<vertex x="41.1988" y="28.9052"/>
<vertex x="40.2844" y="28.9052"/>
<vertex x="40.2844" y="32.131"/>
<vertex x="36.957" y="32.131"/>
<vertex x="36.957" y="25.019"/>
<vertex x="34.544" y="25.019"/>
<vertex x="34.544" y="6.604"/>
<vertex x="73.66" y="6.604"/>
<vertex x="73.66" y="0"/>
<vertex x="31.877" y="-0.127"/>
</polygon>
<wire x1="54.138" y1="8.316" x2="55.499" y2="8.316" width="0.254" layer="1"/>
<wire x1="55.499" y1="8.316" x2="55.499" y2="8.382" width="0.254" layer="1"/>
<via x="55.499" y="8.382" extent="1-16" drill="0.5"/>
<wire x1="55.499" y1="8.382" x2="56.007" y2="8.382" width="0.254" layer="2"/>
<wire x1="56.007" y1="8.382" x2="56.007" y2="6.223" width="0.254" layer="2"/>
<wire x1="52.832" y1="19.872" x2="54.229" y2="19.872" width="0.254" layer="1"/>
<wire x1="54.229" y1="19.872" x2="54.229" y2="19.685" width="0.254" layer="1"/>
<via x="54.229" y="19.685" extent="1-16" drill="0.5"/>
<via x="54.229" y="10.795" extent="1-16" drill="0.5"/>
<wire x1="54.229" y1="10.795" x2="54.138" y2="10.795" width="0.254" layer="1"/>
<wire x1="54.138" y1="10.795" x2="54.138" y2="8.316" width="0.254" layer="1"/>
<via x="48.895" y="29.972" extent="1-16" drill="0.5"/>
<wire x1="46.8662" y1="30.368" x2="48.895" y2="30.368" width="0.254" layer="1"/>
<wire x1="48.895" y1="30.368" x2="48.895" y2="29.972" width="0.254" layer="1"/>
<wire x1="54.229" y1="19.685" x2="54.229" y2="16.256" width="0.254" layer="1"/>
<via x="54.229" y="16.256" extent="1-16" drill="0.5"/>
<wire x1="54.229" y1="16.256" x2="54.229" y2="10.795" width="0.254" layer="16"/>
<contactref element="JP3" pad="2"/>
</signal>
<signal name="SCK">
<contactref element="A1" pad="5"/>
<contactref element="U12" pad="1"/>
<contactref element="U13" pad="8"/>
<wire x1="51.181" y1="64.774" x2="51.181" y2="63.119" width="0.254" layer="1"/>
<via x="51.181" y="63.119" extent="1-16" drill="0.5"/>
<wire x1="51.181" y1="63.119" x2="51.181" y2="54.737" width="0.254" layer="16"/>
<via x="51.181" y="54.737" extent="1-16" drill="0.5"/>
<wire x1="51.181" y1="54.737" x2="50.4222" y2="54.737" width="0.254" layer="1"/>
<wire x1="35.22" y1="71.531" x2="35.22" y2="74.168" width="0.254" layer="1"/>
<wire x1="35.22" y1="74.168" x2="43.688" y2="74.168" width="0.254" layer="1"/>
<wire x1="43.688" y1="74.168" x2="46.482" y2="74.168" width="0.254" layer="1"/>
<wire x1="46.482" y1="74.168" x2="46.482" y2="67.818" width="0.254" layer="1"/>
<wire x1="46.482" y1="67.818" x2="49.911" y2="67.818" width="0.254" layer="1"/>
<wire x1="49.911" y1="67.818" x2="49.911" y2="64.774" width="0.254" layer="1"/>
<wire x1="49.911" y1="64.774" x2="51.181" y2="64.774" width="0.254" layer="1"/>
<via x="9.596" y="12.7" extent="1-16" drill="0.5"/>
<wire x1="9.596" y1="12.7" x2="0.508" y2="12.7" width="0.3048" layer="16"/>
<wire x1="0.508" y1="12.7" x2="0.508" y2="84.074" width="0.3048" layer="16"/>
<wire x1="0.508" y1="84.074" x2="3.302" y2="84.074" width="0.3048" layer="16"/>
<wire x1="3.302" y1="84.074" x2="4.826" y2="85.598" width="0.3048" layer="16"/>
<wire x1="4.826" y1="85.598" x2="4.826" y2="88.392" width="0.3048" layer="16"/>
<wire x1="4.826" y1="88.392" x2="43.561" y2="88.392" width="0.3048" layer="16"/>
<wire x1="43.561" y1="88.392" x2="43.561" y2="78.613" width="0.3048" layer="16"/>
<via x="43.561" y="78.613" extent="1-16" drill="0.5"/>
<wire x1="43.561" y1="78.613" x2="43.561" y2="74.295" width="0.3048" layer="1"/>
<wire x1="43.561" y1="74.295" x2="43.688" y2="74.168" width="0.3048" layer="1"/>
<wire x1="50.4222" y1="54.737" x2="50.4222" y2="52.948" width="0.254" layer="1"/>
<wire x1="9.596" y1="12.7" x2="9.596" y2="10.28" width="0.4064" layer="1"/>
</signal>
<signal name="RCK/!CS">
<contactref element="A1" pad="10"/>
<contactref element="R4" pad="1"/>
<wire x1="13.4645" y1="27.813" x2="13.4645" y2="25.28" width="0.4064" layer="1"/>
<wire x1="13.4645" y1="25.28" x2="13.596" y2="25.28" width="0.4064" layer="1"/>
<contactref element="U7" pad="1"/>
<contactref element="U5" pad="12"/>
<contactref element="U6" pad="12"/>
<wire x1="19.1167" y1="25.6615" x2="19.1167" y2="25.654" width="0.3048" layer="1"/>
<wire x1="19.1167" y1="25.654" x2="21.463" y2="25.654" width="0.3048" layer="1"/>
<wire x1="21.463" y1="25.654" x2="21.463" y2="33.091" width="0.3048" layer="1"/>
<wire x1="21.463" y1="33.091" x2="23.5617" y2="33.091" width="0.3048" layer="1"/>
<wire x1="13.596" y1="25.28" x2="13.596" y2="22.479" width="0.254" layer="1"/>
<wire x1="13.596" y1="22.479" x2="16.764" y2="22.479" width="0.254" layer="1"/>
<wire x1="16.764" y1="22.479" x2="16.764" y2="25.6615" width="0.254" layer="1"/>
<wire x1="16.764" y1="25.6615" x2="19.1167" y2="25.6615" width="0.254" layer="1"/>
<wire x1="23.034" y1="50.153" x2="22.4155" y2="50.153" width="0.254" layer="1"/>
<wire x1="22.4155" y1="50.153" x2="22.4155" y2="50.9905" width="0.254" layer="1"/>
<via x="22.4155" y="50.9905" extent="1-16" drill="0.5"/>
<wire x1="22.4155" y1="50.9905" x2="21.59" y2="50.9905" width="0.254" layer="2"/>
<wire x1="21.59" y1="50.9905" x2="21.59" y2="38.354" width="0.254" layer="2"/>
<wire x1="21.59" y1="38.354" x2="22.733" y2="38.354" width="0.254" layer="2"/>
<via x="22.733" y="38.354" extent="1-16" drill="0.5"/>
<wire x1="22.733" y1="38.354" x2="22.733" y2="35.687" width="0.254" layer="1"/>
<wire x1="22.733" y1="35.687" x2="25.019" y2="35.687" width="0.254" layer="1"/>
<wire x1="25.019" y1="35.687" x2="25.019" y2="33.091" width="0.254" layer="1"/>
<wire x1="25.019" y1="33.091" x2="23.5617" y2="33.091" width="0.254" layer="1"/>
</signal>
<signal name="VCC">
<contactref element="C18" pad="1"/>
<contactref element="C1" pad="1"/>
<contactref element="U3" pad="1"/>
<contactref element="C36" pad="+"/>
<contactref element="FB1" pad="1"/>
<wire x1="37.553" y1="86.487" x2="37.626" y2="86.56" width="0.4064" layer="1"/>
<wire x1="37.626" y1="86.56" x2="41.021" y2="86.56" width="0.4064" layer="1"/>
<wire x1="41.021" y1="86.56" x2="41.094" y2="86.487" width="0.4064" layer="1"/>
<wire x1="41.094" y1="86.487" x2="47.945" y2="86.487" width="0.4064" layer="1"/>
<wire x1="47.945" y1="86.487" x2="47.945" y2="83.82" width="0.4064" layer="1"/>
<wire x1="47.945" y1="83.82" x2="47.922" y2="83.797" width="0.4064" layer="1"/>
<wire x1="47.922" y1="83.797" x2="47.922" y2="81.849" width="0.4064" layer="1"/>
<contactref element="U16" pad="8"/>
<contactref element="C7" pad="1"/>
<via x="46.355" y="56.261" extent="1-16" drill="0.5"/>
<wire x1="46.167" y1="57.785" x2="45.409" y2="57.785" width="0.254" layer="1"/>
<wire x1="45.409" y1="57.785" x2="44.155" y2="58.912" width="0.254" layer="1"/>
<wire x1="46.355" y1="56.261" x2="46.167" y2="56.261" width="0.254" layer="1"/>
<wire x1="46.167" y1="56.261" x2="46.167" y2="57.785" width="0.254" layer="1"/>
<contactref element="U15" pad="4"/>
<contactref element="C13" pad="1"/>
<contactref element="U14" pad="2"/>
<contactref element="U14" pad="23"/>
<contactref element="C14" pad="1"/>
<contactref element="U19" pad="6"/>
<contactref element="C15" pad="1"/>
<contactref element="U20" pad="5"/>
<via x="49.53" y="4.699" extent="1-16" drill="0.5"/>
<wire x1="49.53" y1="4.699" x2="52.009" y2="4.699" width="0.3048" layer="1"/>
<wire x1="51.526" y1="6.416" x2="51.526" y2="4.699" width="0.3048" layer="1"/>
<wire x1="51.526" y1="4.699" x2="52.009" y2="4.699" width="0.3048" layer="1"/>
<via x="36.83" y="37.211" extent="1-16" drill="0.5"/>
<wire x1="36.826" y1="35.8108" x2="36.83" y2="35.8108" width="0.254" layer="1"/>
<wire x1="36.83" y1="35.8108" x2="36.83" y2="37.211" width="0.254" layer="1"/>
<via x="35.306" y="31.115" extent="1-16" drill="0.5"/>
<wire x1="36.826" y1="29.9752" x2="36.826" y2="31.115" width="0.254" layer="1"/>
<wire x1="36.826" y1="31.115" x2="35.306" y2="31.115" width="0.254" layer="1"/>
<polygon width="0.254" layer="15" thermals="no">
<vertex x="31.877" y="76.073"/>
<vertex x="73.66" y="76.073"/>
<vertex x="73.66" y="22.86"/>
<vertex x="64.135" y="22.86"/>
<vertex x="55.372" y="31.623"/>
<vertex x="55.372" y="34.798"/>
<vertex x="53.467" y="34.798"/>
<vertex x="51.308" y="36.957"/>
<vertex x="51.308" y="39.243"/>
<vertex x="41.402" y="39.243"/>
<vertex x="41.402" y="33.909"/>
<vertex x="49.403" y="33.909"/>
<vertex x="50.546" y="32.766"/>
<vertex x="50.546" y="29.591"/>
<vertex x="44.831" y="29.591"/>
<vertex x="44.831" y="24.257"/>
<vertex x="54.864" y="24.257"/>
<vertex x="62.865" y="16.256"/>
<vertex x="73.66" y="16.256"/>
<vertex x="73.66" y="14.605"/>
<vertex x="62.103" y="14.605"/>
<vertex x="54.483" y="22.225"/>
<vertex x="50.8" y="22.225"/>
<vertex x="50.8" y="13.589"/>
<vertex x="48.26" y="13.589"/>
<vertex x="48.26" y="18.288"/>
<vertex x="42.291" y="18.288"/>
<vertex x="42.291" y="23.622"/>
<vertex x="41.148" y="24.765"/>
<vertex x="41.1988" y="28.9052"/>
<vertex x="40.2844" y="28.9052"/>
<vertex x="40.2844" y="32.131"/>
<vertex x="36.957" y="32.131"/>
<vertex x="36.957" y="25.019"/>
<vertex x="34.544" y="25.019"/>
<vertex x="34.544" y="6.604"/>
<vertex x="73.66" y="6.604"/>
<vertex x="73.66" y="0"/>
<vertex x="31.877" y="0"/>
</polygon>
<via x="49.911" y="33.02" extent="1-16" drill="0.5"/>
<wire x1="49.911" y1="33.02" x2="48.321" y2="33.02" width="0.254" layer="1"/>
<wire x1="48.321" y1="33.02" x2="48.321" y2="33.528" width="0.254" layer="1"/>
<via x="44.704" y="29.21" extent="1-16" drill="0.5"/>
<wire x1="46.8662" y1="29.718" x2="44.704" y2="29.718" width="0.254" layer="1"/>
<via x="50.165" y="16.764" extent="1-16" drill="0.5"/>
<wire x1="50.165" y1="16.764" x2="50.292" y2="16.764" width="0.254" layer="1"/>
<wire x1="50.292" y1="16.764" x2="50.292" y2="14.672" width="0.254" layer="1"/>
<via x="48.133" y="22.225" extent="1-16" drill="0.5"/>
<wire x1="48.133" y1="22.225" x2="49.591" y2="22.225" width="0.254" layer="1"/>
<wire x1="49.591" y1="22.225" x2="49.657" y2="22.164" width="0.254" layer="1"/>
<wire x1="47.922" y1="81.849" x2="47.348" y2="82.423" width="0.4064" layer="1"/>
<wire x1="47.348" y1="82.423" x2="44.831" y2="82.423" width="0.4064" layer="1"/>
<via x="44.831" y="82.423" extent="1-16" drill="0.5"/>
<wire x1="44.831" y1="82.423" x2="44.45" y2="82.042" width="0.4064" layer="15"/>
<wire x1="44.45" y1="82.042" x2="44.45" y2="75.565" width="0.4064" layer="15"/>
<wire x1="44.704" y1="29.21" x2="41.148" y2="29.21" width="0.254" layer="16"/>
<wire x1="41.148" y1="29.21" x2="41.148" y2="31.369" width="0.254" layer="16"/>
<wire x1="41.148" y1="31.369" x2="39.751" y2="31.369" width="0.254" layer="16"/>
<wire x1="39.751" y1="31.369" x2="39.751" y2="30.861" width="0.254" layer="16"/>
<wire x1="39.751" y1="30.861" x2="35.306" y2="30.861" width="0.254" layer="16"/>
<wire x1="35.306" y1="30.861" x2="35.306" y2="31.115" width="0.254" layer="16"/>
<via x="35.814" y="60.833" extent="1-16" drill="0.5"/>
<via x="35.814" y="57.531" extent="1-16" drill="0.5"/>
<wire x1="35.814" y1="60.833" x2="35.814" y2="57.531" width="0.254" layer="2"/>
<wire x1="44.704" y1="29.718" x2="44.704" y2="29.21" width="0.254" layer="1"/>
<via x="34.2265" y="11.4935" extent="1-16" drill="0.5"/>
<wire x1="34.2265" y1="15.875" x2="34.2265" y2="11.4935" width="0.254" layer="1"/>
<polygon width="0.254" layer="2" thermals="no">
<vertex x="36.957" y="88.9"/>
<vertex x="73.66" y="88.9"/>
<vertex x="73.66" y="76.708"/>
<vertex x="36.957" y="76.708"/>
</polygon>
<contactref element="U17" pad="6"/>
<contactref element="U10" pad="2"/>
<contactref element="U9" pad="2"/>
<via x="57.404" y="6.0325" extent="1-16" drill="0.5"/>
<wire x1="57.424" y1="9.437" x2="57.424" y2="6.0525" width="0.254" layer="1"/>
<wire x1="57.424" y1="6.0525" x2="57.404" y2="6.0325" width="0.254" layer="1"/>
<wire x1="44.811" y1="21.551" x2="44.811" y2="22.4355" width="0.254" layer="1"/>
<via x="43.434" y="23.0505" extent="1-16" drill="0.5"/>
<wire x1="44.196" y1="23.0505" x2="43.434" y2="23.0505" width="0.254" layer="1"/>
<wire x1="44.811" y1="22.4355" x2="44.196" y2="23.0505" width="0.254" layer="1"/>
<via x="40.005" y="18.9865" extent="1-16" drill="0.5"/>
<wire x1="39.1" y1="18.3691" x2="39.7174" y2="18.9865" width="0.254" layer="1"/>
<wire x1="39.7174" y1="18.9865" x2="40.005" y2="18.9865" width="0.254" layer="1"/>
<via x="34.2265" y="15.875" extent="1-16" drill="0.35"/>
<wire x1="34.2265" y1="15.875" x2="34.7766" y2="16.4251" width="0.254" layer="15"/>
<wire x1="34.7766" y1="16.4251" x2="34.7766" y2="16.8345" width="0.254" layer="15"/>
<wire x1="34.7766" y1="16.8345" x2="36.9286" y2="18.9865" width="0.254" layer="15"/>
<wire x1="36.9286" y1="18.9865" x2="40.005" y2="18.9865" width="0.254" layer="15"/>
</signal>
<signal name="N$16">
<contactref element="S2" pad="K1"/>
<contactref element="R22" pad="1"/>
<contactref element="S2" pad="K2"/>
<wire x1="1.8645" y1="35.56" x2="7.9145" y2="35.56" width="0.4064" layer="1"/>
<wire x1="7.9145" y1="35.56" x2="10.033" y2="35.56" width="0.4064" layer="1"/>
<wire x1="10.033" y1="35.56" x2="10.033" y2="35.367" width="0.4064" layer="1"/>
</signal>
<signal name="N$2">
<contactref element="U15" pad="13"/>
<contactref element="U14" pad="12"/>
<wire x1="43.326" y1="30.988" x2="43.326" y2="29.9752" width="0.254" layer="1"/>
<wire x1="43.326" y1="30.988" x2="44.069" y2="30.988" width="0.254" layer="1"/>
<via x="44.069" y="30.988" extent="1-16" drill="0.5"/>
<wire x1="44.069" y1="30.988" x2="49.149" y2="30.988" width="0.254" layer="15"/>
<wire x1="49.149" y1="30.988" x2="49.784" y2="31.623" width="0.254" layer="15"/>
<via x="49.784" y="31.623" extent="1-16" drill="0.5"/>
<wire x1="49.784" y1="31.623" x2="51.054" y2="31.623" width="0.254" layer="1"/>
<wire x1="51.054" y1="31.623" x2="51.659" y2="31.018" width="0.254" layer="1"/>
<wire x1="51.659" y1="31.018" x2="52.7018" y2="31.018" width="0.254" layer="1"/>
<contactref element="U14" pad="10"/>
<wire x1="42.026" y1="29.9752" x2="42.026" y2="30.988" width="0.254" layer="1"/>
<wire x1="42.026" y1="30.988" x2="43.326" y2="30.988" width="0.254" layer="1"/>
</signal>
<signal name="N$24">
<contactref element="U14" pad="15"/>
<contactref element="U15" pad="14"/>
<contactref element="U14" pad="14"/>
<wire x1="42.676" y1="35.8108" x2="42.026" y2="35.8108" width="0.254" layer="1"/>
<wire x1="52.7018" y1="31.668" x2="51.771" y2="31.668" width="0.254" layer="1"/>
<wire x1="51.771" y1="31.668" x2="51.181" y2="32.258" width="0.254" layer="1"/>
<wire x1="51.181" y1="32.258" x2="51.054" y2="32.258" width="0.254" layer="1"/>
<wire x1="51.054" y1="32.258" x2="51.054" y2="33.147" width="0.254" layer="1"/>
<wire x1="51.054" y1="33.147" x2="49.53" y2="34.671" width="0.254" layer="1"/>
<wire x1="42.672" y1="34.671" x2="49.53" y2="34.671" width="0.254" layer="1"/>
<wire x1="42.672" y1="34.671" x2="42.672" y2="35.8068" width="0.254" layer="1"/>
<wire x1="42.672" y1="35.8068" x2="42.676" y2="35.8108" width="0.254" layer="1"/>
<contactref element="U14" pad="9"/>
<wire x1="41.376" y1="29.9752" x2="41.376" y2="31.5214" width="0.254" layer="1"/>
<wire x1="41.376" y1="31.5214" x2="41.3766" y2="31.5214" width="0.254" layer="1"/>
<wire x1="41.376" y1="31.5214" x2="41.376" y2="31.8633" width="0.254" layer="1"/>
<wire x1="41.376" y1="31.8633" x2="41.7616" y2="31.8633" width="0.254" layer="1"/>
<via x="41.7616" y="31.8633" extent="1-16" drill="0.5"/>
<wire x1="41.7616" y1="31.8633" x2="42.3672" y2="31.8633" width="0.254" layer="2"/>
<wire x1="42.3672" y1="31.8633" x2="42.3672" y2="37.7444" width="0.254" layer="2"/>
<wire x1="42.3672" y1="37.7444" x2="42.3672" y2="37.7698" width="0.254" layer="2"/>
<wire x1="42.3672" y1="37.7698" x2="42.3672" y2="37.7444" width="0.254" layer="2"/>
<via x="42.3672" y="37.7444" extent="1-16" drill="0.5"/>
<wire x1="42.026" y1="35.8108" x2="42.3672" y2="35.8108" width="0.254" layer="1"/>
<wire x1="42.3672" y1="35.8108" x2="42.3672" y2="37.7444" width="0.254" layer="1"/>
</signal>
<signal name="N$45">
<contactref element="R35" pad="2"/>
<contactref element="U14" pad="20"/>
<wire x1="38.3961" y1="37.272925" x2="38.776" y2="36.893025" width="0.254" layer="1"/>
<wire x1="38.3961" y1="46.9711" x2="38.3961" y2="37.272925" width="0.254" layer="1"/>
<wire x1="38.776" y1="36.893025" x2="38.776" y2="35.8108" width="0.254" layer="1"/>
<wire x1="42.291" y1="50.866" x2="40.8922" y2="49.4672" width="0.254" layer="1"/>
<wire x1="40.8922" y1="49.4672" x2="39.919225" y2="49.4672" width="0.254" layer="1"/>
<wire x1="39.919225" y1="49.4672" x2="39.7258" y2="49.273775" width="0.254" layer="1"/>
<wire x1="39.7258" y1="49.273775" x2="39.7258" y2="48.3008" width="0.254" layer="1"/>
<wire x1="39.7258" y1="48.3008" x2="38.3961" y2="46.9711" width="0.254" layer="1"/>
</signal>
<signal name="N$6">
<contactref element="U14" pad="6"/>
<contactref element="U9" pad="5"/>
<wire x1="57.424" y1="11.137" x2="57.424" y2="11.577" width="0.254" layer="1"/>
<wire x1="57.424" y1="11.577" x2="57.785" y2="11.938" width="0.254" layer="1"/>
<wire x1="57.785" y1="11.938" x2="59.182" y2="11.938" width="0.254" layer="1"/>
<via x="59.182" y="11.938" extent="1-16" drill="0.5"/>
<wire x1="59.182" y1="11.938" x2="57.785" y2="11.938" width="0.254" layer="15"/>
<wire x1="57.785" y1="11.938" x2="57.531" y2="11.684" width="0.254" layer="15"/>
<wire x1="57.531" y1="11.684" x2="50.673" y2="11.684" width="0.254" layer="15"/>
<wire x1="50.673" y1="11.684" x2="49.022" y2="10.033" width="0.254" layer="15"/>
<wire x1="49.022" y1="10.033" x2="41.021" y2="10.033" width="0.254" layer="15"/>
<wire x1="41.021" y1="10.033" x2="41.021" y2="23.241" width="0.254" layer="15"/>
<wire x1="41.021" y1="23.241" x2="39.497" y2="24.765" width="0.254" layer="15"/>
<via x="39.497" y="24.765" extent="1-16" drill="0.5"/>
<wire x1="39.497" y1="24.765" x2="39.426" y2="24.836" width="0.254" layer="1"/>
<wire x1="39.426" y1="24.836" x2="39.426" y2="29.9752" width="0.254" layer="1"/>
</signal>
<signal name="N$14">
<contactref element="R37" pad="2"/>
<contactref element="C12" pad="1"/>
<wire x1="44.704" y1="49.088" x2="43.307" y2="49.088" width="0.254" layer="1"/>
<wire x1="43.307" y1="49.088" x2="42.606" y2="48.387" width="0.254" layer="1"/>
</signal>
<signal name="N$27">
<contactref element="C12" pad="2"/>
<contactref element="U14" pad="17"/>
<wire x1="40.706" y1="48.387" x2="40.45858125" y2="48.387" width="0.254" layer="1"/>
<wire x1="40.45858125" y1="48.387" x2="38.8533" y2="46.78171875" width="0.254" layer="1"/>
<wire x1="38.8533" y1="46.78171875" x2="38.8533" y2="42.9631" width="0.254" layer="1"/>
<wire x1="38.8533" y1="42.9631" x2="40.5772" y2="41.2392" width="0.254" layer="1"/>
<wire x1="40.5772" y1="41.2392" x2="40.5772" y2="36.7023" width="0.254" layer="1"/>
<wire x1="40.726" y1="36.5535" x2="40.726" y2="35.8108" width="0.254" layer="1"/>
<wire x1="40.5772" y1="36.7023" x2="40.726" y2="36.5535" width="0.254" layer="1"/>
</signal>
<signal name="N$49">
<contactref element="SJ1" pad="2"/>
<contactref element="D1" pad="A"/>
<contactref element="R10" pad="2"/>
<contactref element="Q7" pad="2"/>
<wire x1="21.68611875" y1="67.1449" x2="21.9837" y2="67.44248125" width="0.6096" layer="1"/>
<wire x1="21.9837" y1="67.44248125" x2="21.9837" y2="68.0847" width="0.6096" layer="1"/>
<wire x1="21.9837" y1="68.0847" x2="23.8125" y2="69.9135" width="0.6096" layer="1"/>
<wire x1="23.8125" y1="69.9135" x2="23.8125" y2="70.442" width="0.6096" layer="1"/>
<wire x1="24.196" y1="70.442" x2="23.8125" y2="70.442" width="0.6096" layer="1"/>
<wire x1="24.13" y1="72.683" x2="24.13" y2="70.442" width="0.6096" layer="1"/>
<wire x1="24.13" y1="70.442" x2="24.196" y2="70.442" width="0.6096" layer="1"/>
<wire x1="18.547" y1="85.344" x2="19.944" y2="83.947" width="0.3048" layer="1"/>
<wire x1="19.944" y1="83.947" x2="20.955" y2="83.947" width="0.3048" layer="1"/>
<wire x1="20.955" y1="83.947" x2="20.955" y2="83.82" width="0.3048" layer="1"/>
<via x="20.955" y="83.82" extent="1-16" drill="0.5"/>
<wire x1="20.955" y1="83.82" x2="22.3052" y2="82.4698" width="0.3048" layer="2"/>
<wire x1="22.3052" y1="82.4698" x2="22.3052" y2="81.07198125" width="0.3048" layer="2"/>
<wire x1="23.876" y1="79.50118125" x2="23.876" y2="76.0095" width="0.3048" layer="2"/>
<wire x1="22.3052" y1="81.07198125" x2="23.876" y2="79.50118125" width="0.3048" layer="2"/>
<via x="23.876" y="76.0095" extent="1-16" drill="0.5"/>
<wire x1="23.23270625" y1="75.3886" x2="23.0244" y2="75.18029375" width="0.3048" layer="1"/>
<wire x1="23.0244" y1="75.18029375" x2="23.0244" y2="73.58570625" width="0.3048" layer="1"/>
<wire x1="23.0244" y1="73.58570625" x2="23.23270625" y2="73.3774" width="0.3048" layer="1"/>
<wire x1="23.23270625" y1="73.3774" x2="23.4356" y2="73.3774" width="0.3048" layer="1"/>
<wire x1="23.4356" y1="73.3774" x2="24.13" y2="72.683" width="0.3048" layer="1"/>
<wire x1="23.876" y1="76.0095" x2="23.2551" y2="75.3886" width="0.3048" layer="1"/>
<wire x1="23.2551" y1="75.3886" x2="23.23270625" y2="75.3886" width="0.3048" layer="1"/>
<wire x1="16.5735" y1="68.7705" x2="16.5735" y2="67.183" width="0.6096" layer="1"/>
<wire x1="16.5735" y1="67.183" x2="16.6116" y2="67.1449" width="0.6096" layer="1"/>
<wire x1="16.6116" y1="67.1449" x2="21.68611875" y2="67.1449" width="0.6096" layer="1"/>
</signal>
<signal name="N$48">
<contactref element="X1" pad="1"/>
<contactref element="U11" pad="8"/>
<wire x1="64.1645" y1="63.1215" x2="58.2525" y2="57.2095" width="0.3048" layer="1"/>
<wire x1="58.2525" y1="57.2095" x2="57.52" y2="57.2095" width="0.3048" layer="1"/>
</signal>
<signal name="N$46">
<contactref element="FB5" pad="2"/>
<contactref element="U2" pad="3"/>
<contactref element="C16" pad="1"/>
<wire x1="7.925" y1="73.431" x2="9.144" y2="74.65" width="0.8128" layer="1"/>
<wire x1="9.144" y1="74.65" x2="9.144" y2="74.969" width="0.8128" layer="1"/>
<wire x1="9.144" y1="74.969" x2="9.3075" y2="74.8055" width="0.8128" layer="1"/>
<wire x1="9.3075" y1="74.8055" x2="11.1125" y2="74.8055" width="0.8128" layer="1"/>
</signal>
<signal name="VNA">
<contactref element="Q8" pad="3"/>
<contactref element="U11" pad="9"/>
<contactref element="X1" pad="4"/>
<contactref element="C37" pad="1"/>
<wire x1="66.972" y1="66.8274" x2="64.0944" y2="66.8274" width="0.3048" layer="1"/>
<wire x1="64.0944" y1="66.8274" x2="64.0715" y2="66.8045" width="0.3048" layer="1"/>
<wire x1="64.0715" y1="66.8045" x2="64.0715" y2="65.1145" width="0.3048" layer="1"/>
<wire x1="64.0715" y1="65.1145" x2="64.1645" y2="65.0215" width="0.3048" layer="1"/>
<wire x1="64.1645" y1="65.0215" x2="59.18031875" y2="65.0215" width="0.3048" layer="1"/>
<wire x1="59.18031875" y1="65.0215" x2="59.00901875" y2="64.8502" width="0.3048" layer="1"/>
<wire x1="57.6597" y1="64.8502" x2="57.52" y2="64.7105" width="0.3048" layer="1"/>
<wire x1="59.00901875" y1="64.8502" x2="57.6597" y2="64.8502" width="0.3048" layer="1"/>
</signal>
</signals>
<errors>
<approved hash="2,20,a3ecb58a06d4e223"/>
<approved hash="3,1,1ba8f490748e9bb6"/>
<approved hash="3,1,6563a901a9006562"/>
<approved hash="3,1,21696d0b6d0a2168"/>
<approved hash="3,1,e15f21bd21bbe159"/>
<approved hash="3,1,63ed8cd50ccbe3f3"/>
<approved hash="3,1,505892ba92b9505b"/>
<approved hash="3,1,b657f4b5f4b4b656"/>
<approved hash="3,1,725db0bfb0be725c"/>
<approved hash="3,1,d66b1c091c07d665"/>
<approved hash="3,1,47648b068b054767"/>
<approved hash="3,1,f4663a043a02f460"/>
<approved hash="3,1,c75a03b803b6c754"/>
<approved hash="3,1,619c8e440e5ae182"/>
<approved hash="3,1,667e8b260b38e660"/>
<approved hash="3,1,68cf89b709a9e8d1"/>
<approved hash="3,1,99dcb8a438a719df"/>
<approved hash="3,1,976dba353a36176e"/>
<approved hash="3,1,92febdc63dc512fd"/>
<approved hash="3,1,908fbf573f54108c"/>
<approved hash="3,1,1e39f2e172ff9e27"/>
<approved hash="3,1,008af172716c8094"/>
<approved hash="3,1,031befc36fdd8305"/>
<approved hash="3,1,f208ded05ed3720b"/>
<approved hash="3,1,f199c0614062719a"/>
<approved hash="3,1,ef2ac3f243f16f29"/>
<approved hash="3,1,eabbc58345806ab8"/>
<approved hash="5,1,bb35aadf897b0a29"/>
<approved hash="5,1,d425893d2aaa5b48"/>
<approved hash="5,1,d1da89312aaa5ebb"/>
<approved hash="5,1,9ccdaadf896b2dc1"/>
<approved hash="5,1,a9a0845ebe8cf3e6"/>
<approved hash="5,1,f623dbdeba8cf7e5"/>
<approved hash="5,1,00f3dcb59e14827d"/>
<approved hash="5,1,d477083596148a79"/>
<approved hash="5,1,9d3db0dea68cebfb"/>
<approved hash="5,1,32296631eeaa5e48"/>
<approved hash="5,1,04accdbaa60f9729"/>
<approved hash="5,1,bef2a0b29a8cc0b8"/>
<approved hash="5,1,8a6f9432828cd8a5"/>
<approved hash="19,1,d700b4ef02284385"/>
<approved hash="5,1,d6b4893d2aaa59d9"/>
<approved hash="5,1,adb564baa60f9730"/>
<approved hash="5,1,7931b03aae0f9f34"/>
<approved hash="5,1,a9ea75b59e148264"/>
<approved hash="5,1,e171ff329e8cc4bb"/>
<approved hash="5,1,3547663deeaa592a"/>
<approved hash="5,1,37d6663deeaa5bbb"/>
</errors>
</board>
</drawing>
<compatibility>
<note version="6.3" minversion="6.2.2" severity="warning">
Since Version 6.2.2 text objects can contain more than one line,
which will not be processed correctly with this version.
</note>
<note version="8.2" severity="warning">
Since Version 8.2, EAGLE supports online libraries. The ids
of those online libraries will not be understood (or retained)
with this version.
</note>
<note version="8.3" severity="warning">
Since Version 8.3, EAGLE supports URNs for individual library
assets (packages, symbols, and devices). The URNs of those assets
will not be understood (or retained) with this version.
</note>
<note version="8.3" severity="warning">
Since Version 8.3, EAGLE supports the association of 3D packages
with devices in libraries, schematics, and board files. Those 3D
packages will not be understood (or retained) with this version.
</note>
</compatibility>
</eagle>
