# Supplementary material for: ABE-VIEW: Android Interface for Wireless Data Acquisition and Control
Source: Sensors (Basel). 2018 Aug 13;18(8):2647. doi: 10.3390/s18082647 (PMC6111993; doi:10.3390/s18082647)
Supplement: Supplementary file 1 [file sensors-18-02647-s001.zip › Sketch_S1_ABE-VIEW_Template/Sketch_S1_ABE-VIEW_Template.hex]

:100000000C945D000C9485000C9485000C94850084
:100010000C9485000C9485000C9485000C9485004C
:100020000C9485000C9485000C9485000C9485003C
:100030000C9485000C9485000C9485000C9485002C
:100040000C9443030C9485000C9405030C94DF027C
:100050000C9485000C9485000C9485000C9485000C
:100060000C948D030C948500000000080002010030
:100070000003040700000000000000000000000072
:10008000250028002B0000000000240027002A0083
:10009000040404040404040402020202020203032E
:1000A0000303030301020408102040800102040836
:1000B0001020010204081020080D11241FBECFEFEC
:1000C000D8E0DEBFCDBF27E0AEE6B5E001C01D92AF
:1000D000A537B207E1F715E0A0E0B1E0ECECFFE1F5
:1000E00002C005900D92AE36B107D9F710E0CDE50C
:1000F000D0E004C02197FE010E94D90FCC35D10772
:10010000C9F70E94C6080C94E40F0C940000CF922B
:10011000DF92EF92FF920F931F93CF93DF936C01C7
:100120007A018B01C0E0D0E0CE15DF0589F0D8015F
:100130006D918D01D601ED91FC910190F081E02D42
:10014000C6010995892B11F47E0102C02196ECCFDE
:10015000C701DF91CF911F910F91FF90EF90DF903A
:10016000CF900895FC01538D448D252F30E0842FCE
:1001700090E0821B930B541710F0CF9608950197CF
:100180000895FC01918D828D981761F0828DDF01B9
:10019000A80FB11D5D968C91928D9F5F9F73928F7A
:1001A00090E008958FEF9FEF0895FC01918D828D6F
:1001B000981731F0828DE80FF11D858D90E008953C
:1001C0008FEF9FEF0895FC01918D228D892F90E094
:1001D000805C9F4F821B91098F739927089587E355
:1001E00096E00E94E30021E0892B09F420E0822FB1
:1001F0000895FC01848DDF01A80FB11DA35ABF4FE4
:100200002C91848D90E001968F739927848FA68915
:10021000B7892C93A089B1898C9180648C93938D3C
:10022000848D981306C00288F389E02D80818F7D2C
:1002300080830895EF92FF920F931F93CF93DF93E4
:10024000EC0181E0888F9B8D8C8D981305C0E88927
:10025000F989808185FD24C0F62E0B8D10E00F5F9B
:100260001F4F0F731127E02E8C8DE8120CC00FB6B4
:1002700007FCFACFE889F989808185FFF5CFCE01A7
:100280000E94F900F1CF8B8DFE01E80FF11DE35ABA
:10029000FF4FF0820B8FEA89FB898081806207C063
:1002A000EE89FF896083E889F98980818064808391
:1002B00081E090E0DF91CF911F910F91FF90EF903F
:1002C0000895CF93DF93EC01888D8823C9F0EA89E4
:1002D000FB89808185FD05C0A889B9898C9186FD3F
:1002E0000FC00FB607FCF5CF808185FFF2CFA8893C
:1002F000B9898C9185FFEDCFCE010E94F900E7CF3F
:10030000DF91CF91089580E090E0892B29F00E9441
:10031000EF0081110C940000089590E0FC01E85971
:10032000FF4F3491FC01EC55FF4F2491FC01E05745
:10033000FF4FE491EE2309F43BC0332339F133300E
:1003400091F038F43130A9F0323001F584B58F7D69
:1003500012C0373091F03830A1F03430B9F48091C8
:1003600080008F7D03C0809180008F778093800014
:100370000DC084B58F7784BD09C08091B0008F77A0
:1003800003C08091B0008F7D8093B000F0E0EE0F4D
:10039000FF1FE458FF4FA591B4918FB7F894EC91EB
:1003A000611103C020952E2301C02E2B2C938FBFEB
:1003B00008953FB7F8948091BA059091BB05A0913C
:1003C000BC05B091BD0526B5A89B05C02F3F19F00F
:1003D0000196A11DB11D3FBFBA2FA92F982F8827C5
:1003E000820F911DA11DB11DBC01CD0142E0660F20
:1003F000771F881F991F4A95D1F7089585ED80933F
:10040000BC008091BC0084FDFCCF109213060895BF
:1004100040919005262F30E0240F311D2132310507
:10042000DCF4209113062430C9F4FC0180E090E054
:10043000861758F4309190052191DC01A259BA4FEA
:10044000A30FB11D2C930196F3CF80919005680FF7
:100450006093900580E0089581E0089582E008951A
:100460001092130681E0809312061092ED0561E070
:1004700082E10E948D0161E083E10E948D01E9EB40
:10048000F0E080818E7F808380818D7F808388E40F
:100490008093B80085E48093BC0008950895E091AE
:1004A000CC058091CB05E81730F4F0E0E353FA4F28
:1004B000808190E008958FEF9FEF08959091CC0593
:1004C0008091CB05981750F4E92FF0E0E353FA4FF1
:1004D000208130E09F5F9093CC0502C02FEF3FEF6B
:1004E000C90108958091CB0590E02091CC05821B35
:1004F00091090895CF92DF92EF92FF920F931F938D
:10050000CF93DF937C01262F972F8A0180911406C9
:10051000882391F0C62FD72F6E01C40ED51ECC159F
:10052000DD0571F06991D701ED91FC910190F081A9
:10053000E02DC7010995F3CF642F822F0E94080296
:10054000C801DF91CF911F910F91FF90EF90DF9045
:10055000CF900895CF93DF931F92CDB7DEB7698315
:10056000209114062223D1F020913606203240F04B
:1005700021E030E0FC013383228380E090E015C06D
:1005800080911506E82FF0E0EA5EF94F998190839B
:100590008F5F809315068093360605C061E0CE011B
:1005A00001960E94080281E090E00F90DF91CF91C8
:1005B0000895089580E090E008950E94DF0F1F9253
:1005C0000F920FB60F9211242F933F934F935F9387
:1005D0006F937F938F939F93AF93BF93EF93FF930B
:1005E00087E396E00E94F900FF91EF91BF91AF91F0
:1005F0009F918F917F916F915F914F913F912F913B
:100600000F900FBE0F901F9018951F920F920FB66C
:100610000F9211242F938F939F93EF93FF93E09169
:100620004706F09148068081E0914D06F0914E0614
:1006300082FD12C09081809150068F5F8F73209150
:100640005106821751F0E0915006F0E0E95CF94F55
:10065000958F8093500601C08081FF91EF919F910B
:100660008F912F910F900FBE0F901F9018952FB75D
:10067000F8946091B6057091B7058091B805909196
:10068000B9052FBF08951F920F920FB60F92112434
:100690002F933F938F939F93AF93BF938091B60512
:1006A0009091B705A091B805B091B9053091B50505
:1006B00023E0230F2D3720F40196A11DB11D05C0A5
:1006C00026E8230F0296A11DB11D2093B505809346
:1006D000B6059093B705A093B805B093B90580917E
:1006E000BA059091BB05A091BC05B091BD050196DE
:1006F000A11DB11D8093BA059093BB05A093BC05C5
:10070000B093BD05BF91AF919F918F913F912F9174
:100710000F900FBE0F901F9018951F920F920FB65B
:100720000F9211242F933F934F935F936F937F9377
:100730008F939F93AF93BF93EF93FF938091B900F3
:10074000887F803609F49CC068F5883209F45BC064
:1007500090F4803109F454C038F4882309F4F6C0C9
:10076000883009F44DC0F6C0883109F44CC080329D
:1007700009F45DC0EFC0803409F468C048F48033E8
:1007800009F455C0883309F0E5C080931106D8C03C
:10079000803509F44FC0883509F45DC0883409F00C
:1007A000D9C0D6C0883909F4C7C0A8F4883709F47D
:1007B00067C038F4883609F463C0803709F460C034
:1007C000C9C0883809F4B8C0803909F45FC08038DE
:1007D00009F0C0C05BC0803B09F486C038F4803AA1
:1007E00009F466C0883A09F47FC0B4C0803C09F4BB
:1007F000A7C0883C09F4A4C0883B09F48AC0AAC0F9
:100800008091EE0510C09091100680910F06981708
:1008100070F5E091100681E08E0F80931006F0E0F5
:10082000E151FA4F80818093BB0085EC86C08093B4
:1008300011068EC0E091100681E08E0F80931006A5
:100840008091BB00F0E0E151FA4F80839091100657
:1008500080910F066EC0E091100681E08E0F8093AC
:1008600010068091BB00F0E0E151FA4F8083809147
:10087000120681116DC081E08093ED0584EA61C0AC
:1008800083E0809313061092B405CFCF8091B40516
:10089000803208F051C0E091B40581E08E0F809362
:1008A000B4058091BB00F0E0EC56FA4F8083BDCFD9
:1008B00085EC8093BC00109213068091B4058032C1
:1008C00030F4E091B405F0E0EC56FA4F10826091FC
:1008D000B40570E0E0919205F091930584E995E00C
:1008E00009951092B40536C084E0809313061092E7
:1008F000910510929005E0918E05F0918F05099574
:1009000080919005811105C081E08093900510923F
:100910006E05E091910581E08E0F80939105F0E0E6
:10092000E259FA4F80818093BB00909191058091AC
:100930009005981708F479CF85E88093BC000AC029
:1009400085EC8093BC001092130604C0109211062F
:100950000E94FE01FF91EF91BF91AF919F918F9106
:100960007F916F915F914F913F912F910F900FBEAB
:100970000F901F901895382F20913606909174078C
:10098000213208F049C0809113068111FCCF42E06A
:1009900040931306309312063FEF309311061092E6
:1009A000100620930F06A6E1B6E04FEE55E0FA01DF
:1009B0003E2F341B321718F43D913193F9CF10922A
:1009C000EE052091EE05990F922B9093EE059091F4
:1009D000ED05913061F41092ED059091EE05909344
:1009E000BB009091BC0093FDF8CF95EC01C095EE53
:1009F0009093BC00909113069230E1F39091110610
:100A00009F3F79F080911106803241F0809111066C
:100A1000803331F084E005C081E003C082E001C092
:100A200083E010921506109236061092140608956F
:100A30000F931F930E94370360933F067093400605
:100A40008093410690934206E0913706F091380674
:100A50000484F585E02D87E396E0099597FF1FC094
:100A60000E94370300913F061091400620914106F5
:100A700030914206DC01CB01801B910BA20BB30B22
:100A800000913B0610913C0620913D0630913E06B8
:100A900080179107A207B307B8F28FEF9FEF1F915E
:100AA0000F910895CF93C82F0E94180597FD19C084
:100AB0008D329105B1F09C01205331092A30310566
:100AC00080F0CC2319F08E32910559F0E091370671
:100AD000F09138060284F385E02D87E396E00995CE
:100AE000E3CFCF910895009769F0FC0101900020B9
:100AF000E9F73197AF01481B590BBC0187E396E03A
:100B00000C94870080E090E0089580911306811195
:100B1000FCCF81E080931306809312069FEF9093A1
:100B200011061092100610920F068093EE05809128
:100B3000EE0582678093EE058091ED05813061F4CA
:100B40001092ED058091EE058093BB008091BC0072
:100B500083FDF8CF85EC01C085EE8093BC008091C9
:100B600013068130E1F380911006811103C080915A
:100B7000100601C081E0AFEEB5E02DEC35E0F901E3
:100B80009E2F921B981718F49D919193F9CF109274
:100B9000CC058093CB050895FF920F931F93CF93BD
:100BA000DF9300D000D0CDB7DEB780E00E945205C1
:100BB000FC0197FD4AC020E030E0A901F12CE130B2
:100BC000F105F1F0ED32F105C9F0CF01C0970A97B8
:100BD000B8F4AAE0B0E00E94850E8F01FF0F220B4F
:100BE000330BDC01CB01800F911FA21FB31F9C01AF
:100BF000AD01205331094109510902C0FF24F3948A
:100C0000E0913706F09138060284F385E02D87E302
:100C100096E029833A834B835C8309950E941805EB
:100C2000FC01C09729813A814B815C810A9738F297
:100C3000E130F10521F2FF2061F066277727CB0133
:100C4000621B730B840B950B06C060E070E0CB0158
:100C500002C0CA01B9010F900F900F900F90DF9161
:100C6000CF911F910F91FF9008958F929F92AF9215
:100C7000BF92CF92DF92EF92FF92CF93DF9381E00A
:100C80000E945205FC0197FD70C0812C912C80E8D8
:100C9000A82E8FE3B82EC12CD12C7601C0E0D0E075
:100CA000E130F10569F1ED32F10539F1EE32F1058E
:100CB00031F1CF01C0970A9718F5AAE0B0E0A7017B
:100CC00096010E94850E6F01FF0FEE08FF08C60E09
:100CD000D71EE81EF91E80E3C81AD108E108F10802
:100CE000CC2371F02DEC3CEC4CEC5DE3C501B40180
:100CF0000E94C70D4B015C0103C0D1E001C0C1E0FF
:100D0000E0913706F09138060284F385E02D87E301
:100D100096E009950E941805FC01C0970A9708F40F
:100D2000BFCFEE32F10519F4C11123C0B9CFE130C4
:100D3000F10509F4B5CFDD2341F0F094E094D094AF
:100D4000C094C11CD11CE11CF11CCC2349F0C7018B
:100D5000B6010E94680DA50194010E94C70D0CC048
:100D6000C701B6010E94680D07C060E070E0CB01CA
:100D700003C0D111E2CFEBCFDF91CF91FF90EF9085
:100D8000DF90CF90BF90AF909F908F9008950C947C
:100D90007305CF9381E08093140689E380937407F1
:100DA000109215061092360666EE84ED96E00E94CB
:100DB000AA0281E00E94BB040E9485059091CB05A8
:100DC0008091CC05981731F084ED96E00E945E0288
:100DD000C82FF4CF8C2FCF910895CF93C62F91E0D9
:100DE0009093140699E3909374071092150610924D
:100DF0003606682F84ED96E00E94AA026C2F84EDDF
:100E000096E00E94AA0281E00E94BB0491E0811159
:100E100090E0892FCF910895CF93DF93EB0191E07C
:100E20009093140699E3909374071092150610920C
:100E30003606682F84ED96E00E94AA0281E00E94A7
:100E4000BB04882311F080E00FC00E9485059091BB
:100E5000CB058091CC05981731F084ED96E00E9487
:100E60005E028883F4CF81E0DF91CF9108950F93E4
:100E70001F93CF93DF931F92CDB7DEB7082F162FA6
:100E8000BE016F5F7F4F80E80E940C07882301F14D
:100E900099819F3FE9F0612F6170073068F421E08C
:100EA00030E001C0220F0A95EAF7662311F0922B79
:100EB0000AC02095922307C0073029F4611102C0AF
:100EC00090E001C09FE7692F80E80E94ED0601C015
:100ED00080E00F90DF91CF911F910F910895CF93F4
:100EE000DF931F92CDB7DEB7BE016F5F7F4F8FE8F4
:100EF0000E940C07882339F069816C7F61606983E7
:100F00008FE80E94ED060F90DF91CF91089590E059
:100F1000FC01EC55FF4F2491FC01E057FF4F8491F9
:100F2000882399F090E0880F991FFC01EA57FF4F42
:100F3000A591B491FC01E458FF4F859194918FB72E
:100F4000F894EC91E22BEC938FBF0895E091370673
:100F5000F09138060190F081E02D682F87E396E04C
:100F600009948F929F92AF92BF920F931F93CF934A
:100F7000DF93CDB7DEB7A1970FB6F894DEBF0FBEF3
:100F8000CDBF19A2423008F44AE08E010F5D1F4F19
:100F9000842E912CA12CB12CA50194010E94B70F95
:100FA000E62FB901CA0101501109EA3014F4E05DDD
:100FB00001C0E95CD801EC93232B242B252B61F78E
:100FC000C8010E947305A1960FB6F894DEBF0FBE4C
:100FD000CDBFDF91CF911F910F91BF90AF909F90A8
:100FE0008F9008954F925F926F927F928F929F920F
:100FF000AF92BF92CF92DF92EF92FF926B017C0192
:10100000B42E9B01AC010E94B20F882319F081E637
:1010100095E027C026013701E89477F82FEF3FEFDE
:101020004FE75FE7C301B2010E94B20F81110DC00B
:101030002FEF3FEF4FE75FE7C301B2010E94610D61
:1010400018161CF485E695E00CC02FEF3FEF4FE734
:101050005FE4C701B6010E94AD0F181684F489E65B
:1010600095E0FF90EF90DF90CF90BF90AF909F9072
:101070008F907F906F905F904F900C9473052FEF3F
:101080003FEF4FE75FECC701B6010E94610D87FD9E
:10109000E6CF20E030E0A901C701B6010E94610D52
:1010A00087FF09C08DE20E94A6074C01F7FAF09471
:1010B000F7F8F09402C0812C912CA12C60E070E034
:1010C00080E09FE3AB1441F020E030E040E251E4E7
:1010D0000E940C0FA394F6CF9B01AC01C701B6018F
:1010E0000E94A00E2B013C010E947E0F6B017C012F
:1010F0000E94660D9B01AC01C301B2010E949F0ECC
:101100002B013C014AE0C701B6010E94B1077C01F6
:10111000E80CF91CBB2029F08EE20E94A607E80E1D
:10112000F91EDB2CDD2021F120E030E040E251E42B
:10113000C301B2010E94C70D2B013C010E947E0F2A
:101140004B01A12CB12C4AE0C501B4010E94B107AA
:10115000E80EF91EC501B4010E94660D9B01AC01A9
:10116000C301B2010E949F0E2B013C01DA94DACF39
:10117000C701FF90EF90DF90CF90BF90AF909F900E
:101180008F907F906F905F904F900895CF93DF93F3
:1011900000D0CDB7DEB7789484B5826084BD84B5C5
:1011A000816084BD85B5826085BD85B5816085BD62
:1011B00080916E00816080936E001092810080911A
:1011C00081008260809381008091810081608093A2
:1011D0008100809180008160809380008091B100C7
:1011E00084608093B1008091B00081608093B000F2
:1011F00080917A00846080937A0080917A00826086
:1012000080937A0080917A00816080937A00809147
:101210007A00806880937A001092C10083E00E9477
:10122000870784E00E94870785E00E94870786E0A1
:101230000E9487071092CC051092CB0510921506DC
:10124000109236060E9430021092CC051092CB0507
:1012500010921506109236060E943002BE016E5F93
:101260007F4F82E90E940C07882309F473C08A81AA
:101270008B3A19F08C3909F06DC060E087E00E946C
:101280003707882309F466C06BED81E80E94ED06FC
:10129000882309F45FC066EF83E80E94ED06882387
:1012A00009F458C067E88EE80E94ED06882309F427
:1012B00051C060E08DE90E94ED06882309F44AC020
:1012C00060E08EE90E94ED06882309F443C060E6E1
:1012D0008DE80E94ED068823E9F1BE016F5F7F4F24
:1012E0008FE80E940C078823A9F169816F736983D5
:1012F0008FE80E94ED06882369F1BE016F5F7F4F82
:101300008FE80E940C07882329F16981637F686058
:1013100069838FE80E94ED068823E1F00E946F0741
:101320008823C1F060E089E80E94ED06882391F0EF
:1013300062E38BE80E94ED06882361F06FEF84E89A
:101340000E94ED06882331F06FEF85E80E94ED06DC
:101350008111AFC20E946F078823B1F0BE016F5F99
:101360007F4F80E80E940C07882371F069816F7EAF
:10137000698380E80E94ED06882331F061E080E017
:101380000E94370781113FC3E0914706F09148065C
:1013900082E08083E0914306F09144061082E09160
:1013A0004506F091460680E1808310924F06E09159
:1013B0004B06F0914C0686E08083E0914906F0915F
:1013C0004A06808180618083E0914906F0914A0657
:1013D000808188608083E0914906F0914A0680818F
:1013E00080688083E0914906F0914A0680818F7D74
:1013F000808360E085E00E948D0160E086E00E94CD
:101400008D0160E083E00E948D0160E084E00E9435
:101410008D010E94C9060E943703DC01CB0188516F
:101420009C4FAF4FBF4F8093C6059093C705A093C5
:10143000C805B093C90587E396E00E94E300892BB5
:1014400009F41CC187E396E00E94C1008093CA059D
:10145000833609F4FEC024F4823609F4CFC0EBCF02
:10146000823709F4FBC0833731F784E291E00E94B0
:10147000C70683E391E00E94C70683E491E00E94DF
:10148000C70683E591E00E94C70683E691E00E94CB
:10149000C7068FE691E00E94C7068BE791E00E94A5
:1014A000C70687E891E00E94C70683E991E00E94A1
:1014B000C7068DEA91E00E94C7068FEB91E00E947B
:1014C000C70684ED91E00E94C70682EF91E00E947A
:1014D000C70685E192E00E94C70684E392E00E947D
:1014E000C7068EE492E00E94C70689E692E00E9459
:1014F000C7068DE792E00E94C70689E892E00E9445
:10150000C70686E992E00E94C70684EA92E00E943C
:10151000C70680EC92E00E94C70682ED92E00E942E
:10152000C70684EE92E00E94C70686EF92E00E9412
:10153000C70688E093E00E94C7068AE193E00E9414
:10154000C7068DE293E00E94C70680E493E00E9404
:10155000C70683E593E00E94C70686E693E00E94F3
:10156000C7068AE793E00E94C7068EE893E00E94D0
:10157000C70681EA93E00E94C7068DEA93E00E94C5
:10158000C70689EB93E00E94C70681ED93E00E94B5
:10159000C7068BED93E00E94C70687EE93E00E949A
:1015A000C70682EF93E00E94C7068DEF93E00E948A
:1015B000C70688E094E00E94C70684E194E00E9498
:1015C000C70685E294E00E94C70686E494E00E9484
:1015D000C7068CE694E00E94C70688E994E00E9462
:1015E000C7068EEA94E00E94C70682EB94E00E9450
:1015F000C70687EE94E00E94C7061DCF0E94CC0567
:101600006115710521F061307105B1F014CF909131
:10161000BF0581E089278093BF05882331F061E011
:1016200085E00E948D0161E005C060E085E00E94D8
:101630008D0160E086E01FC09091BE0581E08927A2
:101640008093BE05882311F061E001C060E083E073
:1016500012C00E94CC050E943506EDCE0E94CC053A
:101660006B30710531F06C30710509F0E4CE61E04A
:1016700001C060E084E00E948D01DDCE0E9437034E
:10168000C090C605D090C705E090C805F090C90588
:101690006C157D058E059F0508F408C10E94D901CF
:1016A0006B017C011092C5051092C405BE016F5FED
:1016B0007F4F86E90E940C078823E1F0898190E042
:1016C0009093C5058093C405BE016F5F7F4F87E986
:1016D0000E940C07882371F0898190E0982F882759
:1016E0002091C4053091C505820F931F9093C505C5
:1016F0008093C4051092C3051092C205BE016F5FAE
:101700007F4F88E90E940C078823E1F0898190E0EF
:101710009093C3058093C205BE016F5F7F4F89E937
:101720000E940C07882371F0898190E0982F882708
:101730002091C2053091C305820F931F9093C3057A
:101740008093C2051092C1051092C005BE016F5F63
:101750007F4F8AE90E940C078823E1F0898190E09D
:101760009093C1058093C005BE016F5F7F4F8BE9E9
:101770000E940C07882371F0898190E0982F8827B8
:101780002091C0053091C105820F931F9093C10530
:101790008093C0056091C4057091C50580E090E01C
:1017A0000E94660D4B015C018091C2059091C305BA
:1017B000BC0180E090E00E94660D9B01AC01C50178
:1017C000B4010E940C0F2B013C010E94D9014B0176
:1017D0005C010E94C9068DE495E00E94C70643E0C3
:1017E000C301B2010E94F20789E00E94A60781E5C9
:1017F00095E00E94C7066091C4057091C50580E020
:1018000090E04AE00E94B10789E00E94A60785E5C2
:1018100095E00E94C7066091C0057091C10580E007
:1018200090E04AE00E94B10789E00E94A60789E59E
:1018300095E00E94C7066091C2057091C30580E0E3
:1018400090E04AE00E94B10789E00E94A6078DE57A
:1018500095E00E94C706C501B4016C197D098E0987
:101860009F090E94660D20E030E04AE754E40E94A0
:101870000C0F43E00E94F20789E00E94A60785E76B
:101880000E94A6078091C6059091C705A091C80542
:10189000B091C90588519C4FAF4FBF4F8093C6058B
:1018A0009093C705A093C805B093C9050E94830112
:1018B000C2CD60E086E80E94ED06882309F44ACD97
:1018C00060E087E80E94ED06882309F443CD61E1DA
:1018D0008CE80E94ED06882309F43CCD61E080E9A4
:1018E0000E94ED06882309F435CD60E08FE90E945F
:1018F000ED06882309F42ECD68E280EA0E94ED0609
:10190000882309F427CD6EE181EA0E94ED06882341
:1019100009F420CD60E482EA0E94ED06882309F4F0
:1019200019CDBE016F5F7F4F83EA0E940C078823A9
:1019300009F410CD69816F796064698383EA0E943C
:10194000ED06882309F406CDBE016F5F7F4F83EA61
:101950000E940C07882309F4FDCC6981677E6983A6
:1019600083EA0E94ED06882309F4F4CCBE016F5F80
:101970007F4F83EA0E940C07882309F4EBCC69812E
:10198000687F6160698383EA0E94ED06882309F419
:10199000E1CC60E084EA0E94ED06882309F4DACC09
:1019A00060E085EA0E94ED06882309F4D3CC60E06C
:1019B00087EA0E94ED06882309F4CCCC60E089EA2E
:1019C0000E94ED06882309F4C5CC69EC86EA0E94E2
:1019D000ED06882309F4BECC60E08AEA0E94ED0699
:1019E000882309F4B7CCBE016F5F7F4F8BEA0E945A
:1019F0000C07882309F4AECC69816D7F69838BEA7B
:101A00000E94ED06A7CC61E081E00E943707BCCCC4
:101A1000E7E3F6E01382128288EE93E0A0E0B0E004
:101A200084839583A683B78324E031E031832083C8
:101A300025EC30E03587248724EC30E03787268793
:101A400020EC30E0318B208B21EC30E0338B228B8B
:101A500022EC30E0358B248B26EC30E0378B268B64
:101A6000118E128E138E148EE4EDF6E01382128224
:101A700084839583A683B78386E191E091838083F5
:101A8000109265071092640710926707109266071C
:101A9000109269071092680710926B0710926A07FC
:101AA00010926D0710926C0710926F0710926E07DC
:101AB00010927107109270071092730710927207BC
:101AC00008950E94A30D08F481E00895E89409C0E8
:101AD00097FB3EF490958095709561957F4F8F4F61
:101AE0009F4F9923A9F0F92F96E9BB279395F69577
:101AF000879577956795B795F111F8CFFAF4BB0FF5
:101B000011F460FF1BC06F5F7F4F8F4F9F4F16C058
:101B1000882311F096E911C0772321F09EE8872FE2
:101B2000762F05C0662371F096E8862F70E060E09E
:101B30002AF09A95660F771F881FDAF7880F969517
:101B4000879597F90895990F0008550FAA0BE0E8BB
:101B5000FEEF16161706E807F907C0F0121613066F
:101B6000E407F50798F0621B730B840B950B39F4AF
:101B70000A2661F0232B242B252B21F408950A2615
:101B800009F4A140A6958FEF811D811D08950E9443
:101B9000DA0D0C944B0E0E943D0E38F00E94440E5C
:101BA00020F0952311F00C94340E0C943A0E11246D
:101BB0000C947F0E0E945C0E70F3959FC1F3950FFD
:101BC00050E0551F629FF001729FBB27F00DB11DC1
:101BD000639FAA27F00DB11DAA1F649F6627B00D51
:101BE000A11D661F829F2227B00DA11D621F739F3A
:101BF000B00DA11D621F839FA00D611D221F749F48
:101C00003327A00D611D231F849F600D211D822F8E
:101C1000762F6A2F11249F5750409AF0F1F08823B5
:101C20004AF0EE0FFF1FBB1F661F771F881F9150E2
:101C30005040A9F79E3F510580F00C94340E0C944F
:101C40007F0E5F3FE4F3983ED4F3869577956795D2
:101C5000B795F795E7959F5FC1F7FE2B880F911D0C
:101C60009695879597F9089597F99F6780E870E0B2
:101C700060E008959FEF80EC089500240A94161602
:101C8000170618060906089500240A94121613066A
:101C9000140605060895092E0394000C11F48823F8
:101CA00052F0BB0F40F4BF2B11F460FF04C06F5F14
:101CB0007F4F8F4F9F4F089557FD9058440F551FEA
:101CC00059F05F3F71F04795880F97FB991F61F0BE
:101CD0009F3F79F087950895121613061406551F35
:101CE000F2CF4695F1DF08C0161617061806991FA1
:101CF000F1CF86957105610508940895E894BB2796
:101D000066277727CB0197F908950E94900EA59F2B
:101D1000900DB49F900DA49F800D911D11240895E6
:101D2000A29FB001B39FC001A39F700D811D11241C
:101D3000911DB29F700D811D1124911D0895505861
:101D4000BB27AA270E94B70E0C944B0E0E943D0E93
:101D500038F00E94440E20F039F49F3F19F426F425
:101D60000C943A0E0EF4E095E7FB0C94340EE92F38
:101D70000E945C0E58F3BA17620773078407950731
:101D800020F079F4A6F50C947E0E0EF4E0950B2E5F
:101D9000BA2FA02D0B01B90190010C01CA01A001BD
:101DA0001124FF27591B99F0593F50F4503E68F118
:101DB0001A16F040A22F232F342F4427585FF3CF59
:101DC000469537952795A795F0405395C9F77EF42A
:101DD0001F16BA0B620B730B840BBAF09150A1F073
:101DE000FF0FBB1F661F771F881FC2F70EC0BA0FF9
:101DF000621F731F841F48F4879577956795B79581
:101E0000F7959E3F08F0B0CF9395880F08F099277B
:101E1000EE0F9795879508950E94200F0C944B0E16
:101E20000E94440E58F00E943D0E40F029F45F3F9E
:101E300029F00C94340E51110C947F0E0C943A0E30
:101E40000E945C0E68F39923B1F3552391F3951B1F
:101E5000550BBB27AA2762177307840738F09F5FCB
:101E60005F4F220F331F441FAA1FA9F335D00E2E38
:101E70003AF0E0E832D091505040E695001CCAF7A5
:101E80002BD0FE2F29D0660F771F881FBB1F261768
:101E900037074807AB07B0E809F0BB0B802DBF013F
:101EA000FF2793585F4F3AF09E3F510578F00C940E
:101EB000340E0C947F0E5F3FE4F3983ED4F3869586
:101EC00077956795B795F7959F5FC9F7880F911D2F
:101ED0009695879597F90895E1E0660F771F881F1B
:101EE000BB1F621773078407BA0720F0621B730BCE
:101EF000840BBA0BEE1F88F7E09508950E94640EDC
:101F000088F09F5798F0B92F9927B751B0F0E1F0BA
:101F1000660F771F881F991F1AF0BA95C9F714C06A
:101F2000B13091F00E947E0EB1E008950C947E0EC7
:101F3000672F782F8827B85F39F0B93FCCF38695A3
:101F400077956795B395D9F73EF490958095709500
:101F500061957F4F8F4F9F4F08950E94A30D08F406
:101F60008FEF08950E94A30D880B990B0895A1E2AD
:101F70001A2EAA1BBB1BFD010DC0AA1FBB1FEE1F03
:101F8000FF1FA217B307E407F50720F0A21BB30B4E
:101F9000E40BF50B661F771F881F991F1A9469F7CA
:101FA00060957095809590959B01AC01BD01CF0126
:101FB0000895EE0FFF1F0590F491E02D099481E044
:0C1FC00090E0F8940C94E40FF894FFCF2C
:101FCC00000000001A018700B2006101E300C100AB
:101FDC00D50000000000AA027A02DA024E02720258
:101FEC005E024F026230094C454420546F67676CA7
:101FFC006509006231094C6F616420546F67676C2E
:10200C00650900623209486F70706572204761740F
:10201C0065090062330952656C6561736520454D35
:10202C0049090062340944756D6D792031090062EB
:10203C00350944756D6D7920320900623609447595
:10204C006D6D792033090062370944756D6D792007
:10205C003409006330093009300931303009323528
:10206C0035092F436F6E7472617374090063310903
:10207C0031092D31093009310954696E7409006335
:10208C00320932092D302E31093009302E310948F0
:10209C007565090063330933092D302E3031093051
:1020AC0009302E3031095265736F6C7574696F6E1F
:1020BC00090063340933092D302E303135093009CC
:1020CC00302E303135094578706F73757265207418
:1020DC00696D65090063350932092D302E313509DA
:1020EC003009302E313509436F6D70726573736929
:1020FC006F6E090063360931092D31093009310938
:10210C00506C61792056616C756520360900633717
:10211C000930092D31300930093009506C617920B2
:10212C0056616C75652037090068300931095265B4
:10213C0064202F20477265656E3A200900683109CA
:10214C0031095265643A2009006832093109426C40
:10215C0075653A2009006833093109477265656E67
:10216C003A200900683409300954696D6520746F90
:10217C0020526573756C7420286D73293A20090000
:10218C006835093009436F64654E616D65313A20DD
:10219C0009006836093009436F64654E616D65321C
:1021AC003A2009006837093009436F64654E616D48
:1021BC0065333A2009006838093009436F64654E6D
:1021CC00616D65343A2009006839093009436F6440
:1021DC00654E616D65353A2009006831300930096A
:1021EC00436F64654E616D65363A20090068313184
:1021FC00093009436F64654E616D65373A200900FB
:10220C00683132093009436F64654E616D65383A47
:10221C00200900683133093009436F64654E616DE4
:10222C0065393A200900683134093009436F646517
:10223C004E616D6531303A2009006831350930093D
:10224C00436F64654E616D6531313A200900643528
:10225C000943617420696E207468652048617409B3
:10226C00006436095468696E6720310900643709C7
:10227C005468696E672032090064380953746172BE
:10228C002042656C6C69656420536E6565636809F2
:10229C00006439094C6F726178090064313009545B
:1022AC00686F6D617309006431310950657263792F
:1022BC00090064313209456D696C79090064313368
:1022CC000948656E7279090064313409476F72648C
:1022DC006F6E090064313509434265617374657230
:1022EC00746F6E090072300953656E736F722053F0
:1022FC00656C656374094C6F63616C0952656D6F35
:10230C0074650909090072310946727569740962AC
:10231C00616E616E6109706170617961096D616EE8
:10232C00676F096C696C696B6F6909007232094FD0
:10233C00726967696E094B616C696D616E74616E6F
:10234C000953756C6177657369094A617661095344
:10235C00756D617472610900723309547265617430
:10236C006D656E74094109420943094409006731DE
:10237C00090074517569636B20706F707570206DF6
:10238C00657373616765206F6E20416E64726F694F
:10239C00642D206E6F772049276D20636F6E6E65FC
:1023AC00637465642109006D546869732069732036
:1023BC0061206465627567206D6573736167652064
:1023CC00286E65656420746F2072756E20414245DD
:1023DC002D5649455720696E206465627567206DDE
:1023EC006F6465206F6E2045636C69707365206F38
:1023FC007220416E64726F69642053747564696FE6
:10240C0020746F207365652069742109006430099C
:10241C000064310900643209006433090064340932
:0E242C00006E616E00696E66006F76660000DD
:00000001FF
